# Supplementary material for: Global Dynamics in Protein Disorder during Maize Seed Development
Source: Genes (Basel). 2019 Jun 30;10(7):502. doi: 10.3390/genes10070502 (PMC6678312; doi:10.3390/genes10070502)
Supplement: Supplementary file 1 [file genes-10-00502-s001.zip]

Archive with 7 entries (7 files):
- suplementary_table_5_up_regulated.csv
- suplementary_table_6_down_regulated.csv
- Supplementary_table_1_0-25.csv
- Supplementary_table_2_25-50.csv
- Supplementary_table_3_50-75.csv
- Supplementary_table_4_75_100.csv
- Supplementary_table_7_networks_interactors.csv
