# Supplementary material for: Global Dynamics in Protein Disorder during Maize Seed Development
Source: Genes (Basel). 2019 Jun 30;10(7):502. doi: 10.3390/genes10070502 (PMC6678312; doi:10.3390/genes10070502)
Supplement: Supplementary file 1 [file genes-10-00502-s001.zip › suplementary_table_5_up_regulated.csv]

Gene_id	Description
Zm00001d000429
Zm00001d001915
Zm00001d002161	Wound-responsive family protein
Zm00001d002500	OSJNBa0086O06.9 protein; protein
Zm00001d002654	naked endosperm1
Zm00001d002801	Trihelix-transcription factor 12
Zm00001d003282
Zm00001d003447
Zm00001d003677	bHLH-transcription factor 167
Zm00001d003729	SWIb domain-containing protein
Zm00001d004292
Zm00001d005300	MYB-transcription factor 139
Zm00001d005654
Zm00001d006080	Oleoyl-acyl carrier protein thioesterase
Zm00001d006864
Zm00001d007042	bZIP-transcription factor 91
Zm00001d008241	Embryonic protein DC-8
Zm00001d008926
Zm00001d009112	cAMP-regulated phosphoprotein 19-related protein
Zm00001d009398	Methylesterase 3
Zm00001d009776	Translation initiattranscription factor IF-2
Zm00001d010052
Zm00001d010061
Zm00001d011427
Zm00001d011435
Zm00001d011604
Zm00001d012403
Zm00001d012515	proline-rich family protein
Zm00001d013193	CCG-binding protein 1
Zm00001d013362	asg73
Zm00001d013384	plant/MUD21-2 protein
Zm00001d013550
Zm00001d014349	NAD(P)H-quinone oxidoreductase subunit S chloroplastic
Zm00001d014455	Remorin family protein
Zm00001d014868
Zm00001d015226	G2-like-transcription factor 18
Zm00001d015686
Zm00001d015846	bZIP-transcription factor 28
Zm00001d015877
Zm00001d016128
Zm00001d016291
Zm00001d017022
Zm00001d017031
Zm00001d017033	Glycine-rich cell wall structural protein
Zm00001d017141
Zm00001d017206	Gb
Zm00001d017953	Probable peroxygenase 4
Zm00001d017990
Zm00001d018636
Zm00001d019504	Plasma membrane associated protein
Zm00001d019565	plasma membrane intrinsic protein2
Zm00001d019704
Zm00001d021006	MTD1
Zm00001d021654
Zm00001d021668	translation initiattranscription factor1
Zm00001d021977
Zm00001d022099	CCAAT-HAP3-transcription factor 34
Zm00001d022211
Zm00001d022243	Serine/arginine-rich SC35-like splicing factor SCL33
Zm00001d022476
Zm00001d023387	AT3g10020/T22K18_16; Expressed protein; protein
Zm00001d024303	defensin-like protein1
Zm00001d024414	Seed maturation protein
Zm00001d024460	precursor elicitor peptide5
Zm00001d025241	farnesylated protein 3
Zm00001d025712
Zm00001d026017	MYB-related-transcription factor 111
Zm00001d026037	Seed maturation protein
Zm00001d026278
Zm00001d026500
Zm00001d026535	Protein IQ-DOMAIN 32
Zm00001d028185	remorin6.3
Zm00001d028785	DUF538 family protein
Zm00001d028986	Homeobox-transcription factor 130
Zm00001d029052
Zm00001d029062	Vicilin-like seed storage protein
Zm00001d029257
Zm00001d029349
Zm00001d029512	C2C2-Dof-transcription factor 36
Zm00001d029546	Metallothionein-like protein 1
Zm00001d030858	Zinc finger protein AZF2
Zm00001d030915
Zm00001d031228
Zm00001d032295	DRE-binding protein 1
Zm00001d032535	Tetratricopeptide repeat (TPR)-like superfamily protein
Zm00001d032610	tonoplast intrinsic protein3
Zm00001d032822	Fibroin heavy chain
Zm00001d032825
Zm00001d033447	globulin1
Zm00001d033654	opaque endosperm10
Zm00001d033686
Zm00001d033782	Seed maturation protein PM41
Zm00001d033846
Zm00001d034103
Zm00001d034433	HSF-transcription factor 11
Zm00001d034435	WW domain-binding protein 11
Zm00001d034571	bZIP-transcription factor 29
Zm00001d034768	Glycine-rich RNA-binding protein RZ1A
Zm00001d034827
Zm00001d034839	Purple acid phosphatase 15
Zm00001d035000	seed maturation protein
Zm00001d035047	RNA-binding KH domain-containing protein
Zm00001d035409	Abscisic stress-ripening protein 2
Zm00001d035552	Serine/arginine-rich splicing factor RS2Z32
Zm00001d035945
Zm00001d036125	early nodulin-related
Zm00001d036499	oligopeptide transporter-like protein
Zm00001d036700	CASP-like protein 13
Zm00001d036952
Zm00001d037251
Zm00001d037802
Zm00001d037985	embryo specific protein5
Zm00001d038352
Zm00001d038631
Zm00001d038718	hemoglobin2
Zm00001d038863	Transcripttranscription factor bHLH87
Zm00001d038870	lea protein group3
Zm00001d039058	DUF1645 family protein
Zm00001d039065	G-box binding factor
Zm00001d039156	Protein EARLY FLOWERING 3
Zm00001d039826
Zm00001d040026	Bowman-Birk type trypsin inhibitor
Zm00001d040775	C2C2-GATA-transcription factor 27
Zm00001d042114
Zm00001d042225	Heavy metal transport/detoxification superfamily protein
Zm00001d042245
Zm00001d042863
Zm00001d043221
Zm00001d043525
Zm00001d043709	Late embryogenesis abundant protein 2C group 3
Zm00001d043730	Dehydrin Xero 1
Zm00001d044022	seed maturation protein PM41
Zm00001d044232	pco135758
Zm00001d044662	ZF-HD-transcription factor 9
Zm00001d045435	glycine-rich protein
Zm00001d045462	waxy1
Zm00001d045896
Zm00001d046235	Amino acid permease 6
Zm00001d046688
Zm00001d047492	Heavy metal transport/detoxification superfamily protein
Zm00001d047503	Dormancy-associated protein homolog 3
Zm00001d047822
Zm00001d047847	Serine/arginine-rich splicing factor SR45a
Zm00001d048176	Vicilin-like seed storage protein
Zm00001d048348	ion activator-related
Zm00001d049558	DNA topoisomerase 1 beta
Zm00001d049946
Zm00001d050864
Zm00001d050909
Zm00001d051082
Zm00001d051244	Ankyrin repeat-containing protein
Zm00001d051760	Fcf2 pre-rRNA processing protein
Zm00001d052375	Protein kinase APK1B chloroplast
Zm00001d052562	Basic-leucine zipper (bZIP) transcription factor family protein
Zm00001d052843	Caffeoyl-CoA O-methyltransferase 2
Zm00001d053036
Zm00001d053102	Tubulin alpha-6 chain
