# Supplementary material for: Global Dynamics in Protein Disorder during Maize Seed Development
Source: Genes (Basel). 2019 Jun 30;10(7):502. doi: 10.3390/genes10070502 (PMC6678312; doi:10.3390/genes10070502)
Supplement: Supplementary file 1 [file genes-10-00502-s001.zip › suplementary_table_6_down_regulated.csv]

Gene_id	Description
Zm00001d000126	OSJNBb0118P14.9 protein
Zm00001d000204	Probable sulfate transporter 3.4
Zm00001d001989
Zm00001d002012	Protein KAKU4
Zm00001d002029	ZIM-transcription factor 32
Zm00001d002630	Calmodulin binding protein
Zm00001d002798
Zm00001d003320	fon2-like cle protein1
Zm00001d003712	abscisic acid stress ripening3
Zm00001d004843	abscisic acid stress ripening2
Zm00001d005460	Calreticulin-2
Zm00001d005503
Zm00001d005804	Auxin-repressed protein
Zm00001d005898
Zm00001d005969	bHLH-transcription factor 157
Zm00001d006010
Zm00001d006109	Rhodopsin-like receptor
Zm00001d006306	HMG-transcription factor 3
Zm00001d006650
Zm00001d006774	hydroxyproline-rich glycoprotein family protein
Zm00001d006910
Zm00001d007240
Zm00001d007331
Zm00001d007496	Lymphoid organ expressed yellow head virus receptor protein
Zm00001d007514	Putative H/ACA ribonucleoprotein complex subunit 1-like protein 1
Zm00001d007872
Zm00001d008259	Deleted in split hand/splt foot protein 1
Zm00001d008601	MYB-related-transcription factor 18
Zm00001d008734	bZIP-transcription factor 122
Zm00001d008929	GDSL esterase/lipase
Zm00001d009081	Anther-specific protein SF18
Zm00001d010030	60S ribosomal protein L29-1
Zm00001d010434	Arabinogalactan peptide 20
Zm00001d010632
Zm00001d010661	VQ motif family protein
Zm00001d010819	Putative uncharacterized protein
Zm00001d011016
Zm00001d011113	Uncharacterised protein family SERF
Zm00001d011208	1-aminocyclopropane-1-carboxylate oxidase 1
Zm00001d011268
Zm00001d011461	Putative uncharacterized protein
Zm00001d011879
Zm00001d012383
Zm00001d012443
Zm00001d012551
Zm00001d012690	Protein ABIL3
Zm00001d012714	Putative uncharacterized protein
Zm00001d013066	Histone H1
Zm00001d013067	Histone H1
Zm00001d013150	Protein JASON
Zm00001d013313
Zm00001d013386
Zm00001d014519	Translation machinery associated TMA7
Zm00001d014542
Zm00001d014733	zinc finger (C2H2 type) family protein
Zm00001d014944	lactate dehydrogenase1
Zm00001d014947	invertase2
Zm00001d015311
Zm00001d015476	sequence-specific DNA binding transcription factors
Zm00001d015515	WRKY-transcription factor 48
Zm00001d015586
Zm00001d015780	Protein WVD2-like 5
Zm00001d016059
Zm00001d016655
Zm00001d017422	Homeobox-transcription factor 41
Zm00001d017438
Zm00001d017782	MYB-related-transcription factor 78
Zm00001d017908	bHLH-transcription factor 156
Zm00001d017968
Zm00001d018031	alpha expansin2
Zm00001d018085
Zm00001d018280	MTD1
Zm00001d018868
Zm00001d018981	histone1a
Zm00001d019216	AP2-EREBP-transcription factor 64
Zm00001d019453
Zm00001d020236
Zm00001d020267	AP2-EREBP-transcription factor 109
Zm00001d020402	Probable cinnamyl alcohol dehydrogenase 6
Zm00001d020614	ZIM-transcription factor 28
Zm00001d020834	bHLH-transcription factor 106
Zm00001d020910	Induced stolen tip protein TUB8
Zm00001d021433	HMG-transcription factor 13
Zm00001d021652	ribosomal protein L44
Zm00001d021728
Zm00001d021839	4343649
Zm00001d021882
Zm00001d022139	ZIM-transcription factor 23
Zm00001d022421	hydroxyproline-rich glycoprotein family protein
Zm00001d022435
Zm00001d022553
Zm00001d023242	Two-component response regulator ARR9
Zm00001d023290	php20075a(gast)
Zm00001d024041	bZIP-transcription factor 37
Zm00001d025339	SF1 binding protein candidate1
Zm00001d025361
Zm00001d026084	IQ-domain 23
Zm00001d026096	C2C2-Dof-transcription factor 23
Zm00001d027613	Tetratricopeptide repeat (TPR)-like superfamily protein
Zm00001d027820	embryo surrounding region1
Zm00001d027821	embryo surrounding region3
Zm00001d027874	nuclear transcription factor y subunit a1
Zm00001d027900	ZIM-transcription factor 27
Zm00001d027988
Zm00001d028708	Putative uncharacterized protein
Zm00001d028841	Calmodulin-binding protein
Zm00001d029102	Dormancy-associated protein homolog 3
Zm00001d029233
Zm00001d029448	ZIM-transcription factor 24
Zm00001d029527	Protein SPIRAL1
Zm00001d029899	beta expansin2
Zm00001d030316	Proline-rich protein 2
Zm00001d030530
Zm00001d031074	Di-glucose binding protein with Kinesin motor domain
Zm00001d031184	RING finger protein 5
Zm00001d031878	Early nodulin 75 protein
Zm00001d031961	histidine-containing phosphotransfer protein1
Zm00001d031985	Zinc finger protein 2
Zm00001d032102	DUF761 domain protein
Zm00001d032239	high mobility group family A 102
Zm00001d032838	Orphans transcription factor (Fragment)
Zm00001d032873	umc2181
Zm00001d033389	VQ motif family protein
Zm00001d033483	dehydrin13
Zm00001d033967	E3 ubiquitin protein ligase DRIP2
Zm00001d033995
Zm00001d034278	Protein JASON
Zm00001d034479	histone one (H1)
Zm00001d034480	Protein WVD2-like 3
Zm00001d034751	C2C2-GATA-transcription factor 18
Zm00001d035542	GPRP
Zm00001d036293	Caffeoyl-CoA O-methyltransferase1
Zm00001d036382	Transcripttranscription factor bHLH93
Zm00001d036441	zinc finger (C2H2 type) family protein
Zm00001d036547	Translation machinery associated TMA7
Zm00001d036558
Zm00001d037000	Protodermal factor 1
Zm00001d037479	40S ribosomal protein S30
Zm00001d037771	transcription factor bHLH133
Zm00001d038626
Zm00001d038682	PLASMODESMATA CALLOSE-BINDING PROTEIN 2
Zm00001d038838	Calmodulin binding protein isoform 2
Zm00001d038860	AT5g56980/MHM17_10
Zm00001d038861	IQ-domain 6
Zm00001d039439	BZR-transcription factor 2
Zm00001d039786
Zm00001d040110
Zm00001d041410
Zm00001d042341
Zm00001d042598	TPX2 (targeting protein for Xklp2) protein family
Zm00001d042653	HSP40/DnaJ peptide-binding protein
Zm00001d043170	Ribosomal protein L34
Zm00001d043406	Interactor of constitutive active ROPs 1
Zm00001d043413	Putative uncharacterized protein
Zm00001d043430
Zm00001d043588	Protodermal factor 1
Zm00001d043992	bZIP transcription factor1
Zm00001d044246	Histone H2A
Zm00001d044441	ATP synthase epsilon chain%2C mitochondrial
Zm00001d044516	DCD (Development and Cell Death) domain protein
Zm00001d044769
Zm00001d044806	umc109
Zm00001d045174	40S ribosomal protein S30
Zm00001d045460
Zm00001d045487
Zm00001d045537	CYCLOPS
Zm00001d046286	RPGR ORF15 isoform
Zm00001d046404
Zm00001d046596	Bifunctional inhibitor/lipid-transfer protein/seed storage 2S albumin superfamily protein
Zm00001d046778	IQ-domain 33
Zm00001d047042	AT-hook motif nuclear-localized protein 13
Zm00001d047662
Zm00001d047912	Translation initiattranscription factor IF-2
Zm00001d048006	phytosulfokine peptide precursor3
Zm00001d048215	WW domain containing protein expressed
Zm00001d048317
Zm00001d048520	4348981
Zm00001d048731	P-loop containing nucleoside triphosphate hydrolases superfamily protein
Zm00001d048957
Zm00001d049006	PHD finger protein ALFIN-LIKE 6
Zm00001d049061
Zm00001d049079	myb domain protein 69
Zm00001d050168
Zm00001d051116	H/ACA ribonucleoprotein complex subunit 3-like protein
Zm00001d051420	dehydrin3
Zm00001d051427	high mobility group protein3
Zm00001d051635
Zm00001d051860
Zm00001d052003	40S ribosomal protein S30
Zm00001d052749	nucleosome/chromatin assembly factor D
Zm00001d052952	Putative H/ACA ribonucleoprotein complex subunit 1-like protein 1
Zm00001d053643	seed specific protein1
Zm00001d053967	bZIP-transcription factor 71
