# Supplementary material for: Global Dynamics in Protein Disorder during Maize Seed Development
Source: Genes (Basel). 2019 Jun 30;10(7):502. doi: 10.3390/genes10070502 (PMC6678312; doi:10.3390/genes10070502)
Supplement: Supplementary file 1 [file genes-10-00502-s001.zip › Supplementary_table_1_0-25.csv]

Gene 0_DAP 2_DAP 3_DAP 4_DAP 6_DAP 8_DAP 10_DAP 12_DAP 14_DAP 16_DAP 18_DAP 20_DAP 22_DAP 24_DAP 26_DAP 28_DAP 30_DAP 32_DAP 34_DAP 36_DAP 38_DAP disorder(%) lenght IDRs>30 IDRs>50
Zm00001d000001 12 2 4 2 2 3 2 2 2 2 1 2 0.9 0.3 0.6 0.4 0 0 0 0 0 19.31 145 0 0
Zm00001d000002 36 21 18 22 17 39 45 66 64 85 66 62 68 62 85 41 9 4 7 17 3 21.82 1677 4 2
Zm00001d000009 18 13 11 7 4 6 1 0.8 0.1 0.9 0.9 0.2 0 0 0 0 0 0 0 0 0 15.15 66 0 0
Zm00001d000011 12 6 7 7 2 2 2 2 1 2 2 2 2 1 2 2 3 3 3 4 5 22.68 97 0 0
Zm00001d000021 98 83 100 115 129 120 142 175 152 187 171 189 169 173 195 169 179 170 176 216 137 19.54 394 2 0
Zm00001d000027 4 4 4 4 2 2 2 1 1 2 2 2 2 2 2 2 2 3 3 3 3 10.87 285 0 0
Zm00001d000034 14 15 14 11 10 16 13 5 3 8 6 7 5 6 6 4 2 2 2 2 1 24.67 997 3 2
Zm00001d000040 10 15 13 12 15 13 11 10 6 7 4 6 9 2 2 2 2 0.9 0.4 1 1 12.38 113 0 0
Zm00001d000041 15 27 24 30 35 23 16 10 6 10 8 6 3 4 4 2 2 3 1 3 1 11.11 207 0 0
Zm00001d000042 11 9 8 10 6 4 4 4 2 3 2 3 4 2 2 3 7 11 8 10 11 3.563 870 0 0
Zm00001d000066 2 4 2 1 1 3 5 1 2 2 2 1 0.5 0.8 1 2 2 3 2 2 3 15.16 244 0 0
Zm00001d000072 1 1 2 1 0.4 0.5 0.4 0.7 0.7 0.7 0.5 0.8 1 2 5 6 6 6 7 0 0 18.29 574 2 0
Zm00001d000074 3 3 2 3 4 3 1 1 0.8 1 2 1 2 2 2 2 2 3 4 3 2 18.2 445 1 0
Zm00001d000076 0.6 0.6 1 0.7 0.4 0.4 0.3 0.2 0.2 0.3 0.3 0.4 0.4 0.2 0.3 0.3 0.6 1 0.7 1 1 3.265 980 0 0
Zm00001d000077 2 1 1 2 0.7 0.9 0.6 0.6 0.4 0.8 0.6 0.7 0.6 0.5 0.7 0.8 2 2 1 2 2 10.69 374 0 0
Zm00001d000080 5 4 4 5 5 5 6 8 5 9 8 7 8 6 7 5 3 3 4 5 3 17.46 126 0 0
Zm00001d000085 4 3 4 4 3 3 2 1 0.9 2 2 2 1 1 2 1 3 3 5 4 4 19.56 511 1 1
Zm00001d000087 0.9 0.6 0.6 0.8 0.3 0.3 0.2 0.3 0.2 0.4 0.4 0.6 0.4 0.2 0.2 0.6 1 2 2 2 2 11.74 1090 1 1
Zm00001d000093 0.5 0.5 0.4 0.2 0.5 0.4 0.1 0.2 0.2 0.3 0.4 0.5 0.5 0.4 0.8 1 0.7 1 1 0 0 3.213 529 0 0
Zm00001d000099 10 8 7 8 5 7 5 4 2 5 4 3 6 2 3 3 3 5 2 4 3 21.35 398 0 0
Zm00001d000113 5 6 5 6 7 3 3 3 2 2 2 1 2 3 3 4 4 9 8 13 8 9.09 99 0 0
Zm00001d000116 56 57 71 98 107 56 29 23 20 24 22 22 21 20 22 21 19 26 23 26 19 8.863 440 0 0
Zm00001d000122 11 6 6 5 3 3 2 1 1 2 2 2 2 2 2 1 1 2 2 2 1 8.108 111 0 0
Zm00001d000123 6 6 6 4 5 6 7 10 10 9 8 8 7 6 9 7 5 5 5 7 4 15.61 237 0 0
Zm00001d000124 18 15 12 16 19 15 9 9 7 11 10 8 13 8 13 17 17 22 16 20 13 12.85 521 0 0
Zm00001d000133 2 3 3 3 6 7 7 6 7 12 12 13 11 9 10 16 29 29 28 33 24 5.936 438 0 0
Zm00001d000135 26 46 50 41 44 25 11 16 9 10 9 9 9 9 9 11 12 14 18 14 18 10.82 157 0 0
Zm00001d000137 10 6 7 8 4 4 3 2 2 2 2 2 2 1 2 1 2 3 2 2 2 7.792 770 1 1
Zm00001d000152 0.9 0.7 0.6 0.7 0.6 0.7 0.6 0.5 0.3 0.4 0.5 0.5 0.4 0.5 0.6 0.7 1 2 2 2 2 5.876 987 0 0
Zm00001d000153 8 6 6 6 4 6 4 3 2 4 3 4 4 3 4 4 5 6 5 6 5 17.51 394 1 0
Zm00001d000159 0.4 2 2 0.7 3 0 0 0 0 0 0 0 0 0 0 0 0 0 0 0 0 20.83 48 0 0
Zm00001d000161 319 803 654 330 189 210 116 89 113 100 73 59 68 16 37 36 13 0 0 0 0 7.643 157 0 0
Zm00001d000170 3 1 1 2 0.3 1 0.9 0.3 0.3 0.8 0.6 1 0.2 0.7 0.9 0.8 2 3 3 2 2 23.28 524 2 1
Zm00001d000178 33 53 65 66 63 67 63 85 82 65 71 64 60 56 71 62 32 23 22 38 20 17.05 340 0 0
Zm00001d000183 7 4 2 2 4 3 3 3 2 4 3 3 6 11 12 9 13 0 0 0 0 7.884 520 0 0
Zm00001d000191 13 11 11 12 12 9 8 7 6 9 7 7 8 6 8 7 6 11 10 12 10 14.64 362 0 0
Zm00001d000195 33 23 27 29 0 0 0 0 0 0 0 0 0 0 0 0 0 0 0 0 0 7.922 467 0 0
Zm00001d000205 11 9 9 10 7 5 4 3 3 5 4 4 5 3 4 3 3 4 5 5 4 21.13 492 1 1
Zm00001d000213 5 5 5 5 3 3 4 2 2 3 2 2 3 1 2 2 3 4 2 3 3 6.442 357 0 0
Zm00001d000220 1 2 1 2 2 3 2 1 2 1 1 1 0.5 1 0.9 1 3 3 5 2 3 7.904 544 0 0
Zm00001d000221 0.5 0.1 0.4 0.2 0.6 0.7 0.5 0.5 0.7 0.4 0.2 0.4 0.8 0.4 0 0 0 0 0 0 0 16.66 114 0 0
Zm00001d000223 6 5 5 7 8 5 3 4 3 4 3 4 5 4 4 6 6 10 7 9 7 11.76 646 0 0
Zm00001d000224 25 15 12 13 11 9 15 15 14 15 14 15 11 10 10 12 21 11 20 13 14 18.93 433 2 0
Zm00001d000226 6 6 6 8 4 3 3 2 2 2 2 2 1 2 2 2 2 3 2 3 3 9.523 357 0 0
Zm00001d000227 50 54 59 45 55 88 93 80 59 58 64 71 43 40 39 33 46 24 53 31 49 3.448 319 0 0
Zm00001d000228 46 31 36 45 27 18 14 11 8 11 10 11 11 9 12 11 12 21 19 24 25 12.84 257 0 0
Zm00001d000237 2 1 1 0.7 0.9 0.7 0.2 0.6 2 40 9 22 6 35 0 0 0 0 0 0 0 12.63 467 1 0
Zm00001d000255 0.1 0.3 0.6 0.6 0.2 0.3 0.4 0.4 0.3 0.9 0.6 0.4 0.5 0.1 0.7 0.5 0.4 0.5 0.8 0.5 1 19.8 207 0 0
Zm00001d000257 80 78 73 85 87 68 38 34 26 43 33 33 36 26 34 37 40 51 51 58 49 12.46 385 1 0
Zm00001d000272 0.7 1 11 1 0.3 1 0.2 0.2 0.7 0.2 0.5 0.5 0.3 0.5 0.2 0.1 0.2 0.2 0 0 0 4.308 557 0 0
Zm00001d000282 0.7 0.8 4 0.7 0.6 2 0.9 0.6 1 0.8 0.4 0.4 0.8 1 0.6 0.4 0.7 1 0.6 1 0 6.666 420 0 0
Zm00001d000299 3 1 1 1 0.7 2 1 1 0.8 1 2 1 1 1 0 0 0 0 0 0 0 22.48 427 1 0
Zm00001d000301 4 3 2 2 3 3 3 3 3 3 3 3 2 2 2 2 2 2 0.9 1 1 10.73 708 1 0
Zm00001d000305 12 28 26 27 16 20 8 5 6 11 9 9 11 8 16 11 28 38 39 33 21 12.63 285 0 0
Zm00001d000311 11 14 12 11 10 7 8 4 3 5 4 5 4 2 4 3 5 9 7 8 5 14.86 269 0 0
Zm00001d000328 13 10 9 9 7 4 4 3 2 4 3 4 5 2 4 5 7 12 10 12 11 9.344 824 1 1
Zm00001d000349 7 9 8 6 4 4 3 3 1 3 2 3 5 2 3 3 3 5 6 4 4 20.37 211 0 0
Zm00001d000350 9 9 4 4 5 3 2 2 2 3 3 3 3 2 3 3 4 5 3 3 4 23.43 384 0 0
Zm00001d000357 8 6 5 4 4 4 4 4 3 4 4 3 4 3 5 4 2 6 2 4 3 5.109 274 0 0
Zm00001d000360 1 1 0.9 0.4 1 1 0.8 0.2 0.8 1 0.4 0.2 0.3 0.1 0.1 0 0 0 0 0 0 18.12 502 2 0
Zm00001d000361 3 2 2 3 2 4 3 3 4 4 4 4 4 3 4 4 5 6 6 7 8 17.46 63 0 0
Zm00001d000370 10 8 10 7 6 4 3 2 2 3 2 3 3 2 2 3 4 6 6 6 7 13.63 88 0 0
Zm00001d000377 0.1 0.3 0.2 0.2 0.2 0.1 0.4 0.1 0.1 0.1 0.1 0.3 0.2 0.1 0 0 0 0 0 0 0 17.66 283 0 0
Zm00001d000379 28 41 38 44 49 43 31 47 31 33 23 23 17 19 31 29 56 62 70 74 64 23.83 214 0 0
Zm00001d000383 0.5 0.8 0.7 0.4 0.4 0.7 0 0 0 0 0 0 0 0 0 0 0 0 0 0 0 7.435 659 0 0
Zm00001d000391 10 7 5 5 4 7 3 3 3 4 3 3 3 3 3 2 3 4 2 2 3 19.35 372 1 1
Zm00001d000399 19 19 12 8 6 4 8 9 5 9 8 8 9 6 5 8 9 13 13 13 13 11.47 584 0 0
Zm00001d000407 3 1 0.7 0.6 0.4 0.2 0.6 1 1 1 0.9 2 0.7 0.6 0.6 0.4 0.2 0.8 0.5 0.3 0 7.964 452 0 0
Zm00001d000417 3 3 2 14 1 0.9 1 0.1 1 3 0.9 0.5 5 1 2 0.5 0.4 1 4 1 0.4 7.648 353 0 0
Zm00001d000419 15 18 18 20 17 12 10 9 7 10 9 11 11 8 10 9 8 12 10 12 9 20.9 330 1 0
Zm00001d000428 22 36 39 38 44 35 23 20 18 24 20 19 13 14 19 17 27 34 27 31 30 6.718 640 0 0
Zm00001d000435 17 13 14 13 9 6 4 5 4 5 6 5 7 5 9 9 16 21 21 20 20 12.87 466 1 1
Zm00001d001765 84 78 73 77 80 73 72 78 63 101 72 72 63 50 57 40 40 43 42 51 46 24.49 641 2 1
Zm00001d001767 10 7 4 5 6 12 14 7 7 10 8 8 7 7 6 8 11 9 6 11 13 8.943 369 0 0
Zm00001d001774 6 10 3 7 6 3 1 0.7 0.9 0.7 1 0.5 1 5 3 16 8 10 6 24 0 15.82 297 1 0
Zm00001d001780 7 8 9 7 11 11 6 4 4 7 5 6 6 5 6 9 13 16 14 15 11 11.69 513 0 0
Zm00001d001781 0.2 0.1 0.1 0.1 0.2 0.1 0.2 0.3 1 4 5 3 2 4 0 0 0 0 0 0 0 24.81 681 2 1
Zm00001d001785 72 63 66 52 53 58 34 40 42 49 53 47 49 39 54 49 57 56 52 62 49 12.15 1012 1 0
Zm00001d001786 15 12 14 11 9 4 1 3 1 2 2 3 3 3 3 4 6 4 7 5 5 19.88 342 1 0
Zm00001d001787 40 42 48 36 31 31 29 34 23 24 25 23 18 20 24 26 31 37 32 38 35 13.44 186 0 0
Zm00001d001788 9 9 10 9 9 10 12 7 6 9 8 8 7 5 6 7 11 11 11 12 8 21.55 283 1 0
Zm00001d001789 43 49 54 63 75 66 46 37 23 31 24 22 27 24 25 18 17 18 16 17 16 18.47 249 0 0
Zm00001d001791 0.7 0 0 0 0 0 0 0 0 0 0 0 0 0 0 0 0 0 0 0 0 6 450 0 0
Zm00001d001799 24 22 22 23 18 23 28 14 13 17 17 15 13 11 15 13 12 16 15 16 12 17.76 197 0 0
Zm00001d001800 31 56 34 37 40 26 13 12 15 16 10 11 10 9 12 15 15 22 16 15 12 10 200 0 0
Zm00001d001802 9 10 8 7 4 4 3 3 2 3 1 2 2 6 4 3 4 4 0 0 0 13.84 65 0 0
Zm00001d001803 83 79 111 96 105 89 61 45 32 41 38 39 26 26 27 17 17 21 18 19 15 5.891 662 1 0
Zm00001d001806 4 3 2 1 0.9 0.5 2 2 2 2 2 2 3 1 2 2 2 4 4 4 4 13.31 901 2 1
Zm00001d001809 24 21 23 22 19 20 14 13 11 15 12 14 12 12 15 15 15 19 16 18 17 7.317 451 0 0
Zm00001d001811 18 20 14 17 15 11 14 16 16 21 17 15 21 16 21 15 12 9 7 10 5 22.22 90 0 0
Zm00001d001813 13 10 13 10 10 4 3 3 2 2 2 3 2 2 2 2 3 3 5 3 3 20.56 389 1 1
Zm00001d001819 5 5 6 5 4 4 3 2 2 3 2 2 2 2 3 3 2 2 3 2 3 20.57 350 1 0
Zm00001d001827 20 16 15 18 15 15 11 7 6 9 9 8 11 6 7 7 9 13 12 12 12 8.345 695 0 0
Zm00001d001831 16 18 18 13 13 9 3 3 3 6 8 9 11 7 10 19 41 33 31 29 26 8.695 253 0 0
Zm00001d001842 0.2 0.1 0.2 0.1 0.1 0.3 0.3 0.6 0.1 0.4 0.3 0.4 0.3 0 0 0 0 0 0 0 0 14.04 598 1 0
Zm00001d001843 5 6 6 6 7 6 4 9 4 3 4 2 4 4 4 2 2 1 2 1 1 23.72 177 1 0
Zm00001d001845 0.3 0.7 1 0.6 0.5 2 1 1 1 0.9 1 1 0.3 0.8 1 0.2 1 2 1 1 1 12.03 532 1 0
Zm00001d001846 29 32 38 30 35 33 21 12 11 19 17 17 11 11 13 13 17 18 18 17 16 11.4 719 1 0
Zm00001d001848 10 7 7 9 5 3 3 2 2 3 3 4 5 3 5 6 9 10 10 11 8 5.102 4743 2 1
Zm00001d001849 1 0.3 0.5 1 1 0.7 0.6 2 0.7 1 1 8 4 4 2 6 0 0 0 0 0 9.532 556 0 0
Zm00001d001850 0.3 0.2 0.2 0.2 0.4 0.3 0.3 0.2 0.4 0.3 0.6 0.4 0.4 0.6 0.5 0.4 0.2 0.2 0.5 0.4 0 13.01 822 1 0
Zm00001d001855 5 4 3 4 4 4 1 1 1 2 1 2 2 2 1 1 2 3 1 3 3 16.66 354 0 0
Zm00001d001857 3 1 2 0.9 0.4 0.4 0.1 0 0 0 0 0 0 0 0 0 0 0 0 0 0 18.97 253 1 0
Zm00001d001859 23 25 23 27 27 26 19 18 15 17 15 16 13 13 18 16 17 24 17 20 19 21.23 1008 3 2
Zm00001d001860 4 4 4 3 3 3 3 3 1 3 2 2 1 1 1 0.6 0.7 1 1 0.9 0.6 15.51 303 1 0
Zm00001d001861 4 4 4 4 2 3 3 4 2 3 3 2 3 2 3 2 1 2 2 2 1 23.32 253 0 0
Zm00001d001866 11 15 15 11 6 3 2 1 1 1 1 1 2 1 2 2 3 4 3 3 4 23.74 299 0 0
Zm00001d001877 3 2 2 2 2 1 0.7 0.7 0.8 1 0.6 1 1 0.8 1 0.9 2 2 3 2 2 8.551 1029 0 0
Zm00001d001881 30 26 29 29 33 49 56 55 39 39 34 38 36 38 42 49 58 65 82 78 71 5.882 153 0 0
Zm00001d001882 9 10 12 16 17 14 17 22 12 9 7 7 5 4 6 3 6 3 6 4 7 11.62 86 0 0
Zm00001d001883 63 67 54 65 61 52 58 47 52 82 75 73 82 49 73 72 70 91 71 73 81 6.225 257 0 0
Zm00001d001896 35 45 36 42 30 14 21 22 16 18 11 12 16 9 12 13 17 17 15 22 18 18.93 264 1 0
Zm00001d001900 14 21 19 21 40 28 18 20 16 15 16 15 12 15 20 21 34 22 34 29 32 24.51 465 1 0
Zm00001d001901 23 29 22 24 28 25 20 15 14 22 15 16 19 12 16 12 11 11 7 11 7 16.04 162 0 0
Zm00001d001903 13 11 14 11 12 15 8 7 5 9 8 8 9 5 9 7 10 12 10 9 8 19.31 264 0 0
Zm00001d001906 0.4 0.2 0.3 0.2 0.3 0.2 0.1 0.2 0.1 0.2 0.1 0.3 0.2 0.3 0.5 0.1 0.2 0.2 0.1 0 0 5.75 400 0 0
Zm00001d001909 17 14 15 19 18 15 17 24 18 19 17 15 16 16 18 19 28 37 28 31 23 24.92 353 1 1
Zm00001d001914 15 18 24 17 15 10 10 7 6 10 7 8 6 5 7 8 8 14 9 12 12 10.57 208 0 0
Zm00001d001916 0.3 0.4 0.6 0.6 0.6 0.7 0.6 1 0.8 0.5 0.5 0 0 0 0 0 0 0 0 0 0 13.62 389 1 0
Zm00001d001917 4 3 4 4 5 6 6 5 5 6 5 5 4 4 6 4 3 5 5 5 5 7.428 350 0 0
Zm00001d001923 4 4 4 4 4 5 4 3 3 4 3 3 3 3 3 3 3 3 3 4 3 10.85 350 1 0
Zm00001d001928 9 6 6 7 5 4 1 1 0.7 1 1 2 2 1 1 1 1 2 2 2 2 21.93 1272 3 2
Zm00001d001932 11 10 8 8 10 8 3 4 3 6 4 5 6 4 6 10 13 20 17 19 17 22.43 312 1 0
Zm00001d001935 9 6 8 8 8 14 15 15 16 19 18 17 18 15 21 16 17 16 17 19 14 13.41 1118 3 0
Zm00001d001947 9 15 12 13 10 10 6 7 5 8 5 6 8 6 7 7 10 10 10 12 12 21.87 544 1 1
Zm00001d001959 10 15 11 12 15 11 7 7 6 10 11 11 14 10 15 23 53 86 59 62 85 8.823 476 0 0
Zm00001d001960 0.2 0.1 0.7 0 0 0 0 0 0 0 0 0 0 0 0 0 0 0 0 0 0 19.39 366 2 0
Zm00001d001966 70 90 89 84 93 111 91 60 49 60 45 53 45 37 38 35 52 50 45 50 42 6.907 304 0 0
Zm00001d001973 15 15 15 12 11 16 11 8 6 10 9 9 6 5 6 5 11 14 10 12 9 15.67 319 0 0
Zm00001d001979 60 78 75 65 72 52 27 21 19 29 29 34 41 36 64 77 101 127 76 85 65 4.871 349 0 0
Zm00001d001980 7 5 5 4 5 5 3 2 3 4 3 4 5 4 6 7 8 12 8 10 8 9.28 625 0 0
Zm00001d001984 259 195 148 36 12 17 10 8 6 7 3 4 3 2 6 3 4 2 4 0 0 13.71 474 1 0
Zm00001d001999 40 46 38 43 46 34 61 46 29 39 29 26 28 22 23 22 16 21 20 24 21 22.91 371 1 0
Zm00001d002003 8 6 6 6 5 5 6 4 5 8 7 7 9 6 9 9 12 14 13 15 12 3.526 1418 1 0
Zm00001d002004 6 13 8 6 4 2 3 4 4 8 14 4 8 10 2 9 2 3 1 3 0 17.97 89 0 0
Zm00001d002006 60 35 31 37 34 34 17 14 13 16 18 15 17 14 24 33 80 89 63 73 56 17.93 764 1 0
Zm00001d002020 0.9 0.6 0.7 1 1 0 0 0 0 0 0 0 0 0 0 0 0 0 0 0 0 20.17 446 1 0
Zm00001d002022 7 12 9 8 9 8 9 6 5 9 6 7 8 4 6 7 9 12 10 11 9 7.222 180 0 0
Zm00001d002024 168 168 166 186 188 109 68 52 44 63 57 60 50 45 54 76 99 159 137 153 152 19.91 703 2 0
Zm00001d002032 20 13 18 20 12 8 5 4 3 4 4 4 5 4 5 5 6 10 12 12 10 11.88 101 0 0
Zm00001d002034 23 27 24 24 25 21 13 14 8 13 10 10 7 9 9 11 18 16 16 17 14 16.12 217 0 0
Zm00001d002038 2 0.5 1 1 2 2 2 2 5 2 4 7 11 2 5 4 2 0 0 0 0 8.484 660 1 0
Zm00001d002039 0.8 0.7 0.8 0.3 1 0.6 0.4 0.2 0.4 0.7 0.5 0.4 0.3 0.6 0.7 2 3 4 5 3 3 9.115 746 1 0
Zm00001d002046 11 14 20 22 23 15 9 5 5 9 7 6 5 4 4 3 2 4 5 4 4 14.18 409 1 0
Zm00001d002051 14 26 22 24 44 75 63 19 13 24 24 24 12 10 14 10 21 25 17 19 18 6.32 443 0 0
Zm00001d002052 6 27 36 18 15 22 13 17 17 15 19 17 12 16 22 13 10 4 2 3 2 8.605 337 0 0
Zm00001d002054 6 7 9 7 9 3 4 2 2 3 3 3 1 2 2 3 1 0.7 1 1 2 6.012 316 0 0
Zm00001d002058 16 11 10 10 8 9 9 7 7 6 8 8 5 5 6 7 4 3 5 5 4 10.47 420 0 0
Zm00001d002064 10 10 13 11 12 6 3 4 3 4 4 4 6 5 8 9 20 18 16 11 11 20.39 451 2 0
Zm00001d002085 9 12 12 9 12 9 5 4 3 6 5 7 6 8 9 14 21 24 21 20 21 7.074 523 0 0
Zm00001d002086 4 2 3 2 2 1 0.5 0.7 0.9 0.7 0.9 1 1 1 2 1 2 3 3 2 3 24.51 563 0 0
Zm00001d002089 9 10 7 6 4 6 21 31 36 39 37 32 37 30 33 18 8 10 7 14 8 19.6 964 1 1
Zm00001d002091 16 13 13 14 11 5 3 3 2 4 4 4 3 4 6 6 8 13 11 11 10 3.298 758 0 0
Zm00001d002098 0.5 0.8 0.9 0.8 0.8 0.6 0.2 0.6 0.2 0.5 0.7 0.4 0.3 0.4 0.7 0.5 1 1 1 1 1 17.42 442 2 0
Zm00001d002099 21 12 13 15 11 8 5 3 3 4 4 4 4 4 5 6 9 12 11 14 11 18.48 395 1 0
Zm00001d002100 3 2 2 3 4 2 2 2 1 1 1 1 1 2 2 2 1 1 1 1 1 15.25 236 0 0
Zm00001d002103 2 2 2 2 3 3 2 1 1 2 2 2 2 1 1 1 2 2 2 1 1 11.91 445 1 0
Zm00001d002104 11 9 9 10 10 10 7 6 5 5 4 5 5 4 5 4 5 7 7 7 8 17.58 546 1 1
Zm00001d002105 35 50 71 48 41 33 18 18 20 15 18 20 12 15 16 15 26 24 24 14 27 14.49 269 0 0
Zm00001d002111 12 10 7 10 8 7 5 13 5 7 5 6 10 5 7 7 10 16 13 16 13 8.849 226 0 0
Zm00001d002119 3 2 2 1 0.8 0.5 0.3 1 1 2 2 3 3 2 2 3 3 3 4 3 3 8.372 1266 2 0
Zm00001d002122 36 66 71 91 102 53 99 121 122 138 153 121 115 96 109 108 93 87 113 92 72 12.04 249 0 0
Zm00001d002125 18 11 11 11 7 6 4 3 3 6 5 6 8 5 7 6 8 15 14 16 14 6.027 365 0 0
Zm00001d002128 2 11 12 24 43 36 46 67 63 57 51 50 54 39 52 48 61 60 51 60 42 14.54 110 0 0
Zm00001d002129 5 3 3 2 1 1 1 0.5 0.4 0.9 0.7 0.7 0.6 0.5 0.5 0.7 0.7 0.9 0.6 1 1 19 342 0 0
Zm00001d002130 4 2 0.8 1 1 0.6 0.5 1 0.3 0.5 0.7 0.9 2 0.8 1 3 2 4 5 8 4 23.8 315 0 0
Zm00001d002147 4 5 4 5 3 4 3 3 4 4 5 4 4 2 3 2 3 3 2 3 3 14.21 401 0 0
Zm00001d002148 40 54 42 51 54 51 31 26 21 32 21 21 22 20 26 25 25 31 26 24 21 19.91 231 1 0
Zm00001d002157 2 2 2 2 0.7 0.8 1 2 2 2 2 3 2 3 3 2 2 3 3 2 3 9.375 640 1 1
Zm00001d002163 12 20 20 17 20 13 5 6 4 6 5 5 6 5 4 4 2 3 2 2 2 19.91 226 0 0
Zm00001d002172 2 1 2 1 0.8 0.9 1 0.8 0.7 0.8 0.6 1 0.9 0.8 0.9 1 3 3 4 3 3 5.224 1091 0 0
Zm00001d002174 0.3 1 2 0.4 0.4 1 0.4 0.3 0.3 0.3 0.1 0.1 0.2 0.8 0.2 0.2 0.7 0 0 0 0 13.74 655 1 0
Zm00001d002178 0.3 0.1 0.3 0.3 0.2 0.2 0.2 0.1 0.2 0.7 0.1 0.1 0.1 0.2 0.2 0.5 1 0 0 0 0 12.34 737 0 0
Zm00001d002185 16 14 11 11 10 15 18 10 9 16 12 13 7 8 10 8 11 18 15 14 15 18.55 469 1 0
Zm00001d002188 3 6 6 4 4 4 4 3 2 4 3 1 3 2 0.7 2 2 0.6 1 1 0 22.47 307 1 0
Zm00001d002191 0.4 0.3 0.1 0.1 0.1 0.4 0.5 0.8 2 14 9 12 8 23 0 0 0 0 0 0 0 15.41 506 1 0
Zm00001d002198 1 2 1 1 1 0.3 0.6 0.8 0.5 0.2 0.1 0.1 0.1 0.1 0 0 0 0 0 0 0 12.47 529 1 0
Zm00001d002216 0.6 0.7 0.4 0.2 0.5 0.4 0.3 0.2 0.2 0.3 0.2 0.5 0.1 0.1 0.1 0.1 0.4 0.3 0.7 0.8 0 3.964 454 0 0
Zm00001d002235 20 15 15 16 11 8 5 4 3 4 5 5 4 4 5 6 6 10 10 9 9 23.94 238 0 0
Zm00001d002250 12 6 7 6 6 7 7 4 4 6 6 7 7 6 7 8 10 16 15 17 14 8.168 3134 2 1
Zm00001d002253 80 70 95 83 133 198 207 114 75 80 63 74 38 34 36 23 86 27 80 25 54 20.43 137 0 0
Zm00001d002261 19 31 28 26 22 14 6 5 5 6 7 7 5 6 6 9 15 14 15 14 15 7.317 287 0 0
Zm00001d002263 9 6 3 2 2 2 4 4 4 4 4 4 1 1 0.6 0.6 0.6 1 0 0 0 4.787 188 0 0
Zm00001d002266 33 23 19 16 9 9 4 5 4 7 8 9 15 10 16 10 6 8 6 5 4 4.232 378 0 0
Zm00001d002275 21 22 21 21 20 13 8 6 5 8 7 8 9 6 9 14 20 29 27 28 24 8.041 1629 1 1
Zm00001d002283 7 6 5 9 10 2 1 1 2 2 2 2 2 4 5 6 15 6 9 9 0 22.22 261 1 1
Zm00001d002284 28 36 49 39 33 26 21 18 15 19 12 11 11 7 13 10 11 9 8 9 7 17.37 472 1 1
Zm00001d002287 0.3 0.4 1 0.2 0.1 0.2 0.3 0.1 0.3 0.1 0.3 0 0 0 0 0 0 0 0 0 0 5.042 1190 0 0
Zm00001d002292 41 41 34 35 31 26 19 11 10 20 18 20 30 19 39 48 51 65 41 34 28 15.14 416 0 0
Zm00001d002296 15 13 11 12 11 18 11 8 11 11 10 11 4 8 9 7 9 12 9 12 10 24.51 310 1 0
Zm00001d002309 2 2 4 2 2 1 0.6 1 1 1 2 2 1 0.6 2 1 1 3 1 0 0 21.8 188 0 0
Zm00001d002312 0.8 2 2 2 1 0.8 1 0.7 0.5 0.9 1 1 1 0.7 0.8 2 1 3 2 3 2 7.653 196 0 0
Zm00001d002313 7 7 9 12 9 5 3 2 1 2 2 2 0.9 1 2 1 2 2 2 2 2 13.59 412 0 0
Zm00001d002317 8 4 4 5 3 2 2 2 2 2 3 2 3 2 2 3 3 5 5 4 4 22.98 422 1 0
Zm00001d002319 0.2 0.1 0.2 0.1 0.2 0.1 0.1 0.1 0.1 0.2 0.1 0.3 0.1 0 0 0 0 0 0 0 0 16.7 455 1 0
Zm00001d002323 9 14 12 11 8 4 2 2 1 2 2 3 3 2 3 5 7 10 9 9 8 17.11 333 1 0
Zm00001d002326 58 69 89 83 85 77 83 82 95 95 96 107 87 87 91 79 47 44 54 56 47 6.201 129 0 0
Zm00001d002332 36 42 51 59 52 15 6 6 5 6 5 5 4 3 4 3 5 8 7 6 7 12.12 297 0 0
Zm00001d002333 0.2 0.4 0.5 1 1 2 2 1 1 1 2 2 3 3 2 0 0 0 0 0 0 10.84 424 1 0
Zm00001d002334 23 24 22 21 25 48 51 32 29 43 38 40 41 30 37 40 56 85 62 83 90 12.77 595 0 0
Zm00001d002338 41 45 50 58 52 30 21 17 13 14 12 11 13 8 8 5 3 1 2 3 1 16.42 420 0 0
Zm00001d002340 21 16 22 19 24 30 23 24 19 22 18 21 15 14 19 12 12 11 13 12 11 23.36 321 1 1
Zm00001d002341 17 7 2 4 4 4 0.8 1 1 2 1 2 0.7 0.9 1 2 2 3 2 1 2 23.18 289 1 0
Zm00001d002342 6 5 4 3 2 4 4 3 3 5 0.5 2 2 0.4 0.8 0.1 0.1 0.1 0 0 0 18.75 496 1 1
Zm00001d002345 3 3 2 2 1 3 1 2 2 2 2 2 2 1 2 2 5 6 5 4 7 16.51 787 1 1
Zm00001d002346 15 13 10 8 4 2 2 3 3 5 6 6 5 5 4 4 3 4 3 1 0 12.97 370 0 0
Zm00001d002349 35 34 32 24 19 14 5 3 3 5 3 4 6 4 6 3 4 7 7 6 4 11.11 450 0 0
Zm00001d002353 15 10 14 7 1 3 2 2 1 2 0.5 1 2 0.6 7 1 4 0.9 4 0 0 22.53 395 0 0
Zm00001d002357 2 1 2 1 0.5 0.5 3 1 2 5 6 6 7 5 7 16 28 39 33 34 33 19.68 762 3 1
Zm00001d002365 2 3 0 0 0 0 0 0 0 0 0 0 0 0 0 0 0 0 0 0 0 12.14 420 0 0
Zm00001d002371 33 30 28 27 24 23 19 18 19 19 21 21 18 20 23 22 23 22 15 19 16 8.674 415 0 0
Zm00001d002373 37 30 29 28 32 27 26 19 18 28 23 27 20 20 23 24 26 33 29 37 32 20.43 969 2 2
Zm00001d002377 61 58 55 68 60 43 43 38 37 52 44 45 46 36 37 43 40 51 46 55 45 9.706 443 0 0
Zm00001d002382 5 8 7 7 9 7 5 4 3 5 5 3 6 3 5 4 5 7 5 5 4 10.15 197 0 0
Zm00001d002384 7 7 5 6 5 3 3 2 2 3 2 2 3 2 2 2 4 5 4 4 4 12.04 249 0 0
Zm00001d002387 3 6 6 6 6 5 6 6 4 5 3 4 5 5 5 4 12 16 15 14 21 15.73 89 0 0
Zm00001d002388 42 38 29 35 38 37 30 25 21 31 23 23 25 21 25 26 27 36 29 40 30 9.069 430 0 0
Zm00001d002395 165 239 173 195 223 436 421 214 136 177 151 138 113 102 109 109 161 192 146 159 149 21.31 244 1 0
Zm00001d002396 40 27 18 16 15 13 5 3 3 4 4 4 8 8 13 28 29 36 42 39 31 9.4 1085 1 0
Zm00001d002411 4 2 0.4 1 1 3 0.8 2 2 2 0.6 2 2 3 5 8 8 11 8 0 0 12.16 148 0 0
Zm00001d002419 10 11 9 10 12 11 7 7 6 7 6 7 8 5 8 8 10 14 9 9 12 12.5 328 0 0
Zm00001d002420 4 4 5 4 4 4 3 2 2 3 3 3 5 3 4 6 8 11 8 9 9 12.03 349 0 0
Zm00001d002423 14 9 12 9 5 6 10 7 5 6 5 6 4 4 5 4 3 4 4 4 5 17.45 401 0 0
Zm00001d002431 3 4 3 3 2 2 0.9 3 2 4 2 4 1 3 2 3 7 4 5 0 0 18.51 162 0 0
Zm00001d002433 8 8 9 7 9 8 10 8 6 7 6 6 5 4 5 3 5 6 7 6 6 23.87 310 1 1
Zm00001d002437 1 0.3 1 0.5 0.8 0.1 0.2 0.1 0.6 0.6 0.3 0.2 0.4 0.1 0.1 0.4 0.4 0.3 0.6 1 0 9.782 92 0 0
Zm00001d002441 0.1 0.1 0 0 0 0 0 0 0 0 0 0 0 0 0 0 0 0 0 0 0 4.962 2801 1 1
Zm00001d002447 0.1 0.1 0.6 1 2 2 2 2 6 9 13 13 9 8 0 0 0 0 0 0 0 17.4 856 2 1
Zm00001d002455 3 5 3 3 4 2 3 3 2 3 2 2 2 2 2 2 3 3 5 6 4 6.586 334 0 0
Zm00001d002481 9 7 7 7 5 4 3 2 1 2 2 2 3 1 2 1 2 2 2 2 3 23.84 281 0 0
Zm00001d002483 8 9 6 6 5 9 10 4 3 6 5 6 7 4 5 5 5 6 5 6 5 11.42 910 1 1
Zm00001d002499 12 12 11 11 10 9 8 6 5 8 7 8 8 7 8 8 10 15 13 14 12 16.76 173 0 0
Zm00001d002501 18 15 10 12 12 12 9 12 10 9 8 8 5 7 8 8 19 22 26 19 35 8.974 78 0 0
Zm00001d002504 8 10 9 8 9 8 9 8 7 11 11 11 13 11 13 12 8 8 8 9 6 10.13 217 0 0
Zm00001d002510 4 3 2 2 4 5 1 0.7 2 2 2 2 2 2 2 0.5 0.6 0.5 0.3 0.2 0 7.469 415 0 0
Zm00001d002539 0.9 1 0.9 1 1 1 1 1 2 2 2 2 2 2 2 3 4 6 5 5 4 6.553 885 1 0
Zm00001d002540 25 26 31 23 22 18 7 6 5 6 7 8 8 7 10 14 20 34 13 18 16 20.65 547 1 1
Zm00001d002542 10 12 13 10 8 10 3 4 2 4 4 3 2 2 2 3 6 4 4 4 4 11.73 392 0 0
Zm00001d002544 11 8 8 7 6 3 2 1 1 3 3 3 3 2 2 2 0.8 1 0.6 1 0.8 23.97 196 0 0
Zm00001d002548 11 12 11 11 10 9 5 4 3 4 6 5 5 4 5 4 8 9 11 7 11 20.54 258 1 0
Zm00001d002553 16 12 13 12 12 9 7 4 4 7 6 6 5 4 6 3 3 5 5 5 5 8.823 68 0 0
Zm00001d002580 15 11 11 11 10 8 6 5 4 7 6 7 7 6 7 8 8 13 11 13 11 19.38 392 1 1
Zm00001d002585 16 18 14 15 19 25 33 20 17 23 18 17 20 14 17 14 17 21 20 24 20 9.11 461 0 0
Zm00001d002599 0.5 1 0.9 1 0.6 0.6 0.3 0.5 0.5 1 0.4 0.4 0.5 0 0 0 0 0 0 0 0 21.85 1135 2 1
Zm00001d002600 6 4 4 5 3 2 2 1 0.9 1 1 1 2 1 0.8 1 2 2 2 1 2 5.426 129 0 0
Zm00001d002602 3 4 3 3 3 2 1 1 1 1 1 1 1 1 1 1 2 2 2 2 2 21.48 377 1 1
Zm00001d002610 2 1 2 0.8 0.7 0.1 0.3 0.5 0.5 0.5 0.6 0.4 1 4 3 4 3 3 0 0 0 9.27 507 1 0
Zm00001d002614 6 5 5 4 3 1 0.9 0.7 0.4 0.6 1 1 2 1 2 4 5 6 6 8 6 19.6 714 1 1
Zm00001d002617 20 21 22 22 21 20 18 11 10 14 13 14 15 11 13 12 10 15 14 14 11 3.184 471 0 0
Zm00001d002625 3 6 4 4 6 6 5 5 4 5 4 5 5 5 7 6 4 4 3 4 4 5.555 414 0 0
Zm00001d002631 14 10 10 9 8 7 6 5 3 6 5 5 5 4 5 4 4 6 4 5 4 15.65 594 2 0
Zm00001d002632 6 4 4 2 2 0.6 1 2 2 1 2 1 3 3 4 4 2 0.5 3 0 0 17.64 340 1 0
Zm00001d002640 13 9 10 12 9 8 6 4 3 5 5 5 5 4 5 4 4 8 6 7 6 6.779 177 0 0
Zm00001d002658 47 32 25 33 17 6 4 3 1 2 2 2 4 2 2 2 2 3 2 3 2 15.18 395 0 0
Zm00001d002662 9 4 6 10 3 2 2 3 2 2 1 0.9 0.8 0.4 0.2 0.5 0.1 0.1 0.5 0 0 8.163 294 0 0
Zm00001d002666 0.1 0.4 0.1 0.2 0.3 0.1 0.1 0.1 0.1 0.1 0 0 0 0 0 0 0 0 0 0 0 19.34 1752 2 2
Zm00001d002673 0.4 0.6 0.2 0.4 0.1 0.2 0.4 0.6 0.6 0.4 0.2 1 0.5 0.8 0.5 1 0 0 0 0 0 14.8 527 1 1
Zm00001d002676 8 5 6 6 7 8 6 4 3 4 4 5 2 3 3 4 4 7 6 5 6 20.7 536 1 1
Zm00001d002678 20 17 17 20 15 10 8 8 6 9 7 8 8 6 8 7 6 10 8 8 9 17.3 52 0 0
Zm00001d002680 10 8 7 9 6 5 2 2 1 2 1 2 2 1 2 3 2 5 3 2 3 14.87 437 1 1
Zm00001d002682 5 4 5 4 5 3 1 1 2 2 2 3 0.9 2 2 2 4 8 5 7 6 15.38 650 1 0
Zm00001d002684 3 3 2 2 2 3 2 3 1 2 2 2 3 2 2 2 2 2 3 2 2 19.3 808 2 1
Zm00001d002687 1 0.7 1 1 2 3 2 4 4 2 2 3 0.9 0.6 1 0.1 0.8 0.1 0.3 0 0 7.276 536 0 0
Zm00001d002690 198 117 119 66 94 85 19 40 33 30 18 24 21 30 25 13 18 8 17 10 24 20.83 240 1 0
Zm00001d002694 5 4 4 5 4 2 2 1 1 2 2 2 2 2 3 3 5 6 6 6 5 10.23 342 0 0
Zm00001d002696 11 14 9 6 4 2 1 0.7 1 0.9 1 1 0.8 1 0.6 0.8 0.8 0.2 0.6 0.9 0 21.42 462 1 1
Zm00001d002705 1 2 2 3 6 8 9 7 5 8 3 1 0.1 2 0.4 0 0 0 0 0 0 9.942 1036 1 0
Zm00001d002711 26 30 26 27 20 18 11 8 6 9 8 8 7 7 7 7 10 16 13 10 12 17.2 93 0 0
Zm00001d002715 22 23 22 23 16 14 11 7 6 9 11 11 24 11 13 31 18 18 16 20 11 21.88 2837 6 5
Zm00001d002725 6 6 5 5 5 4 2 2 2 3 3 3 4 2 3 4 7 11 8 10 9 12.15 469 1 0
Zm00001d002726 47 49 66 56 34 15 8 6 5 7 6 7 4 5 4 3 3 5 8 6 9 14.92 67 0 0
Zm00001d002739 15 19 19 21 16 14 13 8 5 7 5 6 7 5 8 13 18 25 27 29 30 18.85 297 1 0
Zm00001d002751 8 10 9 9 7 5 3 3 2 5 3 3 4 3 3 3 2 3 3 3 3 11.39 395 0 0
Zm00001d002759 45 30 28 25 28 16 5 8 4 3 3 2 1 1 0.9 0.8 4 11 7 7 9 11.05 371 0 0
Zm00001d002770 8 5 5 5 4 3 2 2 2 2 3 3 4 3 4 6 6 11 8 14 12 13.84 816 0 0
Zm00001d002789 1 0.7 0.5 0.5 0.2 1 4 3 1 3 1 2 2 2 1 0.2 0.3 0.6 0.3 0.6 0.6 17.15 513 1 0
Zm00001d002797 19 14 18 26 27 18 9 6 7 8 8 8 9 7 7 6 6 9 9 7 7 12.87 738 1 1
Zm00001d002810 17 22 19 22 19 18 13 9 6 12 8 9 9 7 10 10 10 16 13 11 12 21.73 368 0 0
Zm00001d002824 33 28 29 42 35 53 61 104 81 74 62 70 95 80 93 71 50 91 61 88 86 21.68 438 2 1
Zm00001d002825 0.2 0.2 2 0.5 0.9 0.6 0.5 0 0 0 0 0 0 0 0 0 0 0 0 0 0 13.51 296 0 0
Zm00001d002828 0.2 0.2 0 0 0 0 0 0 0 0 0 0 0 0 0 0 0 0 0 0 0 22.38 344 1 1
Zm00001d002834 1 0.4 1 4 2 2 2 3 4 4 3 3 0.5 0.3 1 1 0 0 0 0 0 18.94 227 0 0
Zm00001d002835 4 4 3 2 1 4 16 16 14 16 15 13 8 8 11 7 1 0.7 1 3 0.7 19.2 427 1 1
Zm00001d002837 10 13 11 5 3 2 3 1 0.8 0.9 1 0.3 1 1 1 2 3 1 2 5 0 20.98 243 0 0
Zm00001d002847 9 25 1 1 0.2 0.9 2 1 3 1 2 8 42 31 23 19 18 0 0 0 0 8.28 314 0 0
Zm00001d002860 0.9 0.4 0.7 1 0.4 0.6 0.4 0.3 0.4 0.2 0.1 0 0 0 0 0 0 0 0 0 0 15.4 305 0 0
Zm00001d002874 30 27 23 12 15 15 3 0.3 0.1 0.6 0.5 0 0 0 0 0 0 0 0 0 0 18.83 308 1 0
Zm00001d002879 4 5 4 5 4 5 7 4 3 4 4 4 3 2 3 2 3 4 3 3 2 15.95 94 0 0
Zm00001d002880 18 21 17 21 25 47 67 43 36 52 39 36 44 29 29 33 39 55 46 48 44 8.845 407 0 0
Zm00001d002882 2 6 7 4 5 5 3 2 4 3 4 5 3 4 6 7 14 9 6 3 6 20.78 409 0 0
Zm00001d002893 1 5 10 12 6 0.9 0.7 1 0.6 0.5 0.8 0.1 1 1 2 7 4 8 3 10 0 14.55 378 1 0
Zm00001d002899 0.9 1 1 0.3 0.8 0.6 1 0.6 3 0 0 0 0 0 0 0 0 0 0 0 0 18.69 337 1 0
Zm00001d002905 6 6 8 5 4 5 3 3 3 3 3 4 3 3 4 2 4 2 2 1 2 24.65 215 0 0
Zm00001d002936 11 15 14 14 14 21 22 11 9 15 12 12 12 8 11 9 11 15 12 14 10 21.64 439 2 1
Zm00001d002937 16 21 17 20 12 13 11 8 8 9 8 10 8 6 8 9 16 17 18 15 17 9.385 309 0 0
Zm00001d002939 1 1 2 2 2 3 1 2 2 1 7 3 6 3 7 0 0 0 0 0 0 24.14 1056 2 1
Zm00001d002941 4 4 8 5 6 3 1 1 2 2 1 3 2 2 3 1 4 2 2 1 4 14.53 344 1 0
Zm00001d002943 11 14 16 12 13 11 7 7 6 6 6 7 5 6 7 7 13 9 14 8 11 11.11 324 0 0
Zm00001d002945 18 20 21 22 27 23 20 18 18 19 16 16 14 15 18 16 17 22 21 22 18 20 215 0 0
Zm00001d002946 30 38 36 32 29 25 17 18 19 23 22 23 23 19 26 23 26 31 31 29 23 23.61 360 1 1
Zm00001d002951 0.3 0.2 0.1 0.2 0.1 0.1 0.1 0 0 0 0 0 0 0 0 0 0 0 0 0 0 10.77 232 0 0
Zm00001d002952 0.2 0.1 0.2 0.5 0.9 4 6 9 6 10 15 18 99 39 42 26 38 0 0 0 0 22.64 265 1 0
Zm00001d002956 11 11 13 10 7 7 9 12 10 11 12 10 14 13 12 18 20 20 16 19 16 19.37 413 0 0
Zm00001d002961 11 10 9 8 7 4 3 2 2 3 2 3 4 3 5 5 8 11 10 10 9 22.15 343 1 1
Zm00001d002962 15 14 13 13 8 8 5 4 3 5 6 6 7 4 5 8 6 7 6 8 6 13.85 368 1 0
Zm00001d002966 0.1 0.4 0.1 0.3 0.4 0.1 1 0.1 0.4 0.2 0 0 0 0 0 0 0 0 0 0 0 24.68 482 1 0
Zm00001d002967 16 12 13 12 6 4 2 2 2 3 2 2 4 3 3 4 4 5 4 5 3 19.34 274 1 0
Zm00001d002968 0.8 0.6 0.4 0.4 0.3 0.5 0.2 0.5 0.3 0.4 0.3 0.6 0.4 0.5 0.3 1 0.6 0.4 0.9 0.7 0 3.911 588 0 0
Zm00001d002974 0.2 0.2 0.2 0 0 0 0 0 0 0 0 0 0 0 0 0 0 0 0 0 0 15.31 725 1 1
Zm00001d002978 15 15 14 11 13 11 11 12 9 11 9 10 13 8 9 11 14 15 18 19 17 16.83 202 0 0
Zm00001d002989 0.4 0.5 0.5 0.7 0.7 0.5 0.1 0.2 0.1 0.1 0.1 0.3 0.2 0 0 0 0 0 0 0 0 10.22 528 0 0
Zm00001d002992 14 21 15 18 22 15 13 10 9 16 12 14 13 11 16 17 17 24 22 28 20 24.05 291 0 0
Zm00001d003002 4 4 4 5 4 3 0.8 1 0.9 2 1 2 3 2 2 6 5 5 7 10 6 7.192 431 0 0
Zm00001d003016 12 13 11 4 4 4 4 7 7 2 3 3 0.5 3 1 0.6 0.4 0.8 0 0 0 14.7 789 1 1
Zm00001d003017 8 7 8 7 4 3 3 3 2 4 4 5 9 5 6 12 21 32 30 31 30 9.09 220 0 0
Zm00001d003021 0.6 0 0 0 0 0 0 0 0 0 0 0 0 0 0 0 0 0 0 0 0 10.26 760 1 0
Zm00001d003034 4 4 5 5 5 5 4 3 2 3 3 3 2 2 2 2 3 3 3 2 5 15.89 434 0 0
Zm00001d003044 10 7 4 2 3 2 3 4 4 3 3 4 3 4 7 9 8 7 0 0 0 10.47 506 0 0
Zm00001d003047 4 4 3 3 2 3 2 2 2 3 3 3 3 2 2 2 5 9 6 7 6 2.938 1021 0 0
Zm00001d003048 1 1 1 2 0.6 0.2 0.2 0.3 0.3 0.7 0.3 0.6 0.9 1 2 4 1 2 2 0 0 7.984 1002 2 0
Zm00001d003050 5 4 3 3 2 2 2 1 2 2 2 2 1 1 3 3 4 7 7 5 5 6.531 643 0 0
Zm00001d003058 19 37 31 23 34 17 26 17 14 17 14 13 13 12 16 6 2 1 1 3 2 11.35 370 0 0
Zm00001d003059 5 4 3 2 0.8 5 27 26 33 25 29 25 18 15 22 14 13 7 11 11 9 9.946 372 0 0
Zm00001d003066 14 16 14 16 22 30 39 42 28 31 25 24 31 22 28 31 36 44 40 55 48 9.794 439 0 0
Zm00001d003067 5 5 6 7 7 6 7 9 5 7 6 5 4 4 4 4 5 8 7 8 8 18.37 185 0 0
Zm00001d003072 15 13 15 11 13 19 13 11 8 13 9 10 7 5 7 7 8 7 9 8 7 21.98 737 1 1
Zm00001d003076 15 14 14 13 14 22 18 18 12 15 13 13 12 12 14 12 13 17 13 15 14 16.57 350 1 0
Zm00001d003086 0.6 3 5 10 11 6 7 6 5 5 6 2 0.4 0.1 0.5 0 0 0 0 0 0 9.358 374 0 0
Zm00001d003096 0.3 0.3 0.3 0.2 0 0 0 0 0 0 0 0 0 0 0 0 0 0 0 0 0 19.58 143 0 0
Zm00001d003098 0.1 0.2 0.6 0.3 0.5 0.2 0.5 0.2 0.2 0.2 0.4 0.3 0 0 0 0 0 0 0 0 0 16.12 366 1 0
Zm00001d003099 6 6 6 4 4 0.9 1 3 2 3 1 1 1 0.9 0.6 0.6 0.2 0.9 0.2 0 0 11.76 391 1 0
Zm00001d003101 9 8 9 8 11 9 6 6 5 9 7 7 7 6 9 7 7 8 7 9 8 8.477 1097 2 0
Zm00001d003102 0.5 0.3 0.5 0.3 0.7 0.1 0.8 0.2 0.5 0.2 0.1 0 0 0 0 0 0 0 0 0 0 9.766 471 0 0
Zm00001d003103 4 3 3 3 3 2 1 1 1 2 1 1 2 1 1 1 1 2 2 2 2 19.61 520 2 0
Zm00001d003106 90 80 80 77 96 140 148 125 94 130 109 108 115 100 114 79 58 48 45 58 40 17.33 652 1 0
Zm00001d003108 37 28 30 35 30 11 7 9 4 6 5 3 6 3 5 5 6 5 6 5 4 21.05 228 1 0
Zm00001d003109 27 26 24 24 21 13 6 6 6 7 7 6 6 5 6 6 7 10 9 11 10 18.43 320 1 0
Zm00001d003112 19 12 9 10 11 5 5 9 8 10 8 8 11 8 10 11 13 17 17 22 17 12.74 361 0 0
Zm00001d003114 8 8 6 6 4 5 3 1 0.9 2 1 2 4 2 3 5 6 9 6 6 6 13.53 458 0 0
Zm00001d003118 0.1 0.8 0.7 2 0.6 0.2 2 0.9 2 2 2 1 0.4 0.1 0 0 0 0 0 0 0 19.1 157 0 0
Zm00001d003119 16 15 16 13 14 16 12 9 8 12 11 10 12 8 9 7 9 13 9 11 9 8.319 1178 0 0
Zm00001d003125 3 2 2 2 2 1 1 0.9 1 2 1 2 1 2 2 4 8 11 9 8 11 23.55 450 1 1
Zm00001d003128 17 15 13 13 12 11 7 6 7 10 8 9 7 6 8 7 9 12 7 12 8 14.01 314 0 0
Zm00001d003143 4 2 2 3 2 2 2 1 0.7 1 1 1 1 1 1 2 2 4 3 3 3 12.35 89 0 0
Zm00001d003148 26 27 24 31 37 19 10 13 10 9 10 10 7 8 11 9 8 12 5 9 9 15.46 97 0 0
Zm00001d003153 2 1 1 2 1 2 2 1 1 2 2 1 0.2 0.9 1 1 1 1 0.5 1 1 21.53 65 0 0
Zm00001d003164 21 9 13 17 13 8 6 11 6 13 5 5 6 2 1 0.6 1 0.4 0.3 0 0 10.91 339 0 0
Zm00001d003166 20 18 19 18 19 18 15 8 7 12 9 10 12 7 9 8 8 12 8 10 7 24.2 822 2 2
Zm00001d003185 0.1 0.4 0.2 0.9 0.2 0.4 0 0 0 0 0 0 0 0 0 0 0 0 0 0 0 13.29 692 1 1
Zm00001d003188 111 0 0 0 0 0 0 0 0 0 0 0 0 0 0 0 0 0 0 0 0 12.76 282 0 0
Zm00001d003199 1 2 2 3 2 3 5 0.7 1 1 3 8 3 6 4 0 0 0 0 0 0 11.53 156 0 0
Zm00001d003200 22 18 24 21 29 31 12 7 6 10 9 9 15 10 14 15 15 29 17 21 19 20.52 341 0 0
Zm00001d003202 1 2 2 3 2 2 1 1 0.8 2 0.7 1 0.2 0.9 2 1 1 3 2 2 3 18.31 202 0 0
Zm00001d003203 24 18 19 18 16 16 15 10 9 15 12 13 13 10 12 16 19 33 27 35 31 4.519 1394 0 0
Zm00001d003212 0.8 1 1 1 2 0.5 0.5 0.7 0.9 0.4 0.7 1 0.4 1 2 5 5 4 3 5 0 22.45 374 1 1
Zm00001d003213 0.4 0.4 0.3 0.2 0.3 0.2 0.2 0.3 0.3 0.2 0.1 0.4 3 1 2 0.7 2 0 0 0 0 13.78 769 1 0
Zm00001d003214 24 22 22 22 13 9 11 7 6 9 6 7 8 5 5 6 7 12 9 11 9 21.67 549 1 0
Zm00001d003224 6 5 4 6 4 3 2 3 3 4 4 3 2 3 3 4 3 5 4 5 5 14.19 155 0 0
Zm00001d003227 3 3 2 2 2 2 2 1 1 3 2 2 4 2 2 2 3 4 4 4 3 5.549 991 1 1
Zm00001d003242 25 23 23 23 30 37 37 31 23 28 23 24 22 22 30 25 38 44 43 38 42 5.825 206 0 0
Zm00001d003245 3 2 3 2 2 2 2 2 1 0.8 0.6 1 0.4 0.8 0.8 0.5 4 1 5 2 3 14.69 626 1 0
Zm00001d003248 12 23 20 14 8 4 8 7 5 7 5 5 4 4 5 7 10 10 12 10 8 23.07 156 0 0
Zm00001d003249 8 6 6 5 13 4 2 0.8 2 2 2 2 1 3 2 1 3 1 0.8 0.9 0 22.05 476 1 1
Zm00001d003250 6 7 7 7 7 6 4 4 3 6 4 5 9 5 6 7 8 10 9 11 11 11.81 457 0 0
Zm00001d003251 0.5 0.7 0.8 1 1 0.9 0.8 0.9 0.8 1 0.9 2 1 1 2 2 3 2 2 3 2 10.65 394 0 0
Zm00001d003252 30 25 35 41 38 40 16 12 13 19 12 16 15 11 12 12 13 14 14 15 11 13.93 244 0 0
Zm00001d003265 72 56 43 56 60 64 63 88 61 91 75 68 88 70 91 125 159 208 216 256 190 12.18 665 1 0
Zm00001d003277 3 2 1 1 2 2 2 1 1 2 2 2 2 2 1 1 0.8 1 0.6 2 0.8 5.602 357 0 0
Zm00001d003283 0.2 0.4 0.1 0.1 0.3 1 5 3 4 2 5 0 0 0 0 0 0 0 0 0 0 13.86 541 0 0
Zm00001d003292 9 18 19 18 22 11 4 4 3 5 3 4 4 2 4 4 4 6 8 7 5 5.412 388 0 0
Zm00001d003301 0.7 0.2 0.1 0.3 0.2 0.3 0.6 0.6 0.9 1 2 6 7 11 56 100 126 107 131 95 0 17.42 838 2 1
Zm00001d003309 35 29 29 28 40 31 21 24 24 28 31 30 25 21 25 20 38 32 41 32 26 11.07 352 1 0
Zm00001d003311 9 25 15 62 43 12 18 15 16 8 14 5 9 11 2 43 3 19 2 32 0 16 300 0 0
Zm00001d003317 0.8 2 0 0 0 0 0 0 0 0 0 0 0 0 0 0 0 0 0 0 0 5.952 336 0 0
Zm00001d003319 0.1 0.2 0.2 0.1 0.2 0.2 0.2 0.2 0.5 0 0 0 0 0 0 0 0 0 0 0 0 4.731 2219 0 0
Zm00001d003328 12 13 14 10 11 12 9 9 8 9 9 8 6 8 8 9 12 12 13 14 11 19.79 495 2 0
Zm00001d003349 5 4 5 11 44 107 78 54 45 50 27 35 59 35 39 37 19 2 7 7 3 14.16 459 0 0
Zm00001d003352 8 7 6 5 5 4 2 2 2 2 2 2 2 2 2 3 4 5 6 4 5 5.625 320 0 0
Zm00001d003354 2 1 1 0.7 1 0.9 1 1 1 2 2 2 3 3 3 1 0 0 0 0 0 3.558 1433 0 0
Zm00001d003372 11 7 7 5 6 11 12 7 7 12 10 11 12 9 10 9 8 11 9 10 8 8.82 907 1 0
Zm00001d003378 11 4 5 5 5 6 4 5 4 6 5 6 7 5 6 5 11 21 14 15 21 5.139 1148 0 0
Zm00001d003380 1 2 0.2 0.8 2 1 2 2 2 2 3 0.3 2 4 1 5 2 3 1 3 0 21.73 115 0 0
Zm00001d003401 107 140 132 118 131 250 169 186 167 185 186 178 188 151 188 142 113 77 76 99 71 23.52 272 0 0
Zm00001d003404 0.2 0.1 0.1 0.4 0.3 0.5 2 0.4 0.7 0.6 2 3 5 1 3 0 0 0 0 0 0 16.32 343 0 0
Zm00001d003422 0.1 0.6 0.5 0.3 1 1 1 1 0.7 0.7 1 2 1 2 2 4 10 9 9 6 13 18.12 458 1 1
Zm00001d003426 5 6 4 5 4 3 4 3 2 3 3 2 3 2 2 3 3 5 3 3 4 19.78 91 0 0
Zm00001d003427 10 10 9 9 6 9 6 5 5 7 7 7 5 5 8 6 15 17 17 15 13 22.14 727 2 2
Zm00001d003428 8 8 8 6 8 7 6 6 6 6 5 4 2 4 4 4 4 6 4 4 6 13.86 202 0 0
Zm00001d003430 3 3 3 3 3 3 3 2 3 3 2 2 4 2 2 2 4 4 2 4 6 18.94 491 0 0
Zm00001d003432 0.3 0.5 0.3 0.6 0.6 0.6 0.5 4 3 0.8 0.9 2 0 0 0 0 0 0 0 0 0 10.52 361 0 0
Zm00001d003436 0.3 0.4 0.8 0.4 0.2 0.8 0.4 0.4 0 0 0 0 0 0 0 0 0 0 0 0 0 8.587 361 0 0
Zm00001d003446 2 2 1 1 3 3 2 2 2 2 2 2 1 1 2 2 3 2 2 2 2 16.2 580 2 0
Zm00001d003448 3 3 2 3 2 2 2 2 1 2 2 1 1 0.9 1 0.8 1 2 2 1 1 17.21 122 0 0
Zm00001d003460 10 12 9 9 10 12 7 5 4 6 6 5 8 4 5 6 8 10 9 10 7 11.25 160 0 0
Zm00001d003472 11 7 7 9 7 4 4 3 2 4 3 3 3 3 3 2 3 4 6 4 5 20.65 92 0 0
Zm00001d003476 16 12 10 12 12 10 7 7 5 7 6 6 9 6 7 6 5 9 8 8 8 19.83 368 1 0
Zm00001d003477 4 2 2 2 1 2 1 2 2 2 1 1 1 1 1 0.8 2 3 3 2 3 18.31 688 1 1
Zm00001d003495 2 2 3 4 4 3 2 1 1 2 1 2 2 0.9 1 1 2 2 3 2 2 20.78 457 1 0
Zm00001d003504 38 43 30 34 33 36 20 15 9 15 13 13 19 11 21 18 16 17 8 7 8 15.11 225 0 0
Zm00001d003515 1 1 2 0.1 0.8 0.1 0.1 0 0 0 0 0 0 0 0 0 0 0 0 0 0 19.17 459 1 0
Zm00001d003524 0.1 0.2 0.1 0.3 0.9 1 2 3 6 7 9 13 23 80 43 40 31 45 0 0 0 11.55 329 0 0
Zm00001d003525 4 3 3 4 3 2 2 2 1 2 1 2 1 1 1 1 2 3 3 2 3 3.861 259 0 0
Zm00001d003533 4 5 4 5 6 1 1 0.6 0.8 2 1 2 1 3 3 6 4 5 2 4 0 20.51 941 1 1
Zm00001d003534 1 1 1 0.6 0.7 2 1 0.7 0.7 1 0.8 0.7 3 1 2 2 5 7 3 3 3 15.88 598 1 1
Zm00001d003540 22 28 26 29 29 18 14 11 9 11 9 14 15 12 16 28 38 59 57 59 69 19.38 196 0 0
Zm00001d003544 2 3 5 5 4 5 7 7 6 9 7 5 4 6 11 21 6 24 9 0 0 8.04 199 0 0
Zm00001d003552 0.9 1 0.7 1 2 5 4 7 4 2 2 3 1 1 2 1 2 2 3 2 3 24.74 97 0 0
Zm00001d003555 0.2 0.1 0 0 0 0 0 0 0 0 0 0 0 0 0 0 0 0 0 0 0 14.89 745 0 0
Zm00001d003556 9 9 8 7 6 8 9 6 6 10 9 9 9 7 8 6 6 9 8 9 7 12.24 735 0 0
Zm00001d003559 0.2 0.2 0.2 0.1 0.2 0.1 0.1 0.2 0.3 0 0 0 0 0 0 0 0 0 0 0 0 19.21 760 2 1
Zm00001d003566 7 7 8 7 8 7 4 2 3 4 4 3 6 2 3 4 4 8 6 5 5 10.64 432 1 0
Zm00001d003569 0.2 0.2 0.9 0.6 1 0.6 1 0 0 0 0 0 0 0 0 0 0 0 0 0 0 21.37 496 1 0
Zm00001d003578 0.4 0.2 0.5 0.3 0 0 0 0 0 0 0 0 0 0 0 0 0 0 0 0 0 10.18 1719 3 0
Zm00001d003584 1 7 5 6 8 5 18 15 9 14 12 11 11 7 8 5 8 11 9 7 8 8.97 379 0 0
Zm00001d003588 2 1 1 0.5 0.1 0.5 0.8 3 5 7 6 4 3 3 4 4 6 4 8 6 0 19.46 149 0 0
Zm00001d003590 36 35 39 34 43 43 35 37 25 35 21 27 18 17 22 26 39 55 48 55 56 16.47 346 1 0
Zm00001d003606 0.4 0.2 0.1 0.2 0.1 0.4 0.6 2 0.4 0.6 1 1 3 2 2 3 0 0 0 0 0 15.05 425 0 0
Zm00001d003607 3 2 0.5 0.1 0.7 0.4 0.5 0.9 1 0.8 1 2 2 5 11 6 9 14 0 0 0 15.6 423 0 0
Zm00001d003620 1 0.1 0.1 0.4 0.3 0.5 0.5 0.2 0.2 0.5 0.6 0.5 1 0.7 0.4 0.4 0.4 0.6 0.1 0.8 0 6.516 399 0 0
Zm00001d003621 11 7 8 8 5 5 5 4 4 5 4 5 4 3 4 4 5 7 6 9 7 9.726 2118 1 1
Zm00001d003630 9 11 11 14 19 14 13 18 9 9 8 8 4 7 9 6 14 11 11 8 14 24.02 154 0 0
Zm00001d003641 6 5 6 7 8 5 4 6 5 5 4 3 5 3 3 5 2 2 7 5 4 20 40 0 0
Zm00001d003646 7 6 5 5 3 3 2 2 2 3 2 2 2 1 2 2 3 5 5 5 6 24.91 297 1 1
Zm00001d003649 8 6 4 4 3 2 3 2 1 3 2 2 3 2 3 2 3 4 2 2 2 18.14 281 1 0
Zm00001d003652 8 9 9 10 10 5 5 5 5 7 6 6 7 4 6 6 5 7 6 8 7 7.861 318 0 0
Zm00001d003654 20 24 24 22 23 23 18 13 9 16 11 12 11 11 12 9 10 15 17 12 10 16.02 418 0 0
Zm00001d003667 4 2 3 4 2 2 1 1 0.8 1 1 1 1 1 2 2 2 3 2 3 3 22.87 188 0 0
Zm00001d003670 3 2 3 2 1 1 1 1 0.8 1 0.9 1 1 0.6 0.9 0.7 1 2 1 0.9 1 16.3 699 2 1
Zm00001d003671 0.1 0.5 0.5 0.5 0.6 0.5 0.5 1 1 0.7 1 1 0.8 2 1 1 2 0.3 0.7 0.8 0.6 9.263 421 0 0
Zm00001d003674 3 5 5 5 4 2 1 2 2 2 2 0.7 1 2 2 3 4 2 2 3 0 11.85 270 0 0
Zm00001d003678 7 7 6 5 4 5 6 4 4 6 5 5 4 4 5 5 7 8 7 8 8 16.99 459 1 0
Zm00001d003680 42 51 36 40 48 69 73 48 40 54 47 47 41 30 46 44 41 55 44 54 46 17.89 352 1 0
Zm00001d003685 21 22 22 17 19 23 17 17 12 16 14 12 14 10 12 9 10 12 10 11 10 17.34 196 0 0
Zm00001d003710 15 10 11 10 7 5 4 3 3 5 5 5 5 4 4 4 4 7 6 7 6 12.99 354 0 0
Zm00001d003713 6 5 5 6 4 3 3 2 1 2 2 2 2 2 2 2 2 3 2 3 2 17.03 458 1 0
Zm00001d003719 1 3 3 3 3 5 1 4 9 4 2 0.2 0.1 3 0.9 0 0 0 0 0 0 19.41 340 1 0
Zm00001d003728 0.6 1 0.8 0.6 0.4 0.3 0.3 0.3 0.5 0.4 0.3 0.4 0.4 0.4 0.4 0.5 0.6 0.6 0.6 0.7 0 6.746 415 0 0
Zm00001d003729 22 13 12 13 23 22 31 30 22 23 26 23 19 20 20 17 13 14 14 15 13 17.34 98 0 0
Zm00001d003742 12 10 7 6 4 1 0.7 0.3 0.9 0.6 0.5 1 0.4 1 2 2 3 0.6 0.7 2 0 13.52 673 1 0
Zm00001d003749 16 18 11 15 7 12 7 3 0 0 0 0 0 0 0 0 0 0 0 0 0 9.482 464 0 0
Zm00001d003765 1 0.1 0.3 0.3 0.5 1 0.3 0.3 0.3 0.4 0.6 0.2 0.4 0.3 0.4 0.9 1 1 0.8 0.6 0 6.322 601 0 0
Zm00001d003776 11 15 16 12 4 4 2 1 0.4 0.4 0 0 0 0 0 0 0 0 0 0 0 4.99 521 0 0
Zm00001d003778 13 8 9 10 6 7 7 6 5 8 8 9 8 6 6 7 4 7 6 7 7 10.69 617 0 0
Zm00001d003784 4 5 5 4 5 4 7 7 6 8 7 8 7 5 9 6 5 4 2 1 2 11.39 395 0 0
Zm00001d003786 4 3 3 2 2 1 0.5 0.5 0.3 0.5 0.8 0.7 1 0.6 1 2 3 4 4 5 3 3.944 938 0 0
Zm00001d003789 0.1 0.2 0.4 0.6 0.5 0.3 0.5 0.4 0.6 0.3 0.8 0.4 0 0 0 0 0 0 0 0 0 24.7 170 0 0
Zm00001d003796 18 23 16 22 41 26 14 27 9 14 8 8 15 8 12 7 19 19 18 19 16 17.77 90 0 0
Zm00001d003807 4 4 3 4 3 3 4 3 2 3 3 3 2 2 2 2 2 3 2 2 2 19.54 353 1 0
Zm00001d003813 52 56 51 55 44 33 31 22 18 25 19 18 18 18 19 16 15 22 23 24 18 4.477 268 0 0
Zm00001d003817 35 49 52 44 57 50 37 27 17 27 21 21 17 14 20 15 23 37 29 31 26 23.2 1086 3 3
Zm00001d003823 1 1 1 2 0.6 2 2 1 1 3 0.8 2 1 0.9 7 0.3 4 0.3 6 0 0 16.25 529 1 0
Zm00001d003830 2 0.9 2 1 7 2 3 0.8 5 0 0 0 0 0 0 0 0 0 0 0 0 14.31 426 0 0
Zm00001d003847 8 10 11 11 10 6 4 3 3 3 2 3 4 3 3 6 7 13 10 12 9 8.369 932 0 0
Zm00001d003848 9 13 6 7 7 3 2 2 1 1 2 1 3 2 3 4 2 1 2 2 2 16.43 438 1 0
Zm00001d003851 26 27 25 28 32 23 14 10 8 13 10 10 10 8 9 9 11 16 15 13 10 16.12 248 0 0
Zm00001d003855 7 5 8 10 10 9 5 4 3 4 4 4 5 3 4 5 6 9 5 5 4 14.66 150 0 0
Zm00001d003861 6 11 18 17 16 12 5 4 5 5 5 5 4 4 5 7 19 26 14 14 20 14.59 781 2 1
Zm00001d003864 12 14 12 13 11 13 13 11 9 14 11 10 11 9 10 7 8 10 7 10 8 16.07 224 0 0
Zm00001d003869 0.3 0 0 0 0 0 0 0 0 0 0 0 0 0 0 0 0 0 0 0 0 5.59 322 0 0
Zm00001d003877 0.4 0.2 0.4 2 0.3 2 2 0 0 0 0 0 0 0 0 0 0 0 0 0 0 23.35 167 0 0
Zm00001d003878 40 36 48 49 63 48 21 27 23 28 24 22 19 19 22 26 34 43 39 42 47 15.92 427 0 0
Zm00001d003879 18 20 17 18 21 19 20 15 14 16 15 14 11 10 12 10 12 14 12 14 13 6.635 422 0 0
Zm00001d003894 14 19 13 14 12 15 14 12 9 12 13 13 14 13 17 28 40 64 48 61 52 4.125 921 0 0
Zm00001d003895 27 23 15 7 3 3 3 3 4 5 5 4 4 2 3 3 4 3 4 0 0 14.83 472 1 1
Zm00001d003902 5 4 3 4 3 3 3 2 2 3 2 2 3 2 2 2 2 3 2 3 3 15.94 207 0 0
Zm00001d003904 9 8 8 6 6 7 5 4 3 4 4 4 2 2 4 4 5 6 5 6 5 23.5 217 1 0
Zm00001d003924 12 10 7 4 3 5 17 13 6 3 0.9 2 2 2 2 3 9 6 12 4 9 18.91 370 1 0
Zm00001d003931 0.5 0.7 0.9 0.8 0.5 0.7 0.3 0.8 0.5 1 4 7 5 6 8 0 0 0 0 0 0 9.756 451 0 0
Zm00001d003934 0.2 0.4 0.1 0.1 0 0 0 0 0 0 0 0 0 0 0 0 0 0 0 0 0 13.68 380 0 0
Zm00001d003939 2 0.9 1 1 0.6 0.3 0.4 0.6 0.6 1 2 5 7 7 9 25 57 57 71 50 62 19.87 312 1 0
Zm00001d003941 22 21 21 23 23 13 7 11 11 12 16 15 24 17 20 35 15 19 19 24 14 10.33 687 1 0
Zm00001d003947 13 18 18 17 18 16 11 9 8 12 10 10 12 8 10 8 6 7 7 8 6 16.77 465 0 0
Zm00001d003950 29 19 19 18 14 6 3 5 3 5 5 7 8 5 9 15 23 29 27 31 30 21.17 595 1 1
Zm00001d003962 155 166 293 219 308 320 117 124 76 68 60 68 30 38 39 13 92 33 63 14 67 23.18 69 0 0
Zm00001d003972 5 0.1 0.9 2 0.3 0.2 0.6 0.5 0.3 0.6 0.2 0.7 0.2 0.2 0.4 0.1 0.1 0.4 0 0 0 7.238 373 0 0
Zm00001d003974 84 120 96 97 101 139 211 207 181 237 159 185 253 168 203 118 53 46 58 73 38 14.06 128 0 0
Zm00001d003982 0.4 0.9 1 0.8 0.8 0.4 0.4 0.6 0.3 0.4 0.2 0.4 0.1 0.5 0.3 0.3 0.6 0.5 0 0 0 21.89 274 1 0
Zm00001d003986 0.3 0.3 0.5 0.9 2 0.7 2 2 2 1 0 0 0 0 0 0 0 0 0 0 0 7.407 783 0 0
Zm00001d004006 47 47 36 43 42 23 12 15 12 12 13 12 13 11 14 26 42 55 56 60 56 18.91 423 1 0
Zm00001d004008 4 3 4 4 2 2 1 1 1 2 1 2 1 1 1 2 1 3 2 3 3 9.16 131 0 0
Zm00001d004009 13 21 15 19 21 36 47 23 13 19 15 13 14 9 11 14 22 23 17 20 18 15.58 77 0 0
Zm00001d004012 25 25 23 20 17 18 11 9 7 10 8 9 9 6 7 8 8 11 10 11 9 19.13 345 1 0
Zm00001d004013 0.1 0.4 0.1 2 1 1 0.3 2 0 0 0 0 0 0 0 0 0 0 0 0 0 9.012 466 0 0
Zm00001d004019 62 54 52 52 42 43 35 38 38 43 45 43 36 37 49 31 43 44 35 25 28 11.22 392 0 0
Zm00001d004020 5 5 3 3 3 4 3 1 1 2 2 2 1 1 1 0.9 0.5 0.6 0.7 0.6 0.5 11.46 436 1 0
Zm00001d004021 2 2 0.8 1 1 3 3 3 3 4 3 3 6 3 4 3 2 2 2 2 2 8.071 446 0 0
Zm00001d004042 6 9 7 8 9 8 6 6 5 9 10 8 11 6 8 6 5 5 5 6 4 10.79 176 0 0
Zm00001d004048 3 6 2 2 2 0.5 0.3 0.2 0.4 0 0 0 0 0 0 0 0 0 0 0 0 10.18 275 0 0
Zm00001d004052 46 31 27 35 42 67 66 51 26 40 31 35 30 25 30 30 48 48 68 51 60 18.7 155 0 0
Zm00001d004055 3 4 3 3 5 2 2 3 2 3 2 3 7 5 8 27 62 52 51 63 41 8.113 493 0 0
Zm00001d004057 17 20 12 56 8 11 13 11 13 8 7 8 10 8 13 11 11 24 42 21 24 10.84 507 1 0
Zm00001d004071 2 0.9 0.9 0.6 0.5 1 0.7 0.4 0.6 1 1 1 1 0.4 0.8 0.4 1 2 1 2 0.8 3.019 563 0 0
Zm00001d004075 3 2 2 2 2 2 2 2 1 3 1 3 2 2 2 2 4 5 5 3 7 12 633 1 0
Zm00001d004087 0.2 0 0 0 0 0 0 0 0 0 0 0 0 0 0 0 0 0 0 0 0 8.796 216 0 0
Zm00001d004119 47 51 42 44 50 62 44 38 37 47 43 40 45 36 46 63 80 91 81 93 68 19.85 685 2 1
Zm00001d004125 38 33 31 31 24 34 43 22 19 32 37 37 36 29 37 31 34 34 36 39 23 8.731 2325 2 2
Zm00001d004154 5 4 4 5 4 5 2 1 1 2 2 2 1 1 1 2 2 2 2 3 3 9.629 270 0 0
Zm00001d004159 11 12 10 10 9 8 5 4 4 5 5 5 6 3 5 5 4 6 4 5 4 18.6 672 1 0
Zm00001d004165 2 3 4 3 4 3 2 2 2 2 2 3 4 2 2 2 3 5 7 3 5 10.84 415 0 0
Zm00001d004167 2 2 1 1 1 2 1 2 1 1 2 2 1 2 2 1 5 3 4 2 5 8.379 716 1 0
Zm00001d004169 34 43 50 45 45 33 16 16 13 16 16 16 17 13 16 18 22 26 25 25 22 19.79 288 1 0
Zm00001d004171 1 1 0.6 0.6 0.2 0.1 0.3 0.3 0.2 0.7 0.9 2 1 2 3 8 18 24 24 22 21 5.529 633 0 0
Zm00001d004176 20 27 38 22 32 33 14 17 12 12 11 15 14 11 12 9 31 17 19 20 29 12.41 145 0 0
Zm00001d004190 5 4 3 3 2 2 2 2 1 1 2 2 3 2 2 2 3 4 5 4 3 9.686 351 1 0
Zm00001d004193 12 8 11 11 11 9 4 6 4 4 4 4 2 3 3 3 4 4 5 3 4 9.595 198 0 0
Zm00001d004196 2 1 0.9 0.3 0.3 0.2 0.4 0.4 0.6 0.9 0.7 1 1 2 4 3 3 4 0 0 0 23.96 555 1 0
Zm00001d004215 26 27 29 25 19 17 14 11 10 13 13 13 11 10 11 10 15 22 20 20 18 21.55 928 2 2
Zm00001d004220 0.9 0.8 0 0 0 0 0 0 0 0 0 0 0 0 0 0 0 0 0 0 0 11.53 156 0 0
Zm00001d004248 0.1 0.1 1 6 10 8 8 15 0 0 0 0 0 0 0 0 0 0 0 0 0 10.68 393 0 0
Zm00001d004259 15 15 14 16 15 13 11 5 5 8 8 6 6 6 8 9 12 17 14 18 12 12.23 188 0 0
Zm00001d004282 0.1 0.5 0.6 0.5 0.4 0.6 0.3 0.6 1 2 0.8 1 0 0 0 0 0 0 0 0 0 15.93 728 1 0
Zm00001d004287 0.6 0.2 0.2 0.2 2 5 2 1 1 2 3 2 3 21 61 48 88 42 101 0 0 7.961 314 0 0
Zm00001d004326 0.6 0.3 0.2 0.2 0.1 0.2 0.2 0.1 0.2 0.1 0.2 0.1 0.1 0.5 0.1 0.1 0 0 0 0 0 20.37 54 0 0
Zm00001d004339 3 3 3 2 2 3 2 2 1 2 1 2 1 0.9 1 0.8 1 2 1 2 1 14.7 775 1 1
Zm00001d004343 0.1 0.1 0.3 0.8 1 1 0.6 1 0 0 0 0 0 0 0 0 0 0 0 0 0 5.084 59 0 0
Zm00001d004363 0.7 0.9 0.1 0.1 0 0 0 0 0 0 0 0 0 0 0 0 0 0 0 0 0 16.53 526 2 0
Zm00001d004366 1 5 0.7 0.4 0.3 1 0.9 2 0.7 1 0.8 0.7 2 0.9 1 2 2 0 0 0 0 9.381 469 1 0
Zm00001d004372 6 7 6 5 5 5 2 2 2 3 3 3 3 2 3 4 5 5 4 4 5 7.012 770 0 0
Zm00001d004375 0.3 0.3 0.2 0.3 0.2 0.1 0.2 0.5 0.3 2 0.6 1 1 1 0 0 0 0 0 0 0 24.86 567 2 1
Zm00001d004388 0.1 0.2 0.2 1 0.7 0.7 0.3 1 0 0 0 0 0 0 0 0 0 0 0 0 0 11.25 160 0 0
Zm00001d004389 4 7 10 4 4 3 6 6 6 5 3 5 5 6 11 12 12 9 15 0 0 7.894 342 0 0
Zm00001d004400 13 12 15 13 11 9 11 10 7 10 8 7 7 5 7 6 7 9 9 11 8 24.92 357 1 0
Zm00001d004407 16 16 14 16 12 11 12 9 8 10 9 9 9 7 11 10 12 17 17 17 16 20.31 192 1 0
Zm00001d004409 6 7 4 8 6 7 6 10 5 5 5 5 2 4 4 3 4 7 5 5 4 22.22 90 0 0
Zm00001d004414 4 4 4 5 2 1 2 0.6 1 0.9 1 0.3 1 3 2 5 4 5 4 5 0 15.33 150 0 0
Zm00001d004415 1 0.4 0.9 0.2 0.4 0.1 0.4 0.3 0.7 0.6 0.8 2 2 4 6 5 1 9 9 2 0 9.865 223 0 0
Zm00001d004416 8 4 4 3 1 2 0.9 1 1 2 2 3 5 3 5 6 9 7 9 11 7 8.169 355 0 0
Zm00001d004417 8 9 7 4 3 1 1 3 0.4 2 4 1 1 2 3 3 3 4 1 0 0 10 150 0 0
Zm00001d004433 3 2 5 3 2 2 2 2 2 2 2 1 0.7 2 2 0.8 0.5 1 0.9 1 0.9 19.14 470 0 0
Zm00001d004437 0.1 0.4 0.6 0.8 0.3 2 0.6 1 4 0 0 0 0 0 0 0 0 0 0 0 0 15.01 273 0 0
Zm00001d004438 6 5 5 8 5 5 8 10 15 22 29 23 34 24 25 33 8 3 3 9 2 6.435 404 0 0
Zm00001d004460 3 1 1 1 1 1 0.6 0.3 0.5 0.9 0.9 0.9 0.8 1 1 2 3 4 4 4 4 9.156 415 0 0
Zm00001d004463 22 19 17 17 17 13 10 7 7 9 7 7 6 7 8 9 12 16 14 17 13 5.691 246 0 0
Zm00001d004472 25 8 11 6 11 14 10 12 12 10 13 11 12 10 14 12 17 31 18 16 20 21.07 408 1 0
Zm00001d004481 10 6 7 6 5 2 1 1 1 3 2 2 3 2 2 2 3 5 5 6 6 13.2 106 0 0
Zm00001d004482 0.3 2 1 1 0.4 2 2 1 0.4 0.2 2 0.6 0.6 1 2 0 0 0 0 0 0 11.81 127 0 0
Zm00001d004509 0.1 0 0 0 0 0 0 0 0 0 0 0 0 0 0 0 0 0 0 0 0 8.258 557 0 0
Zm00001d004513 8 9 7 5 8 10 5 3 2 3 3 3 2 3 3 4 4 4 6 3 4 9.701 268 0 0
Zm00001d004523 0.9 3 14 8 11 4 2 4 2 5 4 6 2 2 2 1 2 0.9 5 2 1 23.2 181 0 0
Zm00001d004545 2 2 3 2 1 2 0.8 0.7 0.5 1 0.8 0.8 0.5 1 1 2 3 1 1 2 0 22.48 387 1 1
Zm00001d004547 2 1 0.9 0.7 0.4 0.2 0.8 1 0.9 0.9 1 1 1 1 2 2 2 3 2 3 3 10.11 722 1 0
Zm00001d004551 8 7 6 7 6 6 5 5 4 7 5 4 4 3 5 5 6 8 8 9 9 8.23 243 0 0
Zm00001d004552 21 20 25 27 24 22 11 8 8 11 9 10 7 7 9 11 12 13 11 15 13 20.27 360 2 0
Zm00001d004554 3 4 3 2 2 1 2 3 2 3 3 3 5 3 4 5 5 7 9 6 5 18.56 237 0 0
Zm00001d004559 9 7 8 9 6 3 2 1 1 2 2 2 2 1 2 2 3 6 5 5 6 6.026 448 0 0
Zm00001d004561 10 11 10 10 9 7 5 3 2 3 2 3 0.8 2 2 3 4 4 5 4 3 6.837 234 0 0
Zm00001d004564 31 49 46 41 27 15 8 6 4 6 5 5 6 3 4 4 5 8 5 7 7 13.65 1003 1 1
Zm00001d004568 23 36 39 48 55 40 34 37 28 35 24 28 27 18 26 31 52 46 60 61 60 18.18 198 0 0
Zm00001d004573 6 6 10 8 11 9 10 7 4 5 5 6 3 4 5 5 11 11 14 13 16 18.51 405 0 0
Zm00001d004616 17 24 23 22 23 15 9 10 8 11 8 9 9 7 9 9 11 13 10 14 11 11.42 70 0 0
Zm00001d004620 8 7 12 9 12 25 30 17 14 16 14 14 11 7 9 4 5 4 8 5 6 20.33 241 0 0
Zm00001d004624 0.5 1 0.2 1 0.3 0.1 0.2 1 2 0.6 1 1 0 0 0 0 0 0 0 0 0 4.383 365 0 0
Zm00001d004639 6 5 5 6 5 5 3 3 2 3 2 3 3 3 3 1 4 3 6 5 4 15.66 415 0 0
Zm00001d004640 2 2 2 3 2 2 0.8 0.8 0.7 1 0.9 0.9 0.8 0.5 0.7 0.9 1 2 3 2 1 7.661 248 0 0
Zm00001d004655 23 34 29 33 34 38 24 37 29 41 35 30 39 25 31 22 10 9 9 15 8 8.496 153 0 0
Zm00001d004659 17 14 12 13 11 12 10 7 6 9 9 8 9 6 8 8 8 13 12 13 11 14.54 990 1 1
Zm00001d004677 2 2 2 2 1 1 2 0.7 0.9 1 1 0.8 1 0.6 1 0.9 0.7 2 0.8 2 0.9 12.43 378 0 0
Zm00001d004682 0.1 0.3 0.7 1 0.5 1 1 0 0 0 0 0 0 0 0 0 0 0 0 0 0 20.78 433 0 0
Zm00001d004702 17 31 26 26 30 25 19 17 14 21 15 18 21 15 19 20 26 28 24 32 22 24.74 194 1 0
Zm00001d004705 0.3 1 12 4 9 2 8 0 0 0 0 0 0 0 0 0 0 0 0 0 0 14.09 454 1 0
Zm00001d004706 6 7 4 2 2 2 2 2 0.8 1 1 1 1 1 1 2 6 3 5 3 6 14.43 651 0 0
Zm00001d004707 10 9 7 7 6 6 6 5 4 6 5 5 5 3 4 5 6 10 10 10 8 11.01 1071 1 1
Zm00001d004731 1 4 5 5 7 3 2 4 3 3 3 4 5 5 6 6 12 13 10 14 21 5.327 488 0 0
Zm00001d004737 9 8 8 8 7 7 5 3 3 5 4 5 5 4 6 5 6 7 7 7 6 5.28 2140 1 1
Zm00001d004739 15 16 13 14 13 9 8 8 7 10 8 9 10 7 10 11 14 20 21 23 21 18.72 454 2 0
Zm00001d004740 51 62 59 49 57 37 14 12 10 14 12 13 13 9 14 20 31 44 37 35 31 8.532 586 0 0
Zm00001d004762 2 0.9 1 0.2 2 0 0 0 0 0 0 0 0 0 0 0 0 0 0 0 0 17.56 632 1 1
Zm00001d004771 5 3 3 3 3 2 1 1 1 1 1 2 2 1 2 3 2 4 5 5 5 22.33 300 1 1
Zm00001d004775 10 6 7 8 4 3 1 1 0.8 2 1 2 2 1 1 1 0.9 2 2 1 2 15.29 170 0 0
Zm00001d004779 8 8 7 8 7 6 5 7 5 5 5 5 5 5 6 7 11 16 12 14 17 21.42 70 0 0
Zm00001d004784 3 4 2 4 2 3 2 2 2 2 2 2 0.1 2 2 2 4 4 4 4 4 23.03 382 1 1
Zm00001d004785 11 12 13 12 9 13 7 6 6 8 7 7 8 6 7 6 11 15 10 10 10 14.54 770 1 1
Zm00001d004787 1 1 0.8 0.6 0.8 0.7 0.2 1 0.3 0.2 0.5 0.8 0.4 1 0.8 0.3 1 2 0 0 0 17.94 78 0 0
Zm00001d004788 0.1 0 0 0 0 0 0 0 0 0 0 0 0 0 0 0 0 0 0 0 0 19.68 447 1 0
Zm00001d004804 5 6 4 4 5 5 1 1 2 2 2 2 2 1 2 2 2 2 2 1 2 15.09 550 1 1
Zm00001d004805 5 5 4 1 4 0.4 0.1 0.3 0 0 0 0 0 0 0 0 0 0 0 0 0 10.24 410 0 0
Zm00001d004807 27 29 31 28 24 28 20 18 17 21 20 21 18 16 19 15 20 22 23 20 19 11.76 952 1 0
Zm00001d004810 8 8 6 3 3 7 3 2 3 3 3 2 3 2 2 2 3 2 3 1 2 20.56 1099 2 1
Zm00001d004812 14 12 11 8 10 14 12 15 12 13 14 13 13 10 12 13 20 17 18 16 16 12.35 348 1 0
Zm00001d004814 2 2 2 2 1 2 2 3 2 2 3 3 4 2 3 2 3 4 3 4 3 16.49 491 1 1
Zm00001d004877 4 2 3 4 2 1 0.6 0.4 0.2 0.6 0.7 0.5 0.9 0.4 0.5 0.3 0.2 0.5 0.3 0.4 0.2 14.17 402 0 0
Zm00001d004885 0.2 0.3 0.1 0.1 0.2 0.1 0.5 0.2 0.2 0 0 0 0 0 0 0 0 0 0 0 0 18.67 391 0 0
Zm00001d004913 3 1 2 2 2 2 1 2 1 2 2 2 3 1 2 2 3 5 1 3 6 21.42 238 0 0
Zm00001d004936 114 209 187 217 237 173 169 162 144 141 132 135 127 118 167 137 210 113 173 159 118 9.589 73 0 0
Zm00001d004951 0.2 0.1 0 0 0 0 0 0 0 0 0 0 0 0 0 0 0 0 0 0 0 22.11 199 0 0
Zm00001d004956 17 14 13 13 11 16 10 8 6 9 7 8 7 6 8 6 9 11 10 9 10 19.01 263 1 0
Zm00001d004957 0.9 1 0.7 0.7 0.4 0.6 1 2 0.8 0.2 1 0 0 0 0 0 0 0 0 0 0 19.64 514 1 0
Zm00001d004977 3 6 5 3 3 3 2 2 2 2 2 2 2 0.9 2 2 4 4 3 4 5 22.35 416 1 1
Zm00001d004978 5 4 3 5 5 3 5 2 2 4 3 3 5 3 4 6 7 11 10 11 9 20.87 364 1 0
Zm00001d004979 10 8 8 8 8 9 8 7 6 9 8 9 10 8 11 11 17 20 19 23 18 6.778 1903 1 1
Zm00001d004983 3 4 3 3 3 3 4 2 2 2 2 2 1 0.9 2 2 2 4 3 2 2 9.836 610 1 0
Zm00001d004992 25 20 20 20 25 23 15 14 11 13 13 12 14 10 12 12 9 16 14 14 14 11.83 355 0 0
Zm00001d004997 8 13 12 12 14 13 11 11 7 7 4 8 5 5 4 4 6 5 7 3 5 24.39 82 0 0
Zm00001d004998 3 2 3 3 2 3 2 1 1 2 2 2 1 1 1 1 1 3 2 1 2 11.64 378 0 0
Zm00001d005001 1 0.6 0.2 0.3 0.4 0.8 1 1 1 3 3 4 4 3 4 3 3 3 2 3 3 19.89 382 1 0
Zm00001d005002 2 2 2 0.6 6 3 3 6 5 6 3 3 4 10 15 15 16 16 12 0 0 14.19 451 1 0
Zm00001d005004 9 7 9 7 6 7 7 10 9 15 12 11 16 12 18 13 12 11 10 13 10 14.6 705 1 0
Zm00001d005018 41 68 43 38 35 25 9 14 12 12 9 10 5 6 7 5 7 3 5 4 5 16.15 520 1 1
Zm00001d005019 55 69 51 51 39 22 10 9 7 11 8 10 12 11 16 30 50 61 51 52 47 8.184 391 0 0
Zm00001d005027 37 51 60 70 76 52 35 39 28 35 27 31 22 24 28 24 15 18 20 19 16 22.53 315 0 0
Zm00001d005047 5 10 11 7 6 6 4 5 5 5 5 5 4 4 7 6 7 2 3 3 2 18.06 321 0 0
Zm00001d005052 4 4 3 3 2 1 1 1 1 2 1 2 3 2 2 4 5 10 8 9 9 9.133 427 0 0
Zm00001d005059 65 58 67 52 33 21 16 15 10 16 13 16 17 12 16 16 18 20 22 25 25 19 121 0 0
Zm00001d005062 57 56 48 42 37 33 13 17 16 20 21 21 24 19 24 32 42 52 51 48 44 9.294 624 0 0
Zm00001d005064 8 9 11 9 9 5 6 3 4 7 6 6 7 4 5 6 6 8 8 8 6 20.48 249 1 0
Zm00001d005072 3 4 3 2 2 0.4 0.7 0.6 0.5 0.5 0.4 0.3 0.3 0.3 0.8 2 3 0.9 2 1 0 6.206 725 0 0
Zm00001d005080 2 2 2 2 1 1 2 0.9 1 1 1 1 0.7 0.7 1 0.7 1 2 0.9 2 2 11.65 103 0 0
Zm00001d005082 1 1 1 0.9 1 0.7 1 2 3 2 3 2 0.9 1 2 0.7 0.7 0.9 0.5 0.5 0.8 16.22 604 1 0
Zm00001d005085 18 13 15 14 16 14 8 7 8 12 9 10 9 10 11 12 17 22 19 21 17 12.87 334 0 0
Zm00001d005089 14 22 12 15 17 29 31 13 10 19 14 14 15 9 15 18 29 38 31 28 26 23.1 238 0 0
Zm00001d005090 25 29 32 28 29 35 30 20 17 23 19 21 19 16 20 15 15 17 17 20 12 3.622 1739 0 0
Zm00001d005092 8 5 7 7 6 5 4 4 4 4 3 5 4 6 9 9 13 15 17 15 20 21.61 472 1 1
Zm00001d005099 13 10 10 8 6 5 3 2 2 3 3 4 4 3 4 7 8 10 10 9 7 19.69 726 2 1
Zm00001d005108 29 29 28 28 32 21 13 10 7 11 9 8 10 7 8 7 7 9 8 10 7 8.05 472 0 0
Zm00001d005114 11 9 11 10 20 12 9 5 2 3 4 4 3 5 4 7 14 16 38 15 31 20.32 123 0 0
Zm00001d005126 0.2 0.2 0.3 0.2 0 0 0 0 0 0 0 0 0 0 0 0 0 0 0 0 0 2.786 610 0 0
Zm00001d005127 31 24 25 27 18 15 14 9 9 11 11 13 12 12 14 14 17 23 20 23 16 19.7 3715 6 5
Zm00001d005140 4 4 3 3 2 4 3 1 2 3 2 3 2 2 2 2 1 2 1 1 2 10.58 85 0 0
Zm00001d005144 17 20 20 23 19 14 8 5 4 6 5 4 5 3 3 3 5 7 4 5 5 14.52 358 0 0
Zm00001d005149 3 3 3 2 1 2 2 1 1 2 2 2 2 1 2 1 2 3 2 3 4 10.17 668 1 1
Zm00001d005151 23 18 19 21 21 17 12 9 7 11 9 9 11 7 9 9 11 17 14 18 18 2.486 362 0 0
Zm00001d005154 2 2 2 2 2 2 2 0.5 0.4 0.4 0.3 0.9 0.5 0 0 0 0 0 0 0 0 22.87 787 3 1
Zm00001d005157 7 8 7 7 7 6 5 7 7 10 8 9 10 8 11 13 15 14 18 18 15 16.54 284 1 0
Zm00001d005161 0.2 0.2 0.2 0.1 0.2 0.1 0.2 0.6 3 3 6 3 5 0 0 0 0 0 0 0 0 18.89 471 1 0
Zm00001d005164 15 15 11 13 9 7 5 4 2 4 3 3 5 3 5 5 5 6 4 4 4 15.78 209 0 0
Zm00001d005169 3 5 4 6 6 3 5 3 4 4 6 4 5 4 4 5 5 6 5 5 4 11.76 289 0 0
Zm00001d005170 8 9 8 11 10 10 9 8 6 8 7 7 9 6 7 7 10 11 13 12 12 17.08 357 1 0
Zm00001d005171 0.1 0.2 0.5 0.2 0.6 0.9 0.3 0 0 0 0 0 0 0 0 0 0 0 0 0 0 15.55 90 0 0
Zm00001d005173 4 3 3 3 2 2 0.9 0.5 0.5 0.7 0.8 0.6 0.7 0.7 0.7 0.7 1 2 2 2 2 9.398 266 0 0
Zm00001d005174 0.5 0.5 0.1 0 0 0 0 0 0 0 0 0 0 0 0 0 0 0 0 0 0 15.24 492 0 0
Zm00001d005193 11 18 15 10 9 9 3 4 3 3 6 6 8 7 9 24 53 51 51 35 62 17.87 207 0 0
Zm00001d005200 85 132 91 114 114 155 93 67 43 64 53 54 26 26 52 44 91 99 80 84 73 15 140 0 0
Zm00001d005229 8 5 4 4 4 4 2 2 1 2 2 2 2 1 2 1 2 3 3 2 2 18.91 111 0 0
Zm00001d005231 185 346 278 286 322 329 239 225 164 201 146 141 152 135 194 227 285 303 325 343 331 15.11 172 0 0
Zm00001d005238 40 33 33 32 35 48 45 31 24 33 25 24 21 18 17 18 25 30 28 29 29 4.607 369 0 0
Zm00001d005240 5 6 6 6 5 5 5 3 2 4 3 3 3 2 3 2 2 2 2 2 2 9.375 192 0 0
Zm00001d005241 12 14 17 16 13 9 4 4 3 5 4 4 4 3 4 2 2 2 2 3 1 16.47 1323 3 2
Zm00001d005247 6 3 3 5 2 2 1 0.5 0.6 0.8 1 1 0.9 0.8 1 1 1 2 2 3 3 4.895 143 0 0
Zm00001d005248 63 64 62 67 80 74 61 40 32 44 34 33 25 23 27 20 19 23 21 21 20 11.16 439 1 0
Zm00001d005257 5 6 6 8 6 3 2 1 1 2 2 2 1 2 2 3 4 6 5 8 6 12.5 184 0 0
Zm00001d005264 26 18 20 18 19 20 16 14 12 16 17 17 19 15 18 17 18 23 17 22 19 23.58 831 3 1
Zm00001d005271 17 25 25 26 35 26 8 8 7 9 7 7 7 6 7 6 10 10 10 7 6 10.25 117 0 0
Zm00001d005276 162 164 129 129 158 287 316 269 249 361 295 297 287 244 302 244 269 379 330 364 312 15.43 473 1 0
Zm00001d005277 1 1 0.5 2 2 2 3 3 2 2 3 4 0 0 0 0 0 0 0 0 0 12.3 130 0 0
Zm00001d005295 61 46 53 45 48 51 42 38 30 31 31 35 15 23 28 20 39 34 46 37 64 14.57 350 0 0
Zm00001d005301 2 2 2 1 0.8 1 1 0.6 0.5 1 0.9 0.9 1 0.9 0.8 0.7 0.4 0.3 0.3 0.6 0.2 20.74 135 0 0
Zm00001d005306 4 7 7 8 7 7 4 5 4 6 4 4 7 3 4 6 10 16 11 13 10 17.03 628 1 0
Zm00001d005312 2 0.3 0.9 0.6 0.6 0.7 1 0.3 0.4 0.2 0.2 1 0.3 1 0.1 0.6 0 0 0 0 0 23.56 454 2 0
Zm00001d005317 1 0.8 1 1 1 2 0.7 0.8 0.2 0.2 0.1 0.2 0.2 0.2 0 0 0 0 0 0 0 10.16 433 0 0
Zm00001d005323 33 31 29 25 27 17 11 10 8 14 11 12 13 10 11 8 8 11 9 10 11 19.51 574 1 1
Zm00001d005324 1 2 1 1 0.4 0.8 0.6 0.4 0.4 0.6 0.9 1 0.3 0.6 0.7 0.9 1 1 1 1 0 24.83 612 2 1
Zm00001d005328 7 7 8 9 9 6 4 3 2 3 3 4 2 2 3 3 3 4 4 4 4 10.39 279 0 0
Zm00001d005334 142 198 158 172 218 406 554 303 189 241 199 213 157 138 169 148 267 344 287 231 310 24.03 129 0 0
Zm00001d005344 78 66 76 68 84 64 41 36 31 35 32 34 37 29 37 35 68 53 86 61 57 15.17 145 0 0
Zm00001d005348 8 8 8 8 6 5 5 3 3 6 5 6 8 5 6 7 10 15 12 15 12 21.71 769 1 1
Zm00001d005349 2 2 1 2 1 1 1 0.6 0.8 0.6 1 1 1 1 2 2 5 4 6 4 3 6.358 692 0 0
Zm00001d005358 48 46 58 54 39 33 30 21 17 22 23 24 19 16 22 20 21 31 28 33 32 22.54 550 1 1
Zm00001d005361 16 13 14 15 11 8 7 5 4 6 5 5 5 3 4 4 5 7 5 5 4 8.579 373 0 0
Zm00001d005369 0.2 0.1 0.3 0.2 1 0 0 0 0 0 0 0 0 0 0 0 0 0 0 0 0 20.49 122 0 0
Zm00001d005370 9 11 10 6 4 1 1 1 2 1 2 2 1 2 2 3 4 3 3 3 0 7.359 462 0 0
Zm00001d005372 15 18 18 18 17 10 7 7 6 8 7 8 8 6 9 12 15 18 17 19 15 9.485 369 0 0
Zm00001d005392 21 15 24 11 5 7 6 6 5 4 6 4 3 5 14 10 8 8 11 0 0 13.23 408 0 0
Zm00001d005395 10 12 13 11 11 11 8 7 6 7 5 6 5 4 6 5 7 8 6 7 8 8.625 371 0 0
Zm00001d005396 10 17 15 19 19 21 31 58 53 45 50 37 42 37 51 53 28 34 29 40 33 8.641 162 0 0
Zm00001d005421 18 30 37 25 59 40 15 24 21 21 12 16 17 21 20 11 11 2 8 6 7 24.31 292 1 0
Zm00001d005431 6 5 4 4 3 2 2 2 0.9 3 2 3 2 2 4 3 2 3 2 3 3 19.71 350 0 0
Zm00001d005451 43 49 66 70 62 37 22 15 15 24 24 24 30 22 30 22 16 20 22 22 13 20.67 1093 3 1
Zm00001d005459 67 28 11 13 16 36 6 13 8 10 12 10 15 8 14 11 9 11 9 10 6 9.677 186 0 0
Zm00001d005472 5 4 6 3 3 0 0 0 0 0 0 0 0 0 0 0 0 0 0 0 0 13.33 315 0 0
Zm00001d005478 36 27 29 25 17 16 13 10 12 19 15 18 20 13 22 18 13 19 8 7 8 13.67 1126 2 1
Zm00001d005484 4 3 3 3 1 0.9 1 0.4 0.7 2 1 1 1 1 1 2 5 10 8 11 9 9.321 869 1 0
Zm00001d005489 8 9 8 7 7 6 4 5 3 5 3 3 5 3 4 5 7 7 5 8 5 14.03 114 0 0
Zm00001d005498 19 34 39 35 45 31 15 12 10 15 8 9 7 6 5 4 3 5 2 4 3 11.21 446 0 0
Zm00001d005501 4 4 3 3 3 3 2 2 1 2 2 2 2 0.9 2 2 1 3 2 2 2 16.55 429 1 1
Zm00001d005507 10 7 7 7 5 6 5 4 5 6 7 6 9 7 8 8 8 12 11 12 11 13.8 449 0 0
Zm00001d005532 4 5 4 4 2 0.9 1 0.7 1 0.9 1 1 1 0.9 1 1 3 2 3 2 0 21.85 183 0 0
Zm00001d005535 3 4 4 4 3 4 15 11 8 7 6 5 5 4 4 2 2 2 3 2 1 9.615 364 0 0
Zm00001d005538 9 7 7 8 5 4 3 2 1 3 2 2 2 2 2 2 3 4 3 4 4 17.05 604 1 1
Zm00001d005539 11 11 9 12 14 10 7 5 4 7 5 5 4 5 7 8 13 19 15 15 12 9.629 405 0 0
Zm00001d005542 37 47 55 41 48 94 67 38 31 42 45 46 34 27 33 28 29 21 30 24 17 18.79 431 1 0
Zm00001d005546 130 113 104 134 131 105 139 164 116 126 104 99 109 84 95 133 138 191 193 187 161 9.803 510 0 0
Zm00001d005563 13 9 8 8 6 4 2 1 0.9 2 2 2 2 2 2 3 5 10 9 9 9 14.33 321 0 0
Zm00001d005579 5 6 6 4 4 2 2 3 3 4 5 4 8 5 8 7 3 2 3 5 2 21.01 138 0 0
Zm00001d005586 17 15 15 14 17 14 8 12 9 10 8 7 5 7 7 7 8 10 11 10 12 10.07 377 0 0
Zm00001d005594 0.1 1 0.7 0.5 0.6 0.7 0.3 0.5 0.8 0.6 4 1 2 0.5 3 0 0 0 0 0 0 10.03 518 0 0
Zm00001d005598 0.2 0.2 0.2 0.2 0.3 0.1 0.4 0.1 0.1 0.1 0.2 0 0 0 0 0 0 0 0 0 0 12.87 365 0 0
Zm00001d005608 1 0.4 1 1 1 0.3 0.3 0.4 0.4 0.4 0.2 0.2 0.2 0.2 0.2 0.5 0.3 0.6 0.6 0.6 0.6 15.26 786 0 0
Zm00001d005616 11 12 8 9 7 7 6 5 4 6 7 6 6 4 6 7 8 11 8 8 7 19.88 342 1 1
Zm00001d005620 3 0.6 0.8 0.7 0 0 0 0 0 0 0 0 0 0 0 0 0 0 0 0 0 11.13 476 0 0
Zm00001d005621 0.1 0.1 0.1 0.1 0.2 0.2 0.5 0.4 0 0 0 0 0 0 0 0 0 0 0 0 0 15.06 239 0 0
Zm00001d005624 12 9 14 7 5 6 2 2 2 2 2 3 2 3 5 4 5 3 3 0.5 3 10.12 464 0 0
Zm00001d005627 31 47 49 50 44 28 14 9 7 12 8 10 7 6 9 9 7 13 13 11 10 12.31 203 0 0
Zm00001d005632 6 7 7 5 6 9 11 10 9 13 10 12 12 7 10 7 12 17 18 16 17 18.42 331 1 0
Zm00001d005639 0.3 0.3 0.3 0.5 0.1 0.1 0.5 0.1 0.1 0.5 0 0 0 0 0 0 0 0 0 0 0 24.66 227 1 0
Zm00001d005642 109 160 174 168 193 337 376 212 138 166 136 130 86 91 101 87 135 103 96 84 101 10.05 199 0 0
Zm00001d005648 23 22 20 23 18 15 6 4 4 5 5 4 2 4 6 5 5 6 7 4 5 11.31 221 0 0
Zm00001d005662 7 7 9 6 8 13 21 14 14 16 11 12 9 9 11 7 5 7 6 9 6 23.13 281 0 0
Zm00001d005671 5 6 6 7 5 4 2 2 3 2 3 2 2 1 1 0.6 0.7 0.4 0.4 0.5 0 21.72 313 1 0
Zm00001d005679 1 0.7 0.7 0.7 0.6 0.8 0.8 0.7 0.6 0.7 0.8 0.6 1 1 0.9 1 1 1 2 3 2 9.813 214 0 0
Zm00001d005682 0.6 2 3 3 4 2 2 2 2 3 2 3 2 3 4 2 3 0.5 0.8 1 0.7 15.38 377 1 0
Zm00001d005687 5 3 2 2 2 2 1 2 2 2 2 3 3 3 4 7 13 17 16 18 17 8.796 864 1 0
Zm00001d005707 18 16 15 12 11 11 7 5 4 7 6 7 7 5 7 6 8 12 10 11 10 16.16 198 0 0
Zm00001d005708 8 7 8 6 6 4 3 3 3 3 4 5 3 3 4 4 5 6 5 6 7 20.67 619 1 1
Zm00001d005713 46 48 47 45 52 35 22 23 19 24 19 22 20 19 25 25 31 40 35 44 39 11.49 261 0 0
Zm00001d005717 0.3 1 0 0 0 0 0 0 0 0 0 0 0 0 0 0 0 0 0 0 0 13.15 114 0 0
Zm00001d005743 0.2 0.2 0.1 0.2 0.1 0.5 0.6 0.9 1 2 4 6 7 7 10 19 28 62 49 75 70 20.27 74 0 0
Zm00001d005748 0.6 0.2 0.2 0.3 0.6 0.3 0.1 0.1 1 0.4 0.3 0.2 0.9 0 0 0 0 0 0 0 0 16.48 461 1 0
Zm00001d005751 18 29 34 28 41 36 18 14 14 17 15 12 9 9 12 9 13 13 10 9 7 24.31 218 0 0
Zm00001d005756 16 15 15 18 19 14 15 9 6 11 10 9 10 7 11 7 8 10 11 9 7 8.395 405 0 0
Zm00001d005762 10 12 9 9 7 4 2 2 2 2 2 3 3 2 3 4 5 6 6 7 6 15.08 431 1 0
Zm00001d005765 10 12 11 10 11 10 7 6 5 7 6 6 5 4 5 5 4 5 3 5 4 17.39 161 0 0
Zm00001d005769 0.1 0.2 0.4 0.1 0.5 0 0 0 0 0 0 0 0 0 0 0 0 0 0 0 0 5.656 442 0 0
Zm00001d005781 0.1 0.1 0.2 0.4 0.1 0.5 0.6 0.1 0.2 0 0 0 0 0 0 0 0 0 0 0 0 13.54 1093 2 2
Zm00001d005783 3 3 4 3 3 6 5 3 3 5 4 4 6 4 5 6 6 10 2 3 4 20 975 2 1
Zm00001d005785 5 3 3 3 2 1 2 1 1 2 1 1 1 0.9 1 1 2 3 2 3 3 17.66 317 1 0
Zm00001d005808 13 12 12 13 19 17 11 10 6 8 7 8 8 6 6 5 6 8 7 6 6 18.32 393 1 1
Zm00001d005817 28 21 18 19 18 13 7 5 5 10 9 11 11 8 9 9 12 13 12 9 10 5.701 456 0 0
Zm00001d005818 32 43 40 45 52 56 61 67 49 56 40 43 49 31 35 26 26 26 27 29 21 7.812 256 0 0
Zm00001d005822 4 3 2 1 0.6 2 0.8 1 0.7 0.5 0 0 0 0 0 0 0 0 0 0 0 8.51 517 1 0
Zm00001d005828 1 2 2 2 1 1 0.8 1 0.7 0.8 0.7 0.8 0.7 0.7 0.9 0.6 1 2 2 0.8 1 13.62 301 1 0
Zm00001d005831 7 6 6 7 7 6 3 2 2 3 2 3 2 2 3 3 5 8 6 8 7 14.28 301 0 0
Zm00001d005848 6 9 8 11 9 8 10 8 6 8 7 6 5 5 5 4 3 4 5 5 4 14.07 341 1 0
Zm00001d005851 4 4 3 3 2 2 2 1 1 2 2 2 0.1 2 2 2 3 5 5 4 4 12.8 703 1 1
Zm00001d005852 6 4 2 3 1 2 2 2 0.9 2 1 2 1 1 1 1 3 4 5 4 3 13.71 175 0 0
Zm00001d005858 7 9 10 11 12 10 9 10 6 7 5 5 6 4 5 4 3 3 3 4 2 12.12 99 0 0
Zm00001d005860 0.4 0.2 0.9 0 0 0 0 0 0 0 0 0 0 0 0 0 0 0 0 0 0 10.6 443 0 0
Zm00001d005863 1 1 1 0.9 0.6 1 3 2 1 2 1 1 0.5 0.9 1 0.5 0.6 0.8 0.5 0.4 0.8 22.5 120 0 0
Zm00001d005873 0.2 0.2 0.1 0.2 0 0 0 0 0 0 0 0 0 0 0 0 0 0 0 0 0 9.929 141 0 0
Zm00001d005902 32 31 34 30 29 28 21 13 12 19 17 16 19 13 14 17 21 26 21 22 15 9.055 762 0 0
Zm00001d005909 4 2 4 2 1 2 0.8 0.5 1 0.8 0.4 0.9 1 2 4 2 7 2 3 0 0 11.91 361 0 0
Zm00001d005910 0.3 1 0.7 1 0.4 0.9 0 0 0 0 0 0 0 0 0 0 0 0 0 0 0 21.4 327 1 1
Zm00001d005912 4 4 2 1 1 2 2 2 2 2 3 3 4 3 3 5 11 19 12 18 20 22.64 424 1 1
Zm00001d005925 37 49 46 42 40 34 21 16 14 20 19 21 21 15 17 23 28 32 25 29 20 14.28 616 1 1
Zm00001d005932 0.3 0.7 1 0.9 2 2 0 0 0 0 0 0 0 0 0 0 0 0 0 0 0 10.78 343 0 0
Zm00001d005933 0.2 0.2 0.3 0.4 0.2 0.4 0.6 0.7 2 3 4 3 4 0 0 0 0 0 0 0 0 18.99 337 0 0
Zm00001d005934 2 7 12 19 22 12 4 4 4 4 3 4 4 3 4 5 14 7 17 11 17 19.11 361 1 0
Zm00001d005950 7 6 7 7 7 4 4 3 2 3 3 4 2 3 3 4 7 6 6 5 5 23.1 554 1 1
Zm00001d005957 0.1 0 0 0 0 0 0 0 0 0 0 0 0 0 0 0 0 0 0 0 0 18.08 94 0 0
Zm00001d005959 3 2 4 3 4 2 1 2 0.5 0.8 0.3 0.9 2 0.7 0.7 1 3 2 4 0.8 3 18.38 408 1 1
Zm00001d005980 13 15 15 11 9 7 4 3 4 6 5 6 5 5 5 6 8 15 11 12 11 5.882 442 0 0
Zm00001d005981 6 5 4 2 4 9 11 6 7 9 10 10 11 7 8 11 11 14 12 10 11 23.7 713 1 1
Zm00001d005986 0.7 0.6 0.6 1 0.8 2 2 3 9 5 13 5 10 0 0 0 0 0 0 0 0 11.75 1097 1 1
Zm00001d005995 18 15 16 12 8 3 6 4 3 5 5 7 7 6 9 8 15 19 16 17 16 15.08 338 1 0
Zm00001d005998 18 26 30 31 34 22 18 29 21 15 12 17 18 23 21 23 96 24 67 22 73 22.17 248 1 0
Zm00001d006011 10 6 6 7 8 9 7 6 6 6 7 7 5 6 6 6 6 9 9 10 9 16.13 880 1 1
Zm00001d006033 5 4 4 4 3 2 2 1 1 2 1 2 2 1 1 2 2 2 2 1 2 9.09 99 0 0
Zm00001d006036 36 45 38 36 63 139 54 36 29 42 32 34 32 28 32 35 36 44 43 45 43 19.67 681 2 1
Zm00001d006044 2 3 2 2 2 0.6 2 0.9 2 2 2 5 1 3 0 0 0 0 0 0 0 22.66 75 0 0
Zm00001d006051 5 8 8 8 14 11 15 15 14 18 13 13 15 10 14 11 10 13 14 19 15 16.04 293 0 0
Zm00001d006052 27 31 35 32 27 21 23 18 15 20 18 18 17 17 20 20 22 26 21 21 19 10.19 451 0 0
Zm00001d006057 47 64 57 64 65 49 23 27 22 32 32 32 38 29 40 41 56 57 59 46 40 10.92 421 0 0
Zm00001d006063 0.1 0.2 0.1 0.1 0.2 0.2 0 0 0 0 0 0 0 0 0 0 0 0 0 0 0 24.77 997 4 2
Zm00001d006064 46 51 58 47 77 162 179 79 64 75 63 72 35 41 49 48 101 104 78 85 89 17.91 134 0 0
Zm00001d006071 15 16 12 15 13 10 8 8 6 9 6 7 5 5 7 6 9 10 9 9 9 23.74 358 1 1
Zm00001d006085 25 28 24 27 27 26 19 25 16 19 15 15 16 11 15 15 19 19 19 19 17 6.382 188 0 0
Zm00001d006094 265 241 152 69 55 43 52 34 28 32 24 33 20 25 28 21 29 22 0 0 0 23.1 251 0 0
Zm00001d006097 4 4 7 4 3 2 1 1 0.5 0.5 1 0.7 0.3 0.5 0.7 0.1 0.5 0.8 0.2 0.5 1 22.68 335 0 0
Zm00001d006098 3 4 2 2 1 0.9 0.7 0.3 0.2 0.5 0.5 0.7 0.7 0.6 0.5 1 2 3 2 3 4 11.85 447 0 0
Zm00001d006107 31 42 32 37 39 51 56 30 23 42 28 31 28 18 23 12 11 18 14 13 14 3.17 347 0 0
Zm00001d006116 4 1 2 2 0.8 1 0.9 1 0.7 1 1 1 0.8 2 2 2 3 5 5 5 4 11.46 218 0 0
Zm00001d006117 0.1 0.2 0.1 0.2 0.1 0.2 0.2 0.1 0.1 0.1 0 0 0 0 0 0 0 0 0 0 0 12.5 136 0 0
Zm00001d006118 10 7 6 6 8 8 6 6 4 6 5 5 4 4 5 4 4 4 5 4 4 22.08 326 1 0
Zm00001d006125 40 60 62 51 61 75 59 54 46 39 42 40 32 36 44 43 50 56 49 55 52 20.53 263 1 0
Zm00001d006126 34 31 30 33 26 14 14 13 7 13 12 12 13 12 13 14 12 18 10 16 17 15.96 213 0 0
Zm00001d006128 11 8 11 11 12 10 9 8 5 6 6 7 4 5 5 4 6 8 6 8 6 12.23 572 0 0
Zm00001d006131 22 23 22 24 22 20 17 16 17 25 21 21 20 16 19 17 16 30 20 27 20 22.41 281 1 0
Zm00001d006143 0.2 0 0 0 0 0 0 0 0 0 0 0 0 0 0 0 0 0 0 0 0 15.94 69 0 0
Zm00001d006154 3 1 0.8 2 1 0.9 0.4 0.7 1 1 1 0.9 0.5 0.8 0.6 2 2 0.8 1 2 0 7.017 627 1 0
Zm00001d006167 12 11 11 13 12 16 12 10 6 10 6 7 7 6 8 7 7 8 8 7 8 9.917 363 0 0
Zm00001d006168 7 7 5 5 5 5 5 4 3 4 4 3 4 2 3 2 2 3 2 4 3 9.296 398 0 0
Zm00001d006171 0.2 0.2 0.2 0.2 0.1 0.1 0 0 0 0 0 0 0 0 0 0 0 0 0 0 0 14.47 532 1 0
Zm00001d006179 4 4 4 5 6 4 3 3 2 3 3 2 2 2 3 2 2 2 1 2 2 14.98 327 0 0
Zm00001d006181 3 3 5 4 4 9 10 11 9 8 8 7 5 6 9 5 3 2 2 3 2 23.55 467 2 1
Zm00001d006185 51 76 58 70 75 58 50 51 35 36 37 42 52 41 63 106 173 127 181 139 137 21.91 324 0 0
Zm00001d006190 0.1 0.3 0.7 2 1 1 2 2 2 2 2 1 1 0.7 1 1 1 0.8 0 0 0 14.28 91 0 0
Zm00001d006193 1 0.2 1 1 0.6 1 2 0.7 2 0.8 1 9 4 7 3 8 0 0 0 0 0 7.843 561 0 0
Zm00001d006197 1 1 2 1 2 1 0.6 0.6 1 0.5 0.3 0 0 0 0 0 0 0 0 0 0 19.26 244 0 0
Zm00001d006199 4 3 6 6 2 2 6 5 6 9 11 6 8 9 10 23 16 29 18 28 0 10.27 506 1 0
Zm00001d006203 0.6 0.3 0.5 0.6 0.8 1 0.8 0.2 0.8 0.8 0.8 2 1 2 1 3 0 0 0 0 0 8.514 505 1 0
Zm00001d006208 0.8 3 3 0.7 0.6 0.9 0.6 0.5 0.6 0.7 0.7 0.9 0.6 0.3 0.4 0.4 1 0.7 0.9 1 1 21.73 230 0 0
Zm00001d006214 4 2 2 2 3 2 1 1 1 2 2 2 2 2 2 2 4 6 4 5 4 8.596 1012 1 0
Zm00001d006219 7 5 5 4 6 9 8 10 6 9 8 9 11 7 8 7 11 11 10 10 10 7.222 180 0 0
Zm00001d006220 43 30 27 32 34 38 49 52 45 91 86 65 61 51 58 47 48 57 59 56 59 18.28 421 0 0
Zm00001d006232 4 6 8 6 5 6 4 4 3 3 2 3 1 3 4 3 7 7 7 7 8 11.93 645 1 0
Zm00001d006236 3 3 3 3 2 2 1 0.8 0.5 1 0.8 1 0.4 0.8 1 1 2 0.9 1 1 2 13.58 81 0 0
Zm00001d006238 86 91 99 106 103 88 32 24 21 28 26 24 31 23 31 32 38 50 41 46 32 10.47 468 0 0
Zm00001d006243 1 2 2 1 2 3 3 3 3 5 5 5 4 3 3 2 2 3 2 3 1 9.859 284 0 0
Zm00001d006246 11 10 9 9 7 7 5 4 4 4 5 5 5 4 5 5 5 6 6 6 5 16.25 80 0 0
Zm00001d006249 14 10 12 12 10 8 8 5 3 6 4 5 3 3 4 5 9 8 9 8 10 20.52 151 0 0
Zm00001d006251 13 12 9 7 14 11 8 12 11 15 12 14 10 11 17 11 24 32 36 22 29 13.44 238 0 0
Zm00001d006254 3 8 0.9 3 1 0.9 1 0.6 0.9 0.4 0.4 0.1 0.8 0.4 0.2 1 0 0 0 0 0 24.19 463 1 0
Zm00001d006255 3 3 4 2 3 5 4 2 1 2 2 2 0.5 2 2 2 3 4 4 2 3 20 535 2 0
Zm00001d006257 8 5 6 6 5 3 2 1 1 2 2 2 1 0.8 1 2 2 2 2 2 1 13.85 433 0 0
Zm00001d006270 15 14 17 17 15 10 5 5 4 4 4 4 4 4 5 9 11 13 11 14 10 7.823 294 0 0
Zm00001d006282 2 0 0 0 0 0 0 0 0 0 0 0 0 0 0 0 0 0 0 0 0 10.52 152 0 0
Zm00001d006287 132 233 184 199 220 395 434 239 182 215 145 140 132 103 113 110 177 180 146 138 137 17.16 134 0 0
Zm00001d006296 30 32 29 26 29 43 43 26 24 38 31 30 28 24 30 30 34 42 41 42 36 6.991 472 0 0
Zm00001d006297 2 1 0.8 0.4 0.4 1 1 1 1 1 0.9 2 1 1 0.6 0.3 0.2 0.2 0.4 0.9 0 23.51 876 3 2
Zm00001d006309 97 91 114 106 116 134 139 88 68 86 77 74 59 51 55 37 35 48 48 41 37 15.95 257 0 0
Zm00001d006315 4 4 3 2 2 2 1 0.7 1 0.7 0.9 1 2 0.7 0.9 2 2 3 1 2 2 18.85 175 0 0
Zm00001d006327 0.1 0.2 0.2 0.1 0.1 0.6 0 0 0 0 0 0 0 0 0 0 0 0 0 0 0 17.81 376 1 0
Zm00001d006333 6 8 7 6 6 6 5 5 4 5 5 5 8 4 6 5 3 5 3 4 4 10.05 527 0 0
Zm00001d006340 8 7 5 5 4 3 3 4 4 4 4 4 4 4 6 7 9 12 10 8 10 16.82 321 0 0
Zm00001d006344 51 43 49 48 32 30 26 24 22 28 26 27 28 23 30 26 28 49 43 46 45 11.22 285 0 0
Zm00001d006347 37 23 21 22 22 15 7 9 7 9 9 11 14 11 13 16 14 24 25 21 20 15.75 292 1 0
Zm00001d006351 3 2 3 3 2 2 2 3 1 1 2 1 1 0.9 0 0 0 0 0 0 0 24.78 1053 2 1
Zm00001d006357 36 29 28 30 31 27 14 7 5 12 9 10 15 9 13 14 15 20 16 17 16 23.8 777 3 1
Zm00001d006360 11 21 24 29 37 22 11 11 8 8 10 10 3 5 3 2 9 6 6 6 9 23.16 272 1 0
Zm00001d006364 2 1 0.8 0.9 0.1 0.4 1 3 3 3 6 11 11 19 25 38 264 105 151 71 129 13.85 368 1 0
Zm00001d006368 11 8 10 9 8 5 5 7 6 8 7 6 5 7 7 6 8 12 10 11 14 24.79 246 1 0
Zm00001d006369 4 4 3 5 3 5 5 5 3 4 3 3 3 2 2 1 2 2 2 2 2 20.51 39 0 0
Zm00001d006373 5 5 5 6 5 4 2 2 2 2 2 2 2 2 2 2 3 4 2 4 3 15.85 410 0 0
Zm00001d006374 4 4 3 2 4 2 1 1 2 2 1 1 1 1 2 4 4 3 2 4 0 5.542 415 0 0
Zm00001d006382 8 7 7 8 5 3 3 2 2 2 2 2 2 2 2 3 3 5 4 6 4 11.98 392 0 0
Zm00001d006384 16 23 20 26 27 16 11 10 8 13 8 8 10 6 8 6 9 11 10 11 7 11.11 189 0 0
Zm00001d006387 4 5 5 6 6 7 6 4 3 6 4 5 3 2 4 2 2 3 4 4 3 14.68 177 0 0
Zm00001d006389 11 8 10 10 10 8 3 4 3 3 2 2 3 2 3 2 3 4 2 4 4 24.63 406 1 0
Zm00001d006401 19 12 12 15 11 7 3 2 2 5 3 3 6 3 5 6 8 14 18 14 16 15.78 190 0 0
Zm00001d006402 6 3 4 6 3 2 2 0.9 0.9 1 1 1 2 1 2 2 3 5 4 6 5 15.92 628 1 1
Zm00001d006422 12 12 10 11 9 7 4 4 2 5 3 4 4 3 4 5 6 7 7 7 6 8.695 322 0 0
Zm00001d006430 16 12 12 14 12 12 7 5 5 6 6 7 6 5 7 8 7 12 9 9 9 12.25 359 0 0
Zm00001d006443 6 5 4 2 3 1 0.3 0.4 0.8 1 1 1 0.9 0.9 1 1 2 0.7 2 2 0 21.25 1223 4 1
Zm00001d006449 0.8 1 1 1 0.6 0.3 0.1 0.6 0.5 0.4 0.3 0.3 0.3 0 0 0 0 0 0 0 0 6.25 480 0 0
Zm00001d006470 26 22 19 18 12 12 7 7 8 11 10 10 13 7 8 8 8 13 12 12 12 12.5 144 0 0
Zm00001d006476 0.9 0.4 0.3 0.4 0.4 0.8 2 2 2 3 5 9 12 12 17 61 95 129 107 161 117 18.51 270 0 0
Zm00001d006478 3 3 3 2 2 2 1 0.6 0.9 0.8 1 1 1 1 1 1 2 3 2 2 3 14.63 745 1 1
Zm00001d006479 40 45 40 39 43 41 30 20 19 25 18 20 22 15 21 18 19 25 19 24 21 23.89 385 1 1
Zm00001d006481 2 3 2 2 2 2 1 1 1 2 2 3 2 1 2 2 2 6 6 6 6 11.5 339 0 0
Zm00001d006488 12 23 18 17 15 12 10 8 8 11 9 10 5 6 7 8 9 11 7 10 9 10.73 177 0 0
Zm00001d006493 3 2 2 9 2 1 0.6 0.6 1 0.6 0.6 0.5 1 1 4 2 1 0.6 2 0 0 13.79 377 0 0
Zm00001d006494 12 32 29 27 25 14 17 9 7 10 6 6 5 4 5 2 3 3 3 2 2 7.158 447 0 0
Zm00001d006502 8 22 15 24 30 18 15 14 10 9 5 5 7 4 6 4 11 7 7 10 10 13.69 73 0 0
Zm00001d006503 0.1 0.1 0.1 0.1 0.2 0.4 0.1 0.2 0.2 0.2 0.1 0.8 0.1 0.1 0 0 0 0 0 0 0 21.45 494 2 0
Zm00001d006507 8 11 10 10 10 9 6 4 4 5 4 6 5 4 5 4 5 6 7 7 5 14.64 1345 3 1
Zm00001d006511 8 8 18 15 33 34 19 8 6 4 6 4 2 2 4 2 0.8 1 1 1 2 23.27 421 2 0
Zm00001d006512 31 37 36 36 40 44 29 18 18 28 25 24 18 16 20 19 17 22 18 17 15 11.39 386 0 0
Zm00001d006527 0.6 0.2 0.3 1 0.6 0.7 2 2 2 0.8 3 0 0 0 0 0 0 0 0 0 0 10.11 445 0 0
Zm00001d006541 18 16 18 19 16 17 12 10 8 11 10 10 10 9 13 14 18 20 24 27 20 13.33 90 0 0
Zm00001d006551 65 47 46 34 33 29 15 9 7 9 11 11 17 14 31 46 52 97 34 47 51 22.2 617 2 1
Zm00001d006562 17 19 13 17 15 20 12 14 10 11 9 8 8 7 10 9 12 17 11 15 11 12.2 254 0 0
Zm00001d006565 52 50 55 60 65 62 44 32 27 38 32 36 32 29 36 28 25 26 28 25 19 13.19 379 0 0
Zm00001d006567 4 7 6 7 8 6 4 2 2 4 3 3 3 2 2 2 3 4 3 3 3 11.9 294 0 0
Zm00001d006570 44 90 143 145 114 49 15 12 11 13 15 12 5 8 7 3 4 6 6 3 4 18.1 243 1 0
Zm00001d006582 12 8 7 7 5 5 4 3 2 3 4 4 4 3 4 8 8 13 8 11 12 6.25 624 0 0
Zm00001d006590 0.1 0.2 0.3 0.3 0.9 1 1 0.9 0.9 1 1 3 3 3 2 4 0 0 0 0 0 21.94 647 2 0
Zm00001d006593 23 18 18 16 13 11 6 3 3 4 4 4 4 3 5 5 6 11 9 9 9 18.77 1241 3 3
Zm00001d006596 1 1 2 2 2 2 2 3 2 2 0.9 2 3 2 2 3 0 0 0 0 0 14.54 447 0 0
Zm00001d006607 43 36 35 35 31 29 19 14 11 17 14 16 17 12 15 15 16 26 21 25 23 23.19 1716 3 3
Zm00001d006610 2 3 3 2 2 3 5 3 2 4 3 2 2 2 2 2 1 2 3 2 1 12.07 439 1 0
Zm00001d006611 0.7 1 2 2 3 2 2 4 4 2 3 4 1 3 4 1 4 0.4 2 0.1 3 9.58 334 0 0
Zm00001d006613 44 51 49 46 54 68 53 37 30 40 32 33 27 25 27 27 27 37 30 35 28 6.681 464 0 0
Zm00001d006621 11 12 12 10 9 9 5 2 2 3 3 3 4 2 6 6 9 15 6 5 7 20 440 2 0
Zm00001d006629 12 9 7 6 4 4 5 4 4 3 3 4 3 3 4 3 6 7 10 8 8 4.627 389 0 0
Zm00001d006631 0.2 0.4 0.2 0.1 0.2 0.2 0.1 0.1 0.4 0 0 0 0 0 0 0 0 0 0 0 0 6.611 484 0 0
Zm00001d006640 4 7 9 6 4 5 3 3 3 4 4 4 4 3 4 2 2 3 3 2 3 24.19 562 1 1
Zm00001d006644 26 22 21 22 19 17 9 8 8 9 10 8 6 7 6 4 6 10 9 8 12 23.47 703 3 1
Zm00001d006645 14 9 11 13 8 7 4 4 4 5 4 4 6 4 5 5 5 7 7 7 7 13.08 191 0 0
Zm00001d006651 61 72 97 69 97 122 53 46 34 37 34 33 18 18 21 12 14 10 7 6 6 13.85 397 1 0
Zm00001d006657 3 2 2 2 2 2 2 2 2 3 5 3 4 2 3 6 2 3 5 2 2 15.18 382 1 0
Zm00001d006658 3 3 3 2 2 2 2 0.9 1 1 1 1 0.5 0.8 1 0.9 0.4 0.2 0.4 0.3 0.2 6.387 454 0 0
Zm00001d006667 21 27 24 25 28 44 24 17 13 20 15 15 11 10 12 9 12 13 12 11 9 11.78 331 1 0
Zm00001d006673 3 3 5 5 4 0.8 0.5 0.4 0.4 0.9 0.6 0.7 1 0.6 1 2 2 3 2 2 2 19.4 201 1 0
Zm00001d006678 4 3 2 2 0.9 2 3 4 2 2 3 4 3 4 2 4 7 10 11 9 16 22.34 367 1 0
Zm00001d006679 29 42 42 32 25 21 12 15 13 16 13 13 8 9 12 7 10 9 9 7 11 18.47 314 1 0
Zm00001d006681 9 9 9 8 8 7 7 6 6 7 6 7 7 6 8 8 8 9 10 13 9 18.3 306 1 0
Zm00001d006684 2 2 2 0.4 0.6 2 1 0.8 0.8 2 1 0.9 0.4 0.9 0.1 0.4 0 0 0 0 0 24.82 431 1 0
Zm00001d006697 0.1 0.1 0 0 0 0 0 0 0 0 0 0 0 0 0 0 0 0 0 0 0 8.846 520 0 0
Zm00001d006710 17 13 11 14 15 9 10 12 9 11 10 8 9 7 7 7 6 9 8 9 7 20 255 0 0
Zm00001d006722 14 12 11 13 16 12 8 11 7 12 10 11 14 10 12 6 8 10 7 8 8 13.47 423 1 0
Zm00001d006725 92 117 94 79 101 135 134 103 87 141 111 109 125 97 145 157 230 267 199 275 185 12.58 437 0 0
Zm00001d006737 16 19 14 15 12 13 11 9 7 11 8 8 9 6 7 8 13 18 14 16 15 15.51 174 0 0
Zm00001d006738 3 2 3 1 2 3 7 4 3 6 3 4 3 2 2 2 1 3 0.8 2 1 23.25 215 1 0
Zm00001d006751 10 10 10 10 11 8 5 5 4 5 4 4 5 4 5 5 5 6 6 5 4 17.17 693 2 1
Zm00001d006753 0.6 1 1 13 14 6 12 13 11 10 16 12 20 24 17 91 16 36 15 45 0 24.64 142 0 0
Zm00001d006761 28 36 31 27 35 38 36 34 29 29 26 24 38 21 27 25 13 14 16 17 9 7.661 248 0 0
Zm00001d006763 12 12 13 12 13 14 12 10 7 11 9 11 12 8 11 8 5 7 5 9 5 20.7 425 1 0
Zm00001d006769 10 8 8 8 7 12 12 10 8 11 11 10 9 7 8 8 10 13 13 13 11 7.909 354 0 0
Zm00001d006780 28 28 26 34 30 23 17 16 14 17 13 13 14 9 11 9 7 9 6 9 7 12.09 430 0 0
Zm00001d006787 4 4 3 3 2 3 3 1 1 2 2 1 1 1 2 3 3 4 6 5 4 23.54 293 1 0
Zm00001d006796 0.1 0.7 0.3 0.6 1 3 30 49 43 46 52 84 63 96 95 214 1192 433 838 352 783 24.86 358 1 1
Zm00001d006797 10 9 9 11 6 5 3 2 1 2 2 2 3 2 2 2 3 3 3 4 3 13.29 173 0 0
Zm00001d006798 31 15 14 16 13 13 8 10 9 12 12 12 12 10 14 12 11 17 16 19 17 24.41 594 1 1
Zm00001d006820 0.2 0.3 0.1 0 0 0 0 0 0 0 0 0 0 0 0 0 0 0 0 0 0 8.446 367 0 0
Zm00001d006822 8 10 9 7 8 9 10 4 4 6 6 6 7 5 6 7 11 12 9 8 10 16.52 484 1 1
Zm00001d006836 56 50 56 51 65 49 30 27 19 27 21 24 23 18 21 19 20 24 22 19 27 17.52 251 0 0
Zm00001d006838 12 7 8 7 7 6 5 3 3 5 4 4 5 2 2 3 5 8 7 8 6 15.7 121 0 0
Zm00001d006841 4 1 1 1 2 1 1 0.6 0.7 0.8 0.3 0.9 1 0.6 0.6 2 0 0 0 0 0 16.24 314 0 0
Zm00001d006845 4 4 5 4 3 2 2 1 0.9 1 1 1 2 0.7 1 2 3 5 5 4 4 8.691 1024 0 0
Zm00001d006853 2 1 2 3 19 78 44 68 59 67 0 0 0 0 0 0 0 0 0 0 0 20.43 367 1 1
Zm00001d006855 6 5 4 5 3 3 3 4 3 4 5 4 4 4 5 5 4 8 7 6 7 14.94 669 2 0
Zm00001d006856 13 11 11 11 5 5 3 2 2 3 4 5 5 3 5 7 8 16 13 15 14 6.464 727 0 0
Zm00001d006857 0.1 0.1 0.2 0.1 0.3 0.1 0.1 0.3 0.5 1 0.5 0.7 0 0 0 0 0 0 0 0 0 17.91 307 1 0
Zm00001d006868 16 23 24 35 41 22 15 12 11 14 13 13 9 10 10 9 10 12 12 10 9 10.33 387 0 0
Zm00001d006875 2 2 4 4 3 4 5 2 0 0 0 0 0 0 0 0 0 0 0 0 0 15.92 559 1 1
Zm00001d006886 3 2 2 3 2 0.9 0.6 0.9 0.8 1 0.7 1 0.9 0.7 1 0.9 2 2 3 2 2 13.28 444 0 0
Zm00001d006894 3 2 2 2 1 2 2 0.9 1 1 2 1 0.4 1 2 2 3 5 3 2 3 7.487 601 1 0
Zm00001d006904 37 26 50 44 52 39 7 11 14 12 12 19 2 11 15 6 36 15 15 10 23 14.5 131 0 0
Zm00001d006910 45 54 77 63 73 47 30 34 25 23 21 18 14 18 20 13 9 4 4 4 4 19.04 42 0 0
Zm00001d006916 9 9 9 10 12 9 9 9 10 12 12 12 12 10 13 11 8 7 9 9 7 14.91 181 0 0
Zm00001d006918 54 31 30 28 25 26 27 29 25 24 23 20 25 18 18 20 18 22 16 29 27 20.72 444 1 1
Zm00001d006928 15 16 14 11 8 9 9 7 8 9 7 9 10 8 9 8 10 10 14 12 12 16.47 255 0 0
Zm00001d006931 7 8 7 8 9 8 9 6 6 8 7 7 7 5 7 6 4 5 5 4 5 15.82 398 0 0
Zm00001d006938 9 9 7 4 2 4 2 1 2 3 3 2 5 2 2 2 2 2 2 3 3 19.87 473 0 0
Zm00001d006943 0.7 0.9 1 1 1 0.8 0.6 0.3 0.2 0.7 0.5 1 3 0.6 0.6 1 3 4 3 3 3 7.54 610 0 0
Zm00001d006944 45 28 16 18 16 11 6 6 6 8 12 9 14 9 10 12 8 10 10 9 8 6.919 448 0 0
Zm00001d006947 0.5 0.3 0.6 0.2 0.2 0.2 0.9 10 0.4 1 0.8 3 0 0 0 0 0 0 0 0 0 10.03 528 0 0
Zm00001d006948 0.1 0.2 0.2 0.1 0.2 0.2 0.2 0.4 0.4 0.3 0.6 0.4 0.4 0.8 1 5 2 2 1 2 0 10.58 529 0 0
Zm00001d007009 28 29 27 33 33 24 15 12 9 14 8 9 10 8 11 14 18 24 23 25 20 16.07 678 1 1
Zm00001d007016 0.2 0.1 0.3 0.1 0.4 0.3 0.2 0.2 0.5 0.5 0.5 0.8 0.9 1 3 2 3 3 0 0 0 7.656 1293 1 0
Zm00001d007024 3 4 3 2 2 0.8 1 1 1 1 0.3 2 0.8 2 1 2 1 2 0.6 0 0 12.25 155 0 0
Zm00001d007031 45 42 27 42 53 127 162 57 32 53 39 44 23 24 26 16 25 23 32 25 25 18.18 99 0 0
Zm00001d007034 22 23 24 26 22 14 7 5 5 7 7 9 11 11 14 19 24 33 30 28 25 13.68 307 0 0
Zm00001d007043 14 10 9 8 9 13 10 8 8 10 8 9 11 8 12 11 14 17 17 16 14 21.57 927 2 1
Zm00001d007044 7 6 5 5 6 4 4 4 3 6 4 4 4 4 6 8 11 16 14 16 14 16.23 388 0 0
Zm00001d007056 4 3 3 3 3 2 0.8 0.6 0.8 1 1 0.9 0.3 0.6 0.7 0.7 1 1 1 2 2 4.761 945 0 0
Zm00001d007058 17 21 16 19 15 9 4 4 2 4 3 3 3 2 3 3 3 4 4 5 4 13.98 336 0 0
Zm00001d007060 19 17 16 18 16 11 9 10 9 10 8 10 9 8 9 9 8 9 10 12 10 21.91 324 1 1
Zm00001d007068 24 32 23 25 24 26 17 18 16 19 21 19 20 18 24 19 22 22 18 25 19 20.65 426 1 1
Zm00001d007075 26 23 29 27 26 27 19 14 12 17 16 19 18 18 21 20 17 20 19 21 17 7.462 201 0 0
Zm00001d007085 4 5 3 3 4 3 4 3 4 6 7 7 4 5 6 3 3 5 4 4 4 7.352 272 0 0
Zm00001d007090 10 12 11 12 7 6 5 5 4 6 4 5 3 4 4 7 10 12 13 14 14 22.78 474 1 1
Zm00001d007091 0.3 0.4 0.2 0.2 0.1 0.1 0.1 0.1 0.3 0 0 0 0 0 0 0 0 0 0 0 0 8.991 456 0 0
Zm00001d007095 5 4 4 4 4 4 3 2 2 3 2 2 3 2 2 2 1 2 2 3 2 14.51 427 1 0
Zm00001d007100 1 0.3 0.6 0.7 0.1 0.1 0.5 0.2 0.7 0.3 0.2 0.3 0.3 0.8 2 2 1 2 0 0 0 5.045 436 0 0
Zm00001d007102 12 17 12 13 14 8 6 5 3 5 5 4 5 7 8 9 9 16 11 17 15 12 275 0 0
Zm00001d007113 98 116 92 93 89 61 151 195 159 131 115 105 144 120 144 142 125 141 115 146 132 6.693 493 0 0
Zm00001d007125 0.4 0.7 0.9 1 0.8 0.7 0.6 0.5 0.6 0.3 0.7 0.6 0.3 0.6 0.8 0.5 2 2 0.9 2 2 13.59 537 0 0
Zm00001d007139 27 20 20 21 17 17 15 12 10 16 12 13 13 10 13 12 11 20 14 18 15 24.71 433 1 1
Zm00001d007143 3 10 1 26 0 0 0 0 0 0 0 0 0 0 0 0 0 0 0 0 0 10 470 0 0
Zm00001d007144 16 12 12 14 13 8 4 7 6 6 8 6 5 5 6 8 13 18 14 14 18 10.68 337 0 0
Zm00001d007146 9 10 9 9 8 7 5 4 3 5 4 4 6 3 5 4 4 5 3 4 3 21.9 105 0 0
Zm00001d007151 4 4 4 4 2 2 2 2 3 3 3 3 2 2 3 1 2 3 2 3 3 23.16 587 1 0
Zm00001d007152 4 4 8 5 2 2 2 0.9 3 3 2 3 6 2 2 2 2 3 4 1 2 13.03 376 0 0
Zm00001d007154 48 62 52 73 134 331 531 269 144 166 121 105 71 67 73 55 87 69 79 77 72 24.61 130 0 0
Zm00001d007155 2 1 1 2 2 1 0.6 0.8 0.4 0.4 0.4 0.5 0.2 0.4 0.6 0.6 1 3 2 2 3 21.57 760 2 1
Zm00001d007156 6 7 7 5 4 3 2 1 2 3 2 2 2 1 2 2 2 2 2 3 3 22.79 1053 1 1
Zm00001d007158 37 32 29 31 29 22 19 16 17 27 27 26 35 28 33 44 47 61 52 63 57 5.333 300 0 0
Zm00001d007163 4 4 3 4 3 3 4 3 3 2 3 3 3 2 2 2 1 2 1 3 2 22.31 121 0 0
Zm00001d007167 3 2 0.9 0.8 3 1 1 2 1 2 0.8 1 0.7 0.5 0.9 0.2 0 0 0 0 0 19.22 463 1 0
Zm00001d007180 2 5 4 5 2 4 2 2 1 0.5 4 2 2 1 11 0 0 0 0 0 0 15.82 512 0 0
Zm00001d007183 8 7 7 7 6 6 4 4 3 4 3 4 3 3 4 5 6 10 8 8 7 8.496 1330 1 0
Zm00001d007186 17 19 18 15 17 16 7 5 4 6 5 5 8 4 6 5 7 8 4 5 5 21.37 435 0 0
Zm00001d007189 18 48 46 44 40 32 17 15 15 20 16 24 22 19 21 29 30 27 24 23 12 17.94 117 0 0
Zm00001d007192 68 106 101 89 102 151 90 36 34 63 51 52 42 34 42 49 66 78 60 76 57 6.603 212 0 0
Zm00001d007195 7 6 5 5 4 2 1 0.9 0.6 1 1 1 2 1 1 2 1 2 2 3 1 17.48 446 1 1
Zm00001d007200 8 6 6 7 9 4 2 3 4 3 3 3 2 2 1 0.6 0.4 0.8 0.3 0.6 0 17.24 116 0 0
Zm00001d007202 11 10 9 11 11 16 13 5 4 9 8 8 7 5 6 6 7 10 6 8 7 15.62 1024 2 0
Zm00001d007208 0.4 0.1 0.1 0.4 0 0 0 0 0 0 0 0 0 0 0 0 0 0 0 0 0 6.727 654 0 0
Zm00001d007213 8 8 8 10 8 6 7 4 5 5 5 5 4 4 5 3 3 5 4 4 3 8.842 950 1 1
Zm00001d007225 11 9 10 10 9 7 5 4 3 5 4 4 4 3 4 3 3 4 4 3 3 22.78 294 1 0
Zm00001d007226 3 3 3 3 2 2 2 1 1 2 2 2 2 1 2 2 3 4 3 3 3 17.38 581 1 1
Zm00001d007228 0.1 0.1 0.1 0.2 0.7 0.1 0.1 0 0 0 0 0 0 0 0 0 0 0 0 0 0 21.56 408 0 0
Zm00001d007229 28 36 56 48 36 20 12 14 11 11 11 13 11 13 17 19 22 31 26 27 32 20.13 606 1 1
Zm00001d007233 3 5 2 3 2 3 5 1 0.9 3 2 2 0.8 2 2 1 0.3 0.6 0.6 0.7 0.6 10.66 403 0 0
Zm00001d007234 178 127 120 127 141 188 80 146 98 103 71 84 97 77 105 79 142 118 158 113 116 19.49 236 0 0
Zm00001d007254 0.1 0.1 1 0.3 0.6 0.3 0.8 0 0 0 0 0 0 0 0 0 0 0 0 0 0 19.42 1035 3 2
Zm00001d007255 1 0.4 0.4 0.2 0.1 0.3 0 0 0 0 0 0 0 0 0 0 0 0 0 0 0 16.21 623 1 0
Zm00001d007261 17 13 12 13 12 10 6 7 6 8 7 7 6 6 9 6 9 12 14 11 8 7.327 232 0 0
Zm00001d007270 61 94 69 89 79 90 83 70 49 83 54 56 59 40 57 38 49 55 46 51 40 15.49 142 0 0
Zm00001d007274 19 20 16 15 17 11 7 12 8 7 8 10 6 11 9 7 12 5 8 6 16 19.57 373 1 0
Zm00001d007288 9 9 8 8 6 6 5 6 3 5 5 4 5 4 5 4 3 5 5 4 3 24.66 227 1 0
Zm00001d007294 4 4 4 3 4 3 2 3 2 3 4 3 5 2 4 3 3 3 3 3 2 10.59 406 1 0
Zm00001d007296 33 27 31 33 39 37 29 25 20 27 21 20 16 16 20 16 15 21 26 21 24 7.894 304 0 0
Zm00001d007307 11 10 11 12 11 10 7 4 3 4 4 4 7 4 5 6 6 8 6 7 4 18.11 138 0 0
Zm00001d007313 2 2 1 2 2 1 1 0.5 0.5 0.7 1 1 0.3 0.8 0.8 0.9 0.6 0.5 0.3 0.4 0.4 15.05 299 0 0
Zm00001d007318 34 31 25 28 25 22 21 15 15 25 18 20 22 15 16 17 16 24 19 23 24 17.73 389 1 0
Zm00001d007320 36 23 17 22 24 16 11 11 4 8 7 8 9 7 9 11 11 11 15 12 12 18.6 86 0 0
Zm00001d007328 6 4 5 3 3 2 3 2 3 3 3 3 3 3 3 3 4 6 5 6 5 8.965 290 0 0
Zm00001d007345 0.2 0.1 0.4 0.5 0.6 0.7 0.5 0 0 0 0 0 0 0 0 0 0 0 0 0 0 17.27 359 0 0
Zm00001d007354 11 10 12 8 10 11 6 5 5 6 6 6 7 4 7 6 8 7 5 7 5 13.72 488 0 0
Zm00001d007357 20 26 23 24 21 15 8 7 7 10 8 9 7 6 8 11 18 23 22 22 24 2.094 573 0 0
Zm00001d007365 0.1 0.1 1 1 4 3 3 3 2 2 3 9 2 0.7 0.2 0.3 0.3 0.3 0 0 0 14.82 344 0 0
Zm00001d007366 6 4 5 3 2 4 3 2 3 3 3 3 3 4 3 1 0.3 0.6 0.1 0 0 12.09 306 1 0
Zm00001d007370 0.8 0.6 0.7 1 0.3 0.5 0.7 0.4 0.1 0.4 0.3 0.3 0.1 0.7 0.2 0.7 0 0 0 0 0 9.329 343 0 0
Zm00001d007372 8 4 2 0.7 1 1 2 3 4 2 3 2 1 4 2 4 1 3 0 0 0 13.19 379 0 0
Zm00001d007383 58 57 57 57 45 23 13 15 15 19 21 25 34 28 32 44 50 68 56 60 62 10.5 1275 0 0
Zm00001d007388 13 12 12 13 8 9 9 7 6 7 7 8 7 6 8 8 9 13 11 11 10 14.23 1131 1 1
Zm00001d007391 0.2 0.2 0.1 0 0 0 0 0 0 0 0 0 0 0 0 0 0 0 0 0 0 15.04 525 1 0
Zm00001d007395 0.6 3 1 2 0.9 4 0 0 0 0 0 0 0 0 0 0 0 0 0 0 0 16.22 635 1 1
Zm00001d007396 5 5 7 7 6 5 4 2 3 4 3 4 3 2 3 2 2 2 2 2 2 20.5 239 0 0
Zm00001d007397 0.3 0.3 0 0 0 0 0 0 0 0 0 0 0 0 0 0 0 0 0 0 0 14.18 296 0 0
Zm00001d007417 6 4 3 3 2 2 2 1 0.8 1 1 2 2 1 1 2 2 4 3 4 4 20.48 825 1 1
Zm00001d007422 24 32 32 33 40 34 21 15 13 21 17 18 19 14 18 20 23 30 31 31 28 18.01 161 0 0
Zm00001d007441 11 13 11 12 16 15 8 7 6 8 7 6 6 5 6 6 6 7 6 7 6 18.82 510 1 1
Zm00001d007445 6 5 5 6 10 5 2 2 2 3 3 3 0.9 2 2 1 3 5 5 3 8 15.43 609 2 0
Zm00001d007450 66 57 45 47 39 33 24 13 12 15 15 15 20 12 18 21 38 49 38 34 32 19.75 81 0 0
Zm00001d007455 7 8 9 8 7 5 3 2 2 3 3 3 4 3 3 6 8 14 12 10 10 16.91 597 1 1
Zm00001d007457 0.2 0.2 0.3 0.1 0.2 0.2 0.5 0.5 0.3 0.5 0.3 0 0 0 0 0 0 0 0 0 0 3.805 946 0 0
Zm00001d007474 4 3 4 4 3 2 2 1 1 1 1 1 1 0.9 1 2 2 3 2 2 3 8.189 696 0 0
Zm00001d007477 3 3 3 3 2 4 2 0.9 1 2 3 3 2 2 3 3 2 5 3 4 3 9.766 686 0 0
Zm00001d007485 4 2 4 3 2 1 1 0.8 0.3 0.7 0.5 0.6 0.7 0.5 1 1 1 4 2 3 4 6.501 969 1 0
Zm00001d007486 0.8 0.2 0.7 1 15 7 7 1 12 0 0 0 0 0 0 0 0 0 0 0 0 18.06 476 0 0
Zm00001d007502 3 3 3 3 2 0.9 2 0.9 1 2 1 1 2 1 2 2 3 7 5 8 7 9.572 585 0 0
Zm00001d007504 3 0.3 0.8 1 0.1 0 0 0 0 0 0 0 0 0 0 0 0 0 0 0 0 21.75 524 1 1
Zm00001d007508 32 39 37 33 31 42 22 11 9 18 15 17 12 9 13 15 21 24 21 23 20 8.518 270 0 0
Zm00001d007517 2 4 4 3 2 1 1 0.6 0.7 0.9 1 1 0.7 0.4 0.5 0.9 2 2 3 3 4 19.31 756 1 1
Zm00001d007518 3 4 5 6 4 2 2 1 1 2 2 2 1 1 1 2 4 6 4 5 5 4.885 696 0 0
Zm00001d007522 10 9 8 7 7 5 5 5 4 6 6 5 6 5 7 6 7 10 9 9 8 18.86 901 1 1
Zm00001d007528 14 12 13 9 13 9 7 6 5 8 7 7 7 5 8 8 6 8 11 10 9 22.44 254 0 0
Zm00001d007529 26 29 28 25 19 14 19 12 15 21 15 18 17 12 17 17 13 16 19 25 16 16.47 510 0 0
Zm00001d007531 2 1 1 0.6 1 0.7 0.6 0.4 0.2 0.6 0.6 0.7 0.2 0.6 1 1 1 2 2 2 0.7 8.23 814 1 1
Zm00001d007549 0.6 0.1 0.3 0.2 0.1 0.1 0.3 0.2 0.2 0.2 0.2 0.3 0.7 0.4 0.8 1 1 0 0 0 0 12.63 190 0 0
Zm00001d007559 1 0.6 0.8 0.4 0.2 0.3 0.2 0.2 0.4 0.4 0.3 0.3 0.4 0.4 0.6 0.5 1 0.8 0.8 0.9 0 8.2 817 1 1
Zm00001d007569 0.3 0.5 0.7 3 0.4 0 0 0 0 0 0 0 0 0 0 0 0 0 0 0 0 17.28 81 0 0
Zm00001d007571 12 12 14 13 14 12 4 4 3 5 3 4 5 4 7 13 23 41 31 28 28 9.792 337 0 0
Zm00001d007573 7 5 4 4 7 9 8 5 6 8 8 7 8 5 6 6 7 10 6 10 10 17.67 594 1 1
Zm00001d007575 5 4 3 2 2 2 3 1 2 1 1 2 1 1 1 2 2 2 3 3 0 11.22 374 0 0
Zm00001d007577 21 19 21 17 15 15 11 12 11 15 14 13 13 11 14 13 13 15 13 15 15 7.981 213 0 0
Zm00001d007578 2 2 3 2 2 1 2 0.9 0.8 1 0.9 1 0.4 0.9 1 0.5 2 1 3 1 3 3.085 551 0 0
Zm00001d007585 13 10 10 11 9 10 10 6 5 7 6 6 7 5 6 5 5 9 7 8 7 10.69 243 0 0
Zm00001d007595 14 10 12 13 9 6 5 4 3 4 4 5 5 3 4 4 4 5 6 5 4 18.69 123 0 0
Zm00001d007596 5 5 3 4 3 1 1 1 1 2 2 2 2 1 3 4 4 7 5 5 5 23.58 441 2 1
Zm00001d007599 15 18 14 15 15 12 9 10 7 8 5 8 12 5 6 8 14 19 12 18 18 15.58 353 0 0
Zm00001d007630 3 3 3 3 2 1 0.9 0.6 0.6 0.8 1 1 0.8 0.7 1 0.9 1 2 3 3 2 6.262 1038 0 0
Zm00001d007638 35 37 38 40 44 47 23 28 20 22 20 22 26 21 24 23 24 26 26 29 25 8.556 374 0 0
Zm00001d007640 13 15 12 12 11 12 9 8 9 10 9 9 8 7 8 10 15 22 19 23 24 12.42 628 0 0
Zm00001d007650 29 21 16 17 21 22 15 17 16 20 16 16 13 15 16 23 35 48 44 50 43 10.31 688 1 1
Zm00001d007655 1 1 0.4 1 0.6 0.9 1 0 0 0 0 0 0 0 0 0 0 0 0 0 0 17.85 84 0 0
Zm00001d007685 0.5 0.2 0.3 0.3 0.4 0.3 0 0 0 0 0 0 0 0 0 0 0 0 0 0 0 15.22 197 0 0
Zm00001d007687 3 2 1 0.2 0.9 0.6 0.9 0.5 0.8 1 0.9 1 5 20 10 19 10 18 0 0 0 21.67 263 1 0
Zm00001d007688 3 2 2 2 1 0.9 2 1 0.8 0.7 2 1 1 0.8 1 1 1 3 2 3 3 17.66 419 0 0
Zm00001d007698 30 27 28 28 26 25 27 22 22 32 28 27 30 22 27 23 19 23 22 29 20 24.13 812 2 2
Zm00001d007718 28 37 41 5 11 0 0 0 0 0 0 0 0 0 0 0 0 0 0 0 0 23.96 388 0 0
Zm00001d007754 12 17 13 10 15 23 14 10 10 13 12 11 9 7 9 10 13 17 12 13 12 23.3 472 1 1
Zm00001d007758 42 51 43 45 47 47 31 22 20 34 25 27 27 19 23 20 24 31 21 30 20 8.396 262 0 0
Zm00001d007760 10 14 12 11 14 10 5 4 3 5 5 6 3 4 7 4 5 5 5 5 4 17.86 778 3 0
Zm00001d007762 5 6 7 7 10 12 10 8 7 7 7 8 6 7 10 11 12 20 17 21 18 16.94 649 1 1
Zm00001d007764 3 5 5 3 3 4 2 0.7 0.9 0.8 1 1 2 2 3 5 6 10 2 3 3 20.87 661 1 1
Zm00001d007765 11 9 13 9 10 16 21 24 17 18 13 14 6 6 8 2 7 4 6 3 4 24.81 274 1 0
Zm00001d007767 70 111 87 74 73 68 55 61 45 58 41 44 29 26 40 25 35 32 29 28 27 13.06 222 0 0
Zm00001d007773 0.7 0.6 0.1 0.6 0.3 0.7 0.4 0 0 0 0 0 0 0 0 0 0 0 0 0 0 23.35 531 2 0
Zm00001d007774 0.7 0.1 0.1 0.3 0.1 0.3 0.3 0.1 0.2 0.6 0.2 0.7 0.5 1 0.3 0 0 0 0 0 0 15.32 548 1 1
Zm00001d007775 0.4 0.5 0.1 0.1 0.1 0.1 0 0 0 0 0 0 0 0 0 0 0 0 0 0 0 15.25 662 1 0
Zm00001d007776 7 5 4 7 4 3 3 1 1 2 2 2 2 2 2 2 1 2 2 2 1 16.16 334 0 0
Zm00001d007778 3 4 4 4 2 2 2 2 2 2 2 2 2 1 2 1 1 1 2 2 1 12.85 568 1 1
Zm00001d007789 0.1 0.3 0.4 0.3 1 0.3 0.7 0 0 0 0 0 0 0 0 0 0 0 0 0 0 17.09 866 1 1
Zm00001d007790 7 6 9 6 6 6 5 7 5 7 5 6 5 4 5 5 5 7 9 8 9 6.015 399 0 0
Zm00001d007800 8 18 20 16 15 9 9 7 5 6 3 4 3 2 4 10 20 7 16 24 17 13.33 120 0 0
Zm00001d007801 15 10 9 9 8 10 8 7 7 9 9 9 10 8 10 13 18 28 23 27 32 7.692 429 0 0
Zm00001d007806 9 10 11 10 9 8 6 6 4 5 4 4 4 4 4 4 4 5 4 5 4 10.91 348 1 0
Zm00001d007807 42 15 12 12 9 15 9 6 5 6 7 7 7 5 7 6 7 12 13 11 12 9.691 227 0 0
Zm00001d007816 0.5 0 0 0 0 0 0 0 0 0 0 0 0 0 0 0 0 0 0 0 0 23.25 129 0 0
Zm00001d007821 20 18 21 19 15 12 7 5 5 6 5 5 6 4 4 5 4 5 5 4 4 17.14 140 0 0
Zm00001d007824 68 57 65 61 72 118 98 62 44 58 56 63 49 42 47 47 114 86 93 71 96 19.05 404 0 0
Zm00001d007828 0.5 0.6 0.2 0.3 0.2 0.4 0.4 0.2 0.1 0.1 0.4 0.3 1 0.7 0.2 0.9 0.5 0 0 0 0 4.761 504 0 0
Zm00001d007830 3 2 3 0.4 5 0.3 0.6 0.3 1 0 0 0 0 0 0 0 0 0 0 0 0 22.89 380 1 1
Zm00001d007837 5 3 4 4 3 2 0.8 0.9 0.5 0.8 0.9 0.9 1 1 1 2 2 4 3 2 3 14.44 367 0 0
Zm00001d007838 1 1 0.9 1 0.6 0.6 0.3 0.4 0.3 0.6 0.5 0.7 0.7 0.4 0.5 0.7 1 2 1 2 2 10.89 872 1 1
Zm00001d007851 9 9 7 7 7 5 3 4 4 6 4 4 3 3 4 4 4 7 6 6 6 9.118 976 1 0
Zm00001d007853 6 7 7 5 4 3 2 1 0.9 1 1 2 0.5 1 2 2 3 4 2 2 3 15.88 472 0 0
Zm00001d007858 0.9 2 1 0.6 0.8 1 2 1 1 1 2 1 0.7 1 1 2 3 3 5 3 4 20.92 411 1 0
Zm00001d007862 15 14 8 4 4 3 2 1 2 2 2 2 1 2 0.9 1 2 1 1 1 0 24.02 1103 1 1
Zm00001d007865 69 53 57 70 82 40 15 10 10 12 15 12 10 10 18 26 43 77 50 56 54 13.38 732 0 0
Zm00001d007871 3 3 2 3 2 2 2 0.9 0.7 2 1 2 3 2 2 0.8 0.7 0.7 0.6 0.6 0.8 20.2 1539 4 2
Zm00001d007881 14 13 14 16 13 17 17 14 9 12 9 10 10 7 7 7 9 10 9 11 9 17.35 265 0 0
Zm00001d007889 25 24 20 20 22 23 24 22 19 26 20 20 20 15 21 14 12 17 13 17 13 22.95 61 0 0
Zm00001d007904 26 21 21 19 18 20 20 14 11 17 14 15 16 13 16 12 10 16 13 17 12 13.26 1161 2 0
Zm00001d007905 8 6 5 5 3 3 3 2 1 2 2 2 2 2 2 2 3 5 4 5 4 14.02 278 0 0
Zm00001d007907 8 9 8 8 7 5 6 5 4 6 5 5 2 4 5 7 10 13 10 10 11 19.26 109 0 0
Zm00001d007909 0.3 0.2 1 0.4 0.2 0.4 0.1 0.6 1 1 1 2 0.4 4 0.3 1 1 0 0 0 0 19.24 343 0 0
Zm00001d007923 3 0 0 0 0 0 0 0 0 0 0 0 0 0 0 0 0 0 0 0 0 13.2 265 0 0
Zm00001d007935 0.3 0 0 0 0 0 0 0 0 0 0 0 0 0 0 0 0 0 0 0 0 19.45 221 0 0
Zm00001d007936 3 3 5 3 5 5 2 2 3 2 2 2 0.8 1 0.5 0.7 4 2 2 0.4 4 14.82 317 0 0
Zm00001d007937 2 2 2 2 3 2 1 1 1 1 1 2 4 2 3 5 6 9 9 8 8 15.16 178 0 0
Zm00001d007938 14 12 10 11 10 8 7 5 4 8 6 6 7 6 7 9 7 11 10 12 10 4.15 265 0 0
Zm00001d007943 16 11 12 12 9 7 5 4 4 6 6 6 6 6 7 6 6 9 7 10 8 18.69 1771 3 1
Zm00001d007951 109 106 102 114 100 59 35 28 23 36 27 28 29 25 31 36 36 54 50 54 48 6.626 332 0 0
Zm00001d007952 1 0.6 0.4 0.4 0.1 0.2 0.3 0.2 1 0.2 0.1 0.2 1 0 0 0 0 0 0 0 0 16.36 336 0 0
Zm00001d007954 7 5 5 4 4 2 2 1 1 2 2 3 2 2 3 3 3 4 4 4 3 5.299 1019 0 0
Zm00001d007959 2 1 0.9 0.5 0.4 0.5 0.5 0.9 0.4 0.3 0.4 0.9 0.4 0.9 2 2 2 3 0 0 0 6.313 491 0 0
Zm00001d007960 52 67 55 48 53 77 44 37 34 47 37 37 35 30 39 41 57 62 52 61 56 6.209 306 0 0
Zm00001d007966 25 23 21 17 17 19 14 9 11 17 11 15 18 12 14 19 21 24 21 24 19 12.76 619 0 0
Zm00001d008176 15 13 10 14 16 14 11 7 6 10 10 9 12 7 11 10 11 15 11 16 13 5.154 194 0 0
Zm00001d008177 24 31 28 27 25 15 10 9 10 12 10 11 13 7 11 17 20 26 21 30 20 19.88 357 1 0
Zm00001d008178 13 16 24 27 21 10 4 5 6 7 7 7 11 8 11 21 35 34 30 28 21 16.35 1278 2 2
Zm00001d008189 129 107 129 142 139 58 21 21 13 14 11 11 15 11 17 12 10 17 14 15 15 13.95 559 1 0
Zm00001d008191 1 3 3 3 0.3 1 2 1 0.2 1 2 2 0 0 0 0 0 0 0 0 0 10.97 82 0 0
Zm00001d008203 8 6 5 6 4 5 4 3 2 3 3 3 5 2 3 3 4 7 5 6 6 21.49 577 2 0
Zm00001d008210 25 39 63 34 7 6 5 2 3 5 3 4 4 4 18 2 4 2 2 0 0 17.52 97 0 0
Zm00001d008212 3 3 4 4 3 3 1 3 3 3 2 3 3 2 3 2 3 3 4 3 4 9.214 369 0 0
Zm00001d008214 1 2 1 2 2 2 2 4 3 2 2 3 4 5 4 3 2 2 2 3 3 22.96 344 0 0
Zm00001d008215 32 30 33 36 43 49 51 37 29 38 29 27 20 21 24 22 20 22 20 24 22 17.11 263 1 0
Zm00001d008216 50 51 58 42 46 67 25 17 18 27 23 30 13 19 19 25 39 40 33 30 30 5.439 239 0 0
Zm00001d008218 21 23 19 17 17 21 12 9 9 13 13 13 11 10 12 9 13 16 13 13 12 5.931 961 0 0
Zm00001d008224 23 16 16 13 15 26 14 9 8 13 12 12 10 9 13 18 24 30 20 29 25 19.45 622 1 1
Zm00001d008226 4 8 7 5 9 6 5 7 4 6 5 5 5 3 4 5 7 11 11 12 11 21.94 515 1 1
Zm00001d008227 0.2 0.1 0.3 0.1 0.1 0 0 0 0 0 0 0 0 0 0 0 0 0 0 0 0 7.083 480 0 0
Zm00001d008230 17 14 11 10 7 4 2 2 1 3 3 2 2 1 1 8 19 24 19 20 27 15.93 408 0 0
Zm00001d008233 16 12 9 11 11 14 11 8 7 11 10 10 9 8 10 9 8 12 9 12 10 14 464 0 0
Zm00001d008242 7 8 6 7 9 17 11 5 4 7 4 6 4 3 4 3 6 6 6 5 5 19.23 338 1 1
Zm00001d008244 24 36 30 32 38 49 26 20 15 21 16 16 13 11 14 13 18 19 14 19 15 5.752 226 0 0
Zm00001d008248 1 1 1 0.9 0.7 0.8 0.4 0.8 1 0.5 1 1 0 0 0 0 0 0 0 0 0 18.29 940 3 0
Zm00001d008249 94 66 69 54 39 22 17 11 9 20 17 23 22 14 17 23 28 46 28 39 30 16.33 900 3 0
Zm00001d008256 64 57 52 67 65 68 68 50 36 59 48 48 47 32 41 34 39 53 48 48 50 12.7 181 0 0
Zm00001d008266 6 6 8 6 4 6 3 4 2 3 2 2 3 2 5 3 7 4 3 0.5 3 20.4 343 0 0
Zm00001d008269 3 2 2 2 2 2 2 2 1 2 2 2 2 2 2 2 3 6 4 5 6 17.86 347 1 0
Zm00001d008277 0.8 0.9 0.5 2 1 1 3 1 1 1 2 1 3 2 2 0.8 0.3 0.7 0.6 0.8 2 4.694 426 0 0
Zm00001d008278 193 429 348 316 259 220 175 129 109 98 102 97 54 61 81 87 113 146 114 120 114 11.02 127 0 0
Zm00001d008284 38 47 43 53 69 77 45 30 23 25 22 23 16 20 18 25 29 35 29 34 38 13.47 282 0 0
Zm00001d008287 26 28 26 27 27 24 31 18 11 13 12 14 10 9 8 6 13 13 12 7 17 5.067 296 0 0
Zm00001d008290 0.8 0.4 0.2 0.1 0.1 0.4 1 0.4 0.2 0.3 0.2 0.5 0.2 0.2 0.7 0 0 0 0 0 0 18.25 526 1 0
Zm00001d008294 13 9 9 10 6 11 14 8 5 8 7 7 9 5 5 5 4 6 5 6 6 12.41 282 0 0
Zm00001d008295 36 54 50 52 35 31 13 15 11 13 11 10 10 7 10 7 6 8 9 8 7 11.04 181 0 0
Zm00001d008300 0.6 0.2 0 0 0 0 0 0 0 0 0 0 0 0 0 0 0 0 0 0 0 22.09 353 1 0
Zm00001d008303 23 12 13 10 5 4 4 3 3 5 6 7 6 5 6 6 5 10 9 10 10 14.43 97 0 0
Zm00001d008310 6 6 7 7 7 5 6 3 3 4 4 4 4 3 4 4 5 6 5 6 5 11.84 76 0 0
Zm00001d008314 3 3 3 3 3 4 4 4 4 5 4 4 4 3 4 3 4 6 5 5 5 22.54 306 1 0
Zm00001d008316 2 2 1 1 0.8 1 1 0.9 0.7 1 1 0.8 2 0.6 1 2 2 2 2 2 1 9.702 505 1 0
Zm00001d008318 1 0.3 1 0.7 1 0.2 0.2 0.6 0 0 0 0 0 0 0 0 0 0 0 0 0 9.375 224 0 0
Zm00001d008321 7 6 4 2 3 5 3 1 1 2 2 2 2 1 1 0.8 0.4 0.8 0.6 0.7 0.4 17.79 1349 2 1
Zm00001d008326 3 2 2 2 2 0.8 0.7 2 1 2 2 1 0.9 0.7 0.3 0.4 0.6 0.5 0.2 0 0 7.745 1007 0 0
Zm00001d008342 16 13 10 13 12 14 19 21 10 12 13 11 10 9 11 10 16 17 12 16 13 16.94 118 0 0
Zm00001d008345 95 94 83 77 80 67 55 41 39 48 42 41 46 35 45 41 32 53 49 60 62 21.4 383 1 1
Zm00001d008357 152 174 186 131 124 119 62 50 35 43 45 35 34 28 32 34 40 55 40 48 39 19.32 295 1 0
Zm00001d008363 8 8 7 9 8 6 6 4 3 6 4 5 6 4 4 5 4 5 4 6 4 12.78 305 0 0
Zm00001d008369 28 27 24 21 22 42 47 32 28 46 38 37 40 27 33 28 30 39 31 41 32 8.894 371 0 0
Zm00001d008374 9 9 8 10 10 8 2 2 3 5 4 5 5 3 4 5 7 12 10 11 9 12.06 489 1 0
Zm00001d008377 40 38 51 42 50 26 11 11 7 7 5 7 2 2 2 0.8 11 1 9 2 8 6.424 358 0 0
Zm00001d008379 17 23 18 20 26 23 10 10 10 12 11 13 11 10 12 15 15 19 18 21 15 21.85 398 1 1
Zm00001d008386 6 5 5 4 5 3 3 2 2 3 3 3 4 3 3 6 5 6 4 5 5 7.656 431 0 0
Zm00001d008387 226 284 352 314 380 558 603 473 367 345 314 320 171 233 277 211 323 337 286 307 363 20.1 199 0 0
Zm00001d008389 4 9 10 9 13 10 12 14 10 12 10 10 13 10 13 13 17 22 16 21 16 24 175 0 0
Zm00001d008396 20 13 13 15 15 12 12 27 23 24 26 20 17 15 19 19 12 5 7 9 8 17.34 173 0 0
Zm00001d008403 15 2 5 2 56 319 662 537 462 393 376 386 344 427 183 64 2 9 48 8 0 24.63 203 0 0
Zm00001d008406 7 6 3 4 4 12 15 13 17 22 17 16 11 10 11 4 3 6 4 3 5 15.78 418 1 0
Zm00001d008411 13 11 10 8 7 11 9 6 5 10 7 8 6 5 6 6 8 8 8 9 7 19.76 668 0 0
Zm00001d008417 10 8 9 11 9 5 4 3 3 3 3 4 4 4 4 6 5 9 9 9 9 21.65 157 0 0
Zm00001d008424 6 8 8 6 6 6 5 5 4 4 4 3 3 3 4 3 5 5 5 6 5 19.59 638 2 1
Zm00001d008432 12 15 13 14 18 12 10 13 13 18 18 19 22 18 23 40 76 65 68 70 70 13.81 456 0 0
Zm00001d008435 4 5 6 8 4 4 2 4 6 10 21 42 44 53 64 90 165 151 216 121 186 16.59 223 0 0
Zm00001d008443 13 7 9 8 7 7 5 5 4 4 4 5 4 5 5 6 5 7 6 9 9 17.95 696 2 0
Zm00001d008454 1 0.2 0.1 0.1 0.2 0.5 0.5 1 0.3 0.1 0.3 0.3 0.5 0.6 0 0 0 0 0 0 0 22.45 374 1 0
Zm00001d008457 0.1 0.8 2 0.4 0.5 2 0 0 0 0 0 0 0 0 0 0 0 0 0 0 0 9.87 618 0 0
Zm00001d008465 0.2 0.2 0.6 0.9 2 1 2 1 1 2 3 2 0.7 0.4 0.2 0.9 0.3 0 0 0 0 11.96 418 0 0
Zm00001d008468 0.3 0.4 0.3 0.6 0.2 0.2 0.9 0.3 0.7 0.5 0.6 0.7 0.5 1 1 3 0.7 2 2 2 2 16.8 607 1 1
Zm00001d008477 0.9 0.7 1 2 0.7 0.4 0.2 0.2 0.2 0.3 0.4 0.4 0.5 0.5 0.7 1 0.8 1 1 1 1 9.677 93 0 0
Zm00001d008493 4 3 2 2 0.7 0.4 0.4 1 0.9 1 0.9 0.7 0.6 1 2 3 3 2 2 0 0 11.81 110 0 0
Zm00001d008497 5 3 3 3 2 2 2 2 1 2 2 2 2 1 2 1 0.6 1 1 2 1 15.78 228 0 0
Zm00001d008498 8 8 9 8 8 7 6 5 3 3 2 3 3 3 5 3 3 4 1 4 3 11.36 264 0 0
Zm00001d008503 12 20 26 25 27 12 6 4 4 4 4 4 3 2 3 3 2 3 2 2 2 9.937 161 0 0
Zm00001d008511 10 7 9 8 4 3 3 2 2 3 2 2 3 2 2 2 3 4 3 4 3 20.97 348 1 0
Zm00001d008512 15 9 7 5 5 5 3 2 1 3 2 3 4 2 2 2 2 4 2 4 3 19.43 319 1 1
Zm00001d008513 7 9 8 7 6 7 4 4 3 4 5 4 4 3 6 6 8 11 8 10 7 16.56 338 0 0
Zm00001d008517 9 7 8 9 6 6 5 5 4 7 6 6 5 6 7 4 3 3 3 4 2 3.769 451 0 0
Zm00001d008549 4 4 3 3 3 4 4 3 3 4 3 3 3 2 4 4 4 6 3 4 4 19.37 289 0 0
Zm00001d008559 6 5 7 7 6 5 5 4 3 5 4 5 4 4 5 4 5 5 5 8 5 11.02 245 0 0
Zm00001d008567 58 77 76 74 63 48 119 73 65 95 94 88 112 87 117 99 85 93 94 100 72 11.75 553 0 0
Zm00001d008580 3 3 4 2 2 3 1 1 2 5 2 2 2 2 3 1 1 2 4 3 1 9.459 74 0 0
Zm00001d008581 5 3 2 1 2 0.8 0.9 0.7 0.4 0.7 2 2 3 1 2 3 5 5 3 3 4 24 654 2 1
Zm00001d008585 9 5 3 2 1 2 0.9 0.4 0.4 0.5 0.7 0.7 0.8 0.8 1 2 3 3 2 0.9 2 6.094 443 0 0
Zm00001d008588 4 3 5 6 5 4 5 3 3 4 2 3 4 3 3 3 3 3 3 3 1 16.95 460 1 1
Zm00001d008592 6 5 5 5 5 5 4 3 3 5 4 5 5 5 6 12 17 27 22 21 22 14.28 98 0 0
Zm00001d008600 8 8 10 9 7 5 7 7 4 4 3 3 2 3 3 5 13 8 9 8 7 13.33 525 1 0
Zm00001d008604 13 13 15 14 19 21 12 16 16 21 15 25 16 17 19 14 40 19 25 16 28 10.68 580 0 0
Zm00001d008623 2 3 3 2 2 2 1 0.8 0.8 2 3 4 3 2 3 4 4 5 5 4 3 9.033 476 0 0
Zm00001d008627 1 0.7 2 2 0.9 0.6 0.9 0.5 0.5 0.6 0.8 0.7 0.8 0.8 0.7 0.5 0.3 0.5 0.4 1 1 11.85 253 0 0
Zm00001d008631 3 2 1 2 1 1 1 0.8 1 1 1 1 1 1 1 2 3 4 3 3 3 9.719 535 1 0
Zm00001d008640 10 11 11 11 11 13 14 11 9 14 10 10 9 9 11 13 15 22 17 21 20 7.722 259 0 0
Zm00001d008648 15 14 14 13 12 11 10 7 7 7 7 7 7 5 6 6 6 8 7 9 9 18.64 912 1 1
Zm00001d008649 11 5 4 4 4 4 2 2 2 2 2 1 1 1 2 1 2 3 2 2 2 22.39 527 0 0
Zm00001d008662 9 11 11 13 10 18 15 20 15 25 19 22 17 18 14 9 18 12 6 14 10 23.7 135 0 0
Zm00001d008663 36 28 28 33 39 53 59 57 41 54 49 45 43 40 42 35 22 27 25 26 18 15.83 221 0 0
Zm00001d008666 7 6 6 6 5 5 4 3 2 3 3 3 2 2 3 3 4 8 5 6 6 21.98 464 2 0
Zm00001d008674 0.1 2 0.1 0 0 0 0 0 0 0 0 0 0 0 0 0 0 0 0 0 0 9.459 518 0 0
Zm00001d008679 20 22 21 19 18 18 9 6 5 6 6 7 7 6 7 13 24 29 31 28 33 14.54 110 0 0
Zm00001d008687 2 1 0.2 0.9 0.4 0.4 0.1 0.5 0.4 0.6 0.3 0.8 0.8 0.9 0 0 0 0 0 0 0 14.74 156 0 0
Zm00001d008693 2 3 3 5 9 6 6 5 3 4 2 3 3 2 3 0.9 1 0.3 2 0.8 1 15.95 326 0 0
Zm00001d008715 0.1 0.2 0.1 0.1 0.1 0.2 0 0 0 0 0 0 0 0 0 0 0 0 0 0 0 15.77 1116 2 1
Zm00001d008721 0.5 0.4 0.5 0.5 0.8 0.8 0.7 0.6 0 0 0 0 0 0 0 0 0 0 0 0 0 6.962 158 0 0
Zm00001d008724 6 5 5 4 2 2 2 2 1 2 2 2 2 1 2 1 3 4 3 4 3 10.26 341 0 0
Zm00001d008727 36 37 33 30 27 12 6 7 6 8 7 8 11 12 14 31 58 71 68 70 66 8.251 812 0 0
Zm00001d008733 31 30 31 26 33 17 4 3 2 3 2 2 2 2 2 2 6 10 7 7 11 18.42 1498 3 2
Zm00001d008738 0.5 0.3 0.7 0.4 0.2 0.2 0.3 0.2 0.5 0.4 0.4 2 0.9 0.6 0.9 0 0 0 0 0 0 13.39 433 0 0
Zm00001d008743 31 32 31 29 32 36 37 29 27 38 32 33 35 25 32 28 27 35 36 37 30 12.96 270 0 0
Zm00001d008744 17 38 37 37 38 26 50 33 29 39 29 27 22 16 19 10 13 10 13 10 8 8.375 394 0 0
Zm00001d008756 0.5 1 0.8 0.2 0.5 0.7 0.8 0.7 0.8 0.4 1 3 1 4 0.3 1 0.5 0.8 0 0 0 14.44 443 1 0
Zm00001d008773 2 0.3 0.3 0.2 0.6 0.2 0 0 0 0 0 0 0 0 0 0 0 0 0 0 0 18.94 549 1 1
Zm00001d008777 28 27 26 22 21 25 25 16 16 26 24 26 25 17 21 20 21 30 20 33 31 18.19 1006 3 2
Zm00001d008789 12 13 13 13 12 8 9 6 5 7 7 7 9 6 8 9 11 12 12 12 10 10.57 350 0 0
Zm00001d008795 8 10 5 5 9 25 7 2 2 4 4 3 5 3 3 4 11 8 5 8 7 21.81 243 1 0
Zm00001d008805 2 4 3 3 2 3 4 2 2 4 2 2 3 2 3 2 2 3 4 2 3 14.53 344 0 0
Zm00001d008814 4 4 3 4 3 4 3 3 2 2 4 3 2 2 2 1 1 4 3 5 4 16.21 222 0 0
Zm00001d008815 15 12 6 8 10 4 3 2 3 3 2 1 1 1 1 1 2 3 3 3 0 14.52 296 0 0
Zm00001d008816 13 9 10 9 14 11 4 4 3 3 4 4 5 5 6 12 26 31 31 34 38 15.06 531 2 0
Zm00001d008820 17 15 14 18 21 23 27 19 18 25 21 22 16 15 18 28 54 67 64 65 64 14.63 205 0 0
Zm00001d008821 0.3 0.4 0.3 0.3 0.2 0.7 2 0.5 0.5 0.5 0 0 0 0 0 0 0 0 0 0 0 16.9 142 0 0
Zm00001d008845 43 38 45 47 27 17 18 14 10 13 13 14 11 11 14 11 15 23 23 21 28 22.59 354 1 1
Zm00001d008846 51 42 39 38 48 72 138 97 107 164 168 133 113 82 102 51 32 45 34 56 40 6.432 824 0 0
Zm00001d008859 7 11 11 9 10 9 11 8 6 10 8 7 14 6 8 6 7 7 6 8 6 10.91 284 0 0
Zm00001d008862 4 11 0 0 0 0 0 0 0 0 0 0 0 0 0 0 0 0 0 0 0 20.96 582 0 0
Zm00001d008863 11 10 10 10 11 10 6 5 3 6 4 5 8 4 5 6 7 13 9 12 12 12.5 504 0 0
Zm00001d008865 3 2 2 2 3 2 1 1 2 2 2 2 2 1 2 2 3 5 4 4 4 8.695 161 0 0
Zm00001d008869 1 0.6 0.4 0.2 0.1 0.2 0.4 0.4 0.3 0.5 0.6 0.2 0.7 0.4 1 0.7 0.6 0 0 0 0 10.37 858 0 0
Zm00001d008880 3 2 2 2 2 2 1 3 1 3 2 0 0 0 0 0 0 0 0 0 0 16.44 152 0 0
Zm00001d008883 1 1 3 1 0.8 1 1 0.9 0.4 0.4 0.8 0.4 0.8 0.6 0.3 2 1 0.9 0.8 0.6 0 6.969 330 0 0
Zm00001d008887 0.3 0.4 0.2 0.4 0.2 0.2 0.3 0.1 0.1 0.1 0.1 0.2 0.4 0.2 0.1 0.6 0.1 0.2 0.1 0 0 7.894 266 0 0
Zm00001d008893 53 55 57 45 48 42 28 27 22 31 28 28 27 25 31 24 36 37 36 37 32 19.95 406 1 0
Zm00001d008901 0.6 0.3 0.3 0.3 0.7 0 0 0 0 0 0 0 0 0 0 0 0 0 0 0 0 18.32 453 1 0
Zm00001d008904 42 30 34 44 34 22 11 9 6 9 8 8 6 6 7 6 5 7 7 6 6 20.48 83 0 0
Zm00001d008929 41 26 29 12 2 5 3 2 3 5 1 2 3 0.6 6 2 3 0.7 4 0 0 9.536 367 0 0
Zm00001d008932 43 53 35 40 44 54 47 42 33 40 32 30 29 24 28 25 38 45 35 43 40 18.03 305 0 0
Zm00001d008939 3 0 0 0 0 0 0 0 0 0 0 0 0 0 0 0 0 0 0 0 0 16.18 173 0 0
Zm00001d008941 9 8 8 8 5 4 3 2 2 3 4 3 5 2 2 3 3 4 3 3 3 21.11 985 3 1
Zm00001d008952 0.1 0.1 0.1 0.1 0.1 0 0 0 0 0 0 0 0 0 0 0 0 0 0 0 0 24.03 645 2 2
Zm00001d008953 11 8 8 8 3 3 4 2 2 3 3 3 6 2 2 3 3 9 6 8 7 18.57 70 0 0
Zm00001d008966 0.8 0.3 0.1 0.2 0.1 0.3 0.3 0.2 0.4 0.3 0.7 0.4 0.5 1 2 2 3 1 3 0 0 13.85 801 1 1
Zm00001d008975 33 22 19 21 24 37 26 22 19 25 21 21 18 14 16 16 18 26 21 26 28 22.22 423 1 1
Zm00001d008987 0.5 0.3 0.4 0.4 0.4 1 10 6 8 3 9 0 0 0 0 0 0 0 0 0 0 17.6 534 1 1
Zm00001d008990 0.8 3 2 2 2 2 0 0 0 0 0 0 0 0 0 0 0 0 0 0 0 20.74 535 1 1
Zm00001d009000 146 233 192 247 260 514 525 285 206 257 214 212 162 127 146 165 233 247 203 222 188 6.153 130 0 0
Zm00001d009004 17 12 12 12 12 15 13 8 7 11 10 11 9 8 9 9 8 14 12 11 11 22.02 286 0 0
Zm00001d009007 10 9 11 9 10 6 7 6 5 7 6 6 4 5 7 6 5 7 7 6 7 24.08 245 0 0
Zm00001d009020 3 2 3 1 1 0.6 0.4 0.6 0.5 0.5 0.3 0.9 0.6 1 2 1 0.8 2 2 0 0 9.248 173 0 0
Zm00001d009021 1 0.9 2 0.5 0.6 0.5 0.2 0.4 0.4 0.4 0.2 0.2 0.4 0.8 1 1 1 1 1 0 0 6.701 582 0 0
Zm00001d009028 5 7 6 4 4 4 2 1 2 2 2 2 2 0.9 1 0.8 0.9 1 0.5 2 0.9 20.74 405 1 0
Zm00001d009060 0.3 0.2 0.1 0.1 0.1 0.2 0.1 0.1 0.2 0.1 0.2 0 0 0 0 0 0 0 0 0 0 8.742 835 1 1
Zm00001d009063 0.1 0 0 0 0 0 0 0 0 0 0 0 0 0 0 0 0 0 0 0 0 24.43 397 1 1
Zm00001d009074 14 17 14 16 18 20 16 12 9 17 12 12 14 9 10 10 11 12 12 12 9 7.975 163 0 0
Zm00001d009075 9 9 9 12 10 8 9 7 5 8 7 6 10 6 9 7 7 10 8 9 6 14.54 949 1 0
Zm00001d009077 19 17 14 15 15 14 10 10 10 14 17 13 16 10 15 20 11 13 11 14 15 17.7 655 1 1
Zm00001d009087 0.9 0.2 0 0 0 0 0 0 0 0 0 0 0 0 0 0 0 0 0 0 0 15.11 225 0 0
Zm00001d009090 3 2 2 1 2 6 8 4 4 3 3 2 2 3 1 3 3 3 1 2 0 23.77 143 0 0
Zm00001d009118 8 12 15 14 20 37 42 111 70 39 42 35 13 27 32 15 59 25 32 18 36 10.9 165 0 0
Zm00001d009122 26 21 23 20 24 30 28 24 23 32 25 26 27 20 21 24 34 46 36 44 45 17.86 515 1 1
Zm00001d009125 48 42 41 46 52 54 35 22 18 38 29 31 32 21 28 31 39 59 53 47 38 6.005 1199 0 0
Zm00001d009127 71 108 121 104 157 114 49 26 26 49 37 42 43 28 37 28 24 31 29 32 19 7.236 608 0 0
Zm00001d009132 6 10 6 8 8 20 15 11 5 9 5 6 5 4 5 2 8 2 5 5 6 22.33 103 0 0
Zm00001d009134 1 0.6 0.8 0.3 0.9 0.3 0.4 0.8 0.4 0.1 0.3 0.1 0.2 0 0 0 0 0 0 0 0 13.17 410 0 0
Zm00001d009146 131 151 90 71 69 80 18 25 22 24 22 22 20 16 21 12 20 6 10 11 7 10.92 238 0 0
Zm00001d009148 0.4 0.4 0.4 0.5 0.3 0.2 0.2 0.1 0.1 0.2 0.1 0.2 0.2 0.1 0.1 0.1 0.2 0.4 0.4 0.2 0.2 20.68 87 0 0
Zm00001d009150 10 13 11 10 11 11 7 10 9 11 10 10 14 11 15 17 11 12 11 16 12 21.7 866 1 1
Zm00001d009163 17 20 18 19 22 42 38 26 22 31 23 23 23 19 25 26 35 32 30 35 23 1.803 499 0 0
Zm00001d009181 6 3 2 2 1 2 1 0.7 0.6 1 2 1 1 0.9 0.9 1 1 2 0.9 0.9 1 20.3 325 1 0
Zm00001d009182 59 79 65 67 71 41 30 31 29 44 36 39 76 48 68 160 167 180 198 246 165 3.93 229 0 0
Zm00001d009183 7 6 7 6 3 2 2 1 2 2 2 3 2 2 3 1 2 1 2 0.9 0 23.83 172 0 0
Zm00001d009210 7 0.7 2 0 0 0 0 0 0 0 0 0 0 0 0 0 0 0 0 0 0 14.03 406 0 0
Zm00001d009212 7 5 5 5 4 7 9 4 4 6 5 6 4 4 5 7 7 10 11 9 8 7.655 209 0 0
Zm00001d009226 15 15 16 14 12 9 5 5 4 7 5 7 8 6 9 11 17 22 15 15 12 10.37 810 1 0
Zm00001d009243 8 6 4 2 0.9 0.4 0.6 0.7 1 1 2 2 2 2 4 9 11 9 10 10 0 9.94 1509 2 1
Zm00001d009248 25 28 28 24 19 12 7 5 4 6 7 8 9 8 10 9 12 15 14 12 8 14.37 473 0 0
Zm00001d009260 4 5 4 3 4 3 3 3 3 3 3 2 3 2 3 2 3 5 4 5 4 15.13 152 0 0
Zm00001d009264 3 2 2 2 2 1 2 2 0.8 2 1 2 2 0.5 1 2 3 4 4 4 6 9.642 280 0 0
Zm00001d009270 14 12 13 13 13 14 12 7 6 9 7 8 6 6 6 6 5 7 6 6 4 16 75 0 0
Zm00001d009271 35 32 29 27 30 52 30 19 13 29 22 23 18 16 19 20 30 33 23 28 19 12.09 562 0 0
Zm00001d009288 10 8 7 9 8 6 6 3 3 5 4 4 4 3 3 3 4 8 6 5 6 11.27 275 0 0
Zm00001d009309 18 28 54 17 26 22 30 24 16 23 14 24 24 18 68 35 144 49 42 14 26 20.93 277 1 0
Zm00001d009315 14 17 11 14 11 6 4 3 1 3 2 2 9 3 5 11 12 20 20 18 17 18.6 215 0 0
Zm00001d009317 22 15 14 21 19 17 11 7 5 10 8 8 6 7 6 7 10 11 10 10 10 15.96 332 1 0
Zm00001d009323 7 7 5 2 4 2 1 3 3 3 3 4 3 4 4 6 5 6 6 0 0 14.49 69 0 0
Zm00001d009327 5 4 4 2 5 1 1 1 1 0.7 0.9 0 0 0 0 0 0 0 0 0 0 4.109 292 0 0
Zm00001d009328 3 5 4 2 1 1 2 1 3 6 2 5 4 14 6 5 4 9 0 0 0 22.96 527 2 0
Zm00001d009339 5 7 6 6 8 11 10 7 5 7 4 4 3 3 3 3 3 4 3 4 4 13.87 310 0 0
Zm00001d009351 0.2 0.1 0.1 0.2 0.1 0.1 0.1 0.1 0.2 0.1 0.1 0.1 0 0 0 0 0 0 0 0 0 12.14 527 0 0
Zm00001d009364 13 14 11 11 8 10 4 2 2 3 3 4 7 3 4 6 7 14 12 9 10 9.394 479 0 0
Zm00001d009374 2 2 2 2 0.4 0.6 2 1 2 2 1 1 1 0.7 0.7 0.8 0.7 0.2 0 0 0 19.85 851 1 1
Zm00001d009391 1 0.8 0.6 0.9 0.4 2 0.8 0.6 0.5 0.6 0.8 0.6 0.7 0.5 0.6 0.7 2 1 2 1 2 5.933 573 0 0
Zm00001d009398 0.1 0.2 0.2 0.5 0.4 0.2 0.2 0.4 0.6 1 1 2 10 5 10 3 6 0 0 0 0 16.55 145 0 0
Zm00001d009409 5 4 5 4 4 4 3 2 2 3 2 3 3 2 3 4 5 8 8 8 8 10.46 745 1 0
Zm00001d009410 15 13 11 17 17 17 11 8 5 7 6 4 5 3 5 4 13 10 12 6 15 19.04 105 0 0
Zm00001d009411 2 3 3 3 3 6 4 2 3 4 4 5 4 3 3 4 5 6 7 5 5 11.96 468 0 0
Zm00001d009419 0.3 0.2 0 0 0 0 0 0 0 0 0 0 0 0 0 0 0 0 0 0 0 10.63 141 0 0
Zm00001d009430 2 3 2 2 2 2 1 0.7 1 1 2 2 0.5 0.8 1 0.5 0.4 0.3 0.5 0.1 0.8 6.603 318 0 0
Zm00001d009431 35 62 37 39 45 259 588 654 650 1057 930 835 704 478 544 272 130 17 51 121 31 5.696 316 0 0
Zm00001d009447 0.4 0.8 1 0.4 0.3 0.3 0.1 0.1 0.2 0 0 0 0 0 0 0 0 0 0 0 0 7.357 1264 0 0
Zm00001d009449 0.5 0.9 0.3 0.4 0.3 0.7 0.1 0.3 0.2 0.6 0.3 0.1 0.7 0.2 0.4 0.4 0.5 0 0 0 0 8.726 424 1 0
Zm00001d009452 15 14 13 13 12 9 9 7 7 9 8 8 8 9 11 12 15 20 18 18 16 18.86 318 0 0
Zm00001d009465 8 8 12 12 11 10 6 9 7 8 9 10 10 8 10 10 9 14 11 10 14 14.45 415 1 0
Zm00001d009472 20 15 19 20 17 11 7 6 3 5 4 5 3 5 5 7 11 17 13 15 13 15.09 53 0 0
Zm00001d009473 0.2 0.2 0.4 2 0.7 1 0.2 0.7 0 0 0 0 0 0 0 0 0 0 0 0 0 15.86 605 1 0
Zm00001d009480 65 55 63 48 70 131 158 105 78 80 77 82 55 57 61 57 115 100 161 100 180 6.886 334 0 0
Zm00001d009482 15 14 16 16 13 10 12 13 11 12 10 10 13 8 9 11 11 13 12 15 14 15 280 0 0
Zm00001d009488 63 71 90 79 93 160 109 80 66 74 62 63 52 48 60 50 66 61 63 68 47 17.17 553 1 1
Zm00001d009494 0.4 0.2 0.3 0.1 0.2 0.2 0.5 0.5 0.6 0.8 1 4 17 35 112 65 122 151 0 0 0 6.396 469 0 0
Zm00001d009496 15 25 23 18 23 22 14 14 12 14 10 9 15 7 9 8 15 13 12 9 8 18.91 111 0 0
Zm00001d009497 6 4 3 3 3 0.8 0.6 0.5 0.3 0.9 0.7 0.9 1 0.5 1 2 2 3 1 2 3 16.54 423 1 0
Zm00001d009503 5 10 7 6 5 6 4 8 6 7 7 7 10 6 9 7 4 4 4 4 1 8.403 357 0 0
Zm00001d009506 0.4 0.2 0.4 0.1 0 0 0 0 0 0 0 0 0 0 0 0 0 0 0 0 0 12.93 371 0 0
Zm00001d009511 4 3 3 2 4 3 2 2 2 3 3 3 4 2 3 4 10 13 12 11 13 12.41 926 1 0
Zm00001d009513 12 9 7 9 8 7 6 5 4 5 5 4 5 3 5 5 5 9 7 7 7 5.037 397 0 0
Zm00001d009522 22 27 25 20 19 43 47 38 30 35 29 35 25 20 27 16 32 41 29 36 39 19.42 242 0 0
Zm00001d009539 12 12 12 12 19 12 9 10 8 11 9 7 10 7 12 14 21 24 28 25 21 14.63 451 1 0
Zm00001d009554 26 39 30 39 44 49 55 45 36 41 34 31 33 26 29 27 30 39 33 42 34 19.46 298 1 0
Zm00001d009555 10 6 5 5 6 9 4 3 3 4 5 6 7 6 10 11 13 16 11 9 13 19.34 522 0 0
Zm00001d009571 4 4 5 4 3 4 3 2 2 3 4 4 8 5 6 8 6 6 5 6 4 22.91 288 0 0
Zm00001d009572 10 18 24 20 22 32 34 25 17 15 15 15 12 11 12 9 14 13 9 5 10 20.83 216 1 0
Zm00001d009576 0.3 0.2 0.1 0.2 0 0 0 0 0 0 0 0 0 0 0 0 0 0 0 0 0 20.85 211 0 0
Zm00001d009579 131 128 195 165 199 311 270 164 124 160 143 140 75 112 117 109 153 145 180 136 158 21.34 178 0 0
Zm00001d009582 0.8 0.7 0.8 1 0.4 1 0.6 0.6 0.7 0.3 0.5 0.7 0.3 0.5 0.2 0.4 0.6 0.7 0 0 0 10.72 317 0 0
Zm00001d009594 53 62 67 75 76 50 52 63 65 68 67 79 113 103 132 233 315 414 364 461 400 14.55 529 1 0
Zm00001d009596 9 6 6 7 5 5 7 6 5 6 5 5 4 3 4 2 3 6 3 4 5 9.615 416 0 0
Zm00001d009600 12 13 13 14 9 5 2 2 1 1 1 0.7 1 0.4 0.5 0.6 0.5 0.4 0.7 0.7 0.3 4.399 250 0 0
Zm00001d009608 0.7 0.3 0.4 0.9 0.6 0.9 0.7 1 0.5 0.9 0.6 0.5 0.5 3 0.3 1 0.4 0.9 0 0 0 10.49 505 0 0
Zm00001d009613 2 2 0.9 0.7 2 1 1 1 1 0.9 1 1 0.7 1 1 1 0.4 0.5 0.5 0.7 0.4 18.43 461 0 0
Zm00001d009631 22 31 18 19 48 18 10 9 4 5 6 4 8 4 6 6 6 10 8 8 9 14.66 225 0 0
Zm00001d009638 109 115 110 129 147 291 576 310 193 274 213 231 262 160 218 254 354 346 395 342 283 10.46 583 1 0
Zm00001d009641 1 0.9 0.5 0.3 0.5 0.2 0.3 0.4 0 0 0 0 0 0 0 0 0 0 0 0 0 19.19 297 0 0
Zm00001d009642 0.9 0.7 1 2 0.1 0.1 0.3 0.8 0.7 0 0 0 0 0 0 0 0 0 0 0 0 19.91 226 1 0
Zm00001d009645 6 7 9 10 11 8 5 4 3 5 4 4 2 4 4 5 12 12 9 11 11 19.43 211 0 0
Zm00001d009646 4 1 1 0.1 10 70 63 116 117 212 152 173 146 124 131 35 1 4 23 0.5 0 13.89 475 0 0
Zm00001d009658 4 4 3 1 1 0.6 0.5 1 0.5 0.7 1 0.5 0.7 0.2 0.7 0.4 0.1 0 0 0 0 20.24 415 1 1
Zm00001d009660 37 44 47 49 74 43 38 36 33 30 27 24 20 15 19 9 16 17 16 15 15 19.36 377 1 1
Zm00001d009661 8 9 9 7 9 9 7 6 5 7 4 5 8 4 5 5 7 9 10 10 10 4.783 439 0 0
Zm00001d009669 16 22 22 22 27 21 15 12 11 11 11 11 13 8 12 15 25 30 28 29 20 23.96 313 1 1
Zm00001d009677 2 2 2 1 0.9 1 2 0.4 0.8 0.9 0.5 1 1 0.3 0.5 0.8 2 3 3 2 2 9.638 664 0 0
Zm00001d009690 38 32 35 30 35 47 55 19 17 29 23 26 23 20 22 19 24 36 26 32 31 21.3 1042 2 1
Zm00001d009700 96 78 110 65 60 26 13 23 16 18 18 29 36 35 62 74 267 146 276 135 365 24.69 166 0 0
Zm00001d009708 52 41 42 39 34 36 17 9 7 11 11 10 18 10 17 24 33 53 30 28 32 24.36 394 1 1
Zm00001d009714 3 5 3 3 11 10 6 4 5 7 6 6 3 5 8 7 12 13 12 15 10 7.118 576 0 0
Zm00001d009717 30 61 40 32 30 11 26 15 7 4 5 1 3 3 1 2 0.5 1 0.2 0.5 0 12.33 446 1 0
Zm00001d009723 7 9 9 8 7 6 6 5 3 6 3 4 2 4 5 4 3 4 3 5 3 20.64 494 1 1
Zm00001d009726 2 2 1 0.8 0.4 0.2 0.3 0.6 0.7 0.8 0.8 0.6 0.9 0.9 1 2 3 2 2 0 0 15.35 254 0 0
Zm00001d009735 5 4 4 3 2 1 1 0.8 0.8 2 2 2 2 1 2 3 4 6 6 5 5 18.29 82 0 0
Zm00001d009738 6 10 5 4 6 4 2 3 3 3 3 8 3 4 4 8 5 14 8 6 0 15.66 217 1 0
Zm00001d009745 11 11 10 10 10 15 14 9 7 11 9 10 10 9 10 9 8 10 7 10 7 6.073 461 0 0
Zm00001d009761 72 89 71 66 67 92 73 59 41 62 53 56 55 40 51 56 73 88 67 78 64 12.58 429 1 0
Zm00001d009765 2 2 0.3 0.8 0.6 0.3 0.2 0.3 0.3 0.2 0.6 0 0 0 0 0 0 0 0 0 0 24.72 461 1 1
Zm00001d009771 17 17 17 18 21 17 9 12 12 14 13 13 20 17 23 32 19 25 21 29 21 14.68 790 1 1
Zm00001d009773 12 16 16 17 33 38 31 21 18 28 22 22 22 17 21 20 27 25 29 29 18 18.87 302 1 0
Zm00001d009774 54 80 88 95 103 145 152 103 68 81 66 79 77 55 70 82 102 98 95 93 93 18.48 238 0 0
Zm00001d009780 9 10 10 8 9 7 5 3 2 3 3 3 5 3 3 2 2 3 2 3 2 3.198 469 0 0
Zm00001d009783 14 17 17 16 16 26 16 17 15 20 19 19 22 20 19 17 9 7 7 10 7 24.28 350 0 0
Zm00001d009795 28 42 49 45 48 38 18 15 15 24 21 21 26 21 29 28 27 29 27 20 16 15.9 1075 1 1
Zm00001d009799 3 3 3 3 4 3 2 2 2 3 2 2 2 1 1 2 2 3 2 2 2 10.34 406 0 0
Zm00001d009805 8 6 5 8 5 4 3 3 1 2 1 1 2 2 1 1 2 3 3 4 2 8 50 0 0
Zm00001d009807 0.1 0.3 0.2 0.5 0.5 0.5 0.7 0.6 0.8 0.6 0.5 0.8 0.6 1 2 0.3 0 0 0 0 0 21.96 214 1 0
Zm00001d009810 10 15 13 15 16 12 7 5 5 7 5 5 6 5 5 6 6 8 7 6 5 21.39 388 1 0
Zm00001d009814 0.8 1 0 0 0 0 0 0 0 0 0 0 0 0 0 0 0 0 0 0 0 3.66 1120 0 0
Zm00001d009844 9 9 8 9 8 5 5 7 5 7 5 6 6 4 6 5 3 4 2 1 2 21.3 338 1 0
Zm00001d009850 49 55 46 43 52 68 46 43 47 52 52 51 49 41 49 42 51 68 51 73 79 21.03 404 1 1
Zm00001d009856 4 4 4 4 4 3 1 1 1 2 1 2 2 1 1 2 3 5 5 4 4 14.03 513 1 1
Zm00001d009858 21 38 27 23 18 19 8 17 11 14 12 21 12 11 15 18 123 34 58 28 49 8.183 501 0 0
Zm00001d009859 17 12 12 13 13 12 5 5 3 6 5 5 6 5 6 6 10 15 13 15 10 15.33 437 0 0
Zm00001d009866 10 10 9 10 9 10 11 7 5 7 6 7 5 4 5 4 5 7 6 5 5 19.48 77 0 0
Zm00001d009879 6 4 5 5 4 5 4 3 3 4 4 4 3 3 4 3 6 8 8 6 6 14.62 376 1 0
Zm00001d009888 23 24 26 19 23 47 54 18 12 35 23 26 25 19 22 11 6 6 7 10 3 15.34 417 0 0
Zm00001d009902 19 32 55 37 49 39 25 44 31 35 34 46 17 32 27 29 66 18 58 35 41 23.42 175 0 0
Zm00001d009903 3 3 3 3 3 3 3 3 2 3 2 3 3 2 3 3 2 3 3 3 2 16.26 246 1 0
Zm00001d009907 0.3 0.8 0.4 0.6 1 2 3 5 6 6 8 7 16 16 25 87 191 126 191 129 232 20.05 344 1 1
Zm00001d009918 0.9 0.3 0.5 0.3 0.6 0.3 0.4 0.2 0.5 0.2 2 0.4 1 1 0 0 0 0 0 0 0 19.51 374 1 0
Zm00001d009919 9 14 13 11 7 6 6 2 2 4 3 4 4 3 4 3 3 4 2 3 3 23.45 324 0 0
Zm00001d009920 0.6 1 0.2 1 0.8 0 0 0 0 0 0 0 0 0 0 0 0 0 0 0 0 21.21 99 0 0
Zm00001d009936 0.2 0.1 0.3 0.3 0.2 2 21 9 8 5 20 0 0 0 0 0 0 0 0 0 0 22.75 334 1 0
Zm00001d009941 37 43 38 43 42 44 32 37 27 40 27 27 36 22 28 25 25 30 26 30 22 14.42 312 0 0
Zm00001d009946 5 5 5 5 5 3 2 2 1 2 1 1 0.9 0.9 2 1 2 2 2 1 2 20 120 0 0
Zm00001d009948 42 38 39 37 47 73 48 40 38 52 54 47 40 34 41 24 23 26 28 34 31 8.685 449 0 0
Zm00001d009952 2 1 2 0.8 1 0.5 0.8 0.7 1 0.5 0.7 1 0.8 4 0.6 2 0.1 2 0 0 0 17.87 414 1 0
Zm00001d009960 4 7 10 6 4 3 2 3 4 4 3 5 5 4 7 6 8 7 3 4 4 13.48 430 0 0
Zm00001d009967 33 33 31 29 30 19 14 11 9 10 10 9 8 8 7 13 17 22 16 16 21 18.22 472 1 1
Zm00001d009978 45 61 52 65 73 84 74 78 51 53 49 43 42 35 48 39 35 30 25 32 28 19.51 164 0 0
Zm00001d009984 0.2 0.1 0.9 0.4 0 0 0 0 0 0 0 0 0 0 0 0 0 0 0 0 0 14.28 63 0 0
Zm00001d010016 93 100 93 119 159 290 288 128 99 129 124 115 82 74 94 80 109 122 93 111 79 14.51 124 0 0
Zm00001d010023 8 8 8 8 7 4 3 3 2 2 2 3 3 2 3 3 3 5 4 5 5 19.61 362 1 0
Zm00001d010029 16 14 13 15 11 11 7 4 5 8 6 6 6 5 7 6 8 12 10 10 8 19.35 997 2 1
Zm00001d010037 17 10 10 12 8 6 5 3 2 4 4 5 7 3 3 4 5 11 9 11 9 14.92 134 0 0
Zm00001d010040 1 2 0.9 3 2 3 1 2 1 0.6 0.9 2 2 2 3 5 3 2 0 0 0 12.98 77 0 0
Zm00001d010044 31 26 41 40 40 44 22 8 7 13 14 16 9 9 9 5 6 7 8 5 6 7.87 216 0 0
Zm00001d010049 2 3 3 0.7 1 0.7 0.7 1 2 0.2 1 0.4 0.8 3 2 2 2 3 0 0 0 19.76 425 1 0
Zm00001d010050 8 7 9 9 9 7 5 4 4 6 5 6 8 4 6 6 7 8 7 7 7 8.777 319 0 0
Zm00001d010053 4 3 3 3 4 2 1 1 1 1 1 1 1 0.8 2 1 1 1 1 1 1 11.03 154 0 0
Zm00001d010054 14 30 27 30 34 16 7 8 5 8 5 5 6 5 6 8 11 13 10 12 10 9.727 257 0 0
Zm00001d010056 32 29 25 23 22 41 46 23 25 36 34 33 34 25 32 28 20 20 17 25 14 16.96 448 0 0
Zm00001d010082 43 29 28 29 27 17 11 14 15 18 16 16 19 16 20 25 32 39 36 40 35 13.78 428 0 0
Zm00001d010098 0.1 0.2 0.4 0.1 0.3 0.3 0.1 0.4 0.2 0.5 0.3 0.3 0.2 0.2 0.5 0 0 0 0 0 0 15.38 65 0 0
Zm00001d010115 3 10 4 5 3 4 2 1 1 2 2 2 2 2 3 3 5 3 3 3 1 6.439 264 0 0
Zm00001d010120 16 21 15 18 16 14 13 19 12 17 12 14 20 11 19 12 17 12 14 17 16 18.75 96 0 0
Zm00001d010135 20 16 15 14 18 18 10 5 4 8 8 8 9 7 10 14 19 25 25 22 18 20.58 515 1 0
Zm00001d010137 4 2 9 0 0 0 0 0 0 0 0 0 0 0 0 0 0 0 0 0 0 9.876 405 0 0
Zm00001d010141 23 13 13 16 11 9 7 5 5 8 9 10 6 6 6 8 9 21 15 15 18 22.98 261 0 0
Zm00001d010146 7 6 7 5 5 5 4 6 4 4 3 4 3 4 4 2 7 5 6 5 9 7.017 285 0 0
Zm00001d010149 10 9 11 7 7 7 7 7 6 6 6 7 6 5 7 5 10 9 11 9 14 24.61 451 2 0
Zm00001d010159 20 39 32 45 62 90 157 167 143 149 141 127 112 116 161 160 204 216 197 200 174 7.18 376 0 0
Zm00001d010172 11 23 25 27 41 27 14 14 14 24 31 37 51 46 58 106 102 110 114 118 122 12.89 349 0 0
Zm00001d010173 15 18 18 16 19 19 13 9 9 14 13 12 9 9 10 14 15 20 17 18 15 18.38 310 1 0
Zm00001d010183 5 10 10 7 14 6 8 10 12 9 7 6 6 6 5 12 8 10 2 10 0 7.547 106 0 0
Zm00001d010184 5 4 10 16 20 27 0 0 0 0 0 0 0 0 0 0 0 0 0 0 0 3.684 190 0 0
Zm00001d010190 23 32 33 29 27 24 17 17 15 22 18 19 16 16 18 22 33 31 30 31 20 14.42 409 1 0
Zm00001d010195 3 2 2 2 2 2 1 1 1 2 2 1 0.9 1 2 2 2 1 4 2 2 16.93 124 0 0
Zm00001d010197 1 1 1 0.5 1 1 1 0.7 0.8 1 1 2 0.7 1 0.8 0.5 7 2 7 2 14 12.4 540 1 0
Zm00001d010198 21 22 21 15 19 14 10 7 7 12 9 9 9 7 10 12 20 22 17 25 20 15.44 356 1 0
Zm00001d010202 6 6 5 4 4 5 3 3 4 4 4 4 3 5 6 8 14 14 11 12 11 14.83 809 0 0
Zm00001d010210 3 3 2 3 2 2 1 0.8 0.8 0.8 1 0.6 0.5 0 0 0 0 0 0 0 0 18.82 409 1 1
Zm00001d010212 0.2 0.2 0.2 0.4 0.4 0.2 0.1 0.3 1 0.6 0.9 0.6 0.8 0.5 0.1 0 0 0 0 0 0 3.78 820 0 0
Zm00001d010220 26 42 27 32 34 62 40 33 19 22 20 19 13 11 19 14 17 18 18 14 12 7.947 151 0 0
Zm00001d010222 3 2 3 2 3 1 2 1 2 2 1 1 2 1 1 1 2 1 2 1 0 19.74 542 1 0
Zm00001d010225 10 7 7 8 11 11 7 5 3 7 5 5 7 4 6 7 10 13 10 11 8 22.76 514 1 0
Zm00001d010227 159 146 168 143 138 112 94 83 81 97 90 96 96 80 118 82 69 117 68 87 68 18.65 445 0 0
Zm00001d010229 20 16 13 14 13 25 21 16 14 19 20 20 19 14 15 13 18 28 18 26 25 14.75 61 0 0
Zm00001d010230 9 8 9 8 8 9 10 6 5 8 6 6 5 4 4 4 5 8 5 7 7 16.61 343 1 1
Zm00001d010232 11 7 7 4 4 3 2 2 0.6 1 4 1 2 2 0 0 0 0 0 0 0 11.83 169 0 0
Zm00001d010233 293 320 381 408 296 133 60 49 31 28 19 13 10 10 10 3 2 2 0.8 2 2 22.58 124 0 0
Zm00001d010234 1 2 2 2 2 1 0.5 1 1 1 0.9 1 0.1 0.8 0.8 0.4 2 0.9 1 0.2 2 17.53 650 2 0
Zm00001d010235 45 32 34 34 22 15 9 10 7 11 9 10 12 9 11 13 11 17 17 17 15 24.84 322 0 0
Zm00001d010243 41 37 41 42 37 35 41 34 37 46 42 36 31 29 32 23 12 13 13 17 10 19.92 271 0 0
Zm00001d010249 6 6 4 2 4 6 3 2 2 2 1 0 0 0 0 0 0 0 0 0 0 16.66 498 1 0
Zm00001d010251 36 42 38 39 41 41 29 25 20 26 20 22 19 16 21 22 29 33 29 37 24 8.609 151 0 0
Zm00001d010255 33 43 33 36 37 40 27 27 24 37 33 35 29 22 31 24 18 20 19 18 13 10.57 454 0 0
Zm00001d010260 0.6 0.2 0.2 0.2 0.1 0.1 0.3 0.1 0.2 0.2 0.2 0.1 0.6 0.9 0.7 0.4 1 0 0 0 0 18.11 574 1 0
Zm00001d010266 9 7 6 7 5 5 3 4 3 4 4 4 6 5 4 6 4 9 7 9 9 5.936 657 0 0
Zm00001d010269 5 4 3 4 3 3 0.8 1 1 2 2 2 2 2 2 3 4 6 6 5 6 5.94 1111 0 0
Zm00001d010275 25 18 13 20 5 4 4 4 2 2 2 3 1 0.9 0.3 0.9 0.5 0.4 0 0 0 17.11 298 1 0
Zm00001d010281 2 3 2 2 1 0.8 0.7 0.4 0.7 0.8 0.9 0.6 0.7 1 1 1 1 3 1 2 3 11.85 194 0 0
Zm00001d010292 30 25 24 24 17 19 15 13 11 21 16 17 17 12 18 16 21 33 19 32 24 21.18 609 0 0
Zm00001d010304 0.4 0.3 0.4 0.2 0.4 0.1 0.1 0.3 0.2 0.4 0.1 0.2 0 0 0 0 0 0 0 0 0 18.45 401 0 0
Zm00001d010305 5 4 4 5 4 3 4 4 3 5 4 5 5 4 6 5 6 8 7 8 6 19.89 186 0 0
Zm00001d010309 4 4 3 3 3 2 2 2 2 2 2 2 3 1 2 2 2 3 2 3 2 10.36 328 0 0
Zm00001d010313 0.4 0.9 0.7 0.8 0.6 1 0.2 1 1 0 0 0 0 0 0 0 0 0 0 0 0 15.18 876 2 0
Zm00001d010321 0.3 27 7 12 36 186 2396 1330 1075 1276 1066 973 885 673 661 251 19 6 15 95 12 9.898 394 0 0
Zm00001d010324 19 16 16 15 17 18 16 9 9 13 11 11 12 9 11 10 10 14 11 13 10 7.207 222 0 0
Zm00001d010325 25 35 53 60 77 56 67 52 23 33 23 25 16 11 10 4 8 6 8 4 7 16.04 243 0 0
Zm00001d010340 5 5 4 5 2 3 2 3 2 3 3 3 2 2 3 3 5 7 5 4 6 24.29 494 2 1
Zm00001d010341 20 17 15 16 15 18 17 11 10 13 13 12 11 9 11 10 8 11 10 10 8 17.6 767 1 1
Zm00001d010368 58 73 62 70 72 66 33 45 33 51 34 44 74 54 56 64 34 48 43 57 44 19.34 243 0 0
Zm00001d010404 4 4 6 5 4 5 3 2 4 2 2 3 0.9 2 3 1 3 3 3 2 0 22.26 485 1 1
Zm00001d010410 2 3 4 6 4 2 2 2 2 2 2 3 4 2 3 1 3 2 3 1 4 19.61 311 1 0
Zm00001d010413 53 45 47 48 55 48 31 27 23 31 28 27 25 24 27 27 29 33 30 32 25 4.752 1031 0 0
Zm00001d010424 4 3 5 3 3 3 2 2 1 2 1 1 2 1 1 1 2 2 0.8 2 2 14.28 273 0 0
Zm00001d010426 3 4 3 2 3 2 2 2 2 2 2 1 1 1 0.7 1 1 0.8 1 0.8 0 10.86 690 2 0
Zm00001d010443 19 17 16 17 15 15 13 13 12 18 12 13 9 8 10 7 6 8 9 7 7 8.153 417 0 0
Zm00001d010445 9 13 13 13 18 17 23 35 32 30 28 33 23 25 26 19 29 22 23 24 29 13.45 171 0 0
Zm00001d010448 8 8 6 3 1 0.8 1 0.8 2 2 2 3 2 3 7 10 19 11 13 13 0 10.55 957 1 0
Zm00001d010451 9 14 18 5 12 11 9 6 6 3 6 4 1 3 1 0.4 1 0 0 0 0 7.854 331 0 0
Zm00001d010454 13 12 11 11 12 14 14 11 7 12 9 8 9 8 9 10 11 16 13 15 10 23.67 642 1 0
Zm00001d010457 0.9 0.9 0.7 0.3 2 0.3 0.4 0.7 0.2 0.6 0.6 0.5 0 0 0 0 0 0 0 0 0 8.661 127 0 0
Zm00001d010459 1 3 5 4 3 2 7 8 4 6 2 3 3 3 2 5 3 2 3 3 3 10.44 450 0 0
Zm00001d010466 2 3 3 2 2 2 0.5 1 2 2 2 2 3 2 3 3 6 3 4 4 3 23.57 543 3 0
Zm00001d010470 6 7 6 7 6 6 7 4 4 6 6 6 6 4 5 5 5 7 7 7 5 9.55 1979 1 1
Zm00001d010480 4 4 4 3 3 2 2 1 0.9 2 1 2 2 1 2 2 2 3 2 2 2 12.38 525 0 0
Zm00001d010493 34 13 11 12 10 11 9 11 12 12 11 12 17 14 18 30 46 84 66 80 105 8.26 230 0 0
Zm00001d010500 48 59 54 62 76 141 87 43 43 63 51 58 54 40 50 40 48 67 46 52 43 21.68 392 1 1
Zm00001d010512 11 9 10 7 10 20 10 5 5 8 7 7 8 7 8 5 6 8 6 7 6 9.589 876 0 0
Zm00001d010519 21 20 18 19 19 16 9 9 8 15 10 10 18 12 15 21 25 35 34 43 37 11.79 424 0 0
Zm00001d010523 17 21 20 23 25 20 16 12 11 18 14 16 20 15 21 25 28 34 31 37 24 5.977 435 0 0
Zm00001d010525 27 34 27 15 14 14 6 4 3 5 4 5 5 2 3 2 2 2 2 2 2 20.34 349 1 0
Zm00001d010526 4 4 4 4 4 4 2 0.9 1 1 1 1 0.8 1 0.8 0.7 0.2 0.3 0.1 0.6 0.2 7.777 360 0 0
Zm00001d010529 8 4 4 3 3 12 6 11 8 4 4 8 5 15 8 5 10 4 10 9 10 10.78 649 1 0
Zm00001d010535 0.3 0.3 0.5 0.1 0.1 0.2 0 0 0 0 0 0 0 0 0 0 0 0 0 0 0 17.68 571 2 0
Zm00001d010536 2 3 3 3 2 0.7 0.8 0.6 0.8 2 0.8 0.7 2 1 0.5 2 3 5 3 5 5 12.38 218 0 0
Zm00001d010538 150 191 202 214 195 155 136 118 116 153 148 124 113 92 111 83 69 81 65 76 71 13.33 120 0 0
Zm00001d010554 0.1 0.2 0.4 0.6 0.4 0.1 0.3 0.3 0.6 0.8 0.9 0.7 0.4 0.8 0 0 0 0 0 0 0 13.19 144 0 0
Zm00001d010560 2 1 2 1 0.2 0.6 0.4 0.3 0.4 0.3 0.5 0.7 2 0.5 0.4 1 0 0 0 0 0 23.23 99 0 0
Zm00001d010572 16 14 13 15 16 13 9 10 10 13 13 14 16 11 15 17 16 23 20 28 20 21.32 1538 3 2
Zm00001d010576 7 5 7 7 4 3 2 1 1 1 1 1 1 1 0.9 1 3 4 6 2 4 19.31 264 0 0
Zm00001d010577 18 15 19 19 14 9 5 5 3 6 4 4 7 4 5 5 3 8 7 8 7 17.04 88 0 0
Zm00001d010578 10 9 9 12 11 9 8 6 5 7 4 5 4 5 5 3 2 4 3 3 3 13.09 443 0 0
Zm00001d010579 13 13 15 10 9 7 2 2 2 3 4 3 4 3 4 6 9 11 8 11 8 19.59 541 2 1
Zm00001d010588 0.6 1 4 6 26 12 13 8 12 8 8 4 4 7 2 19 10 7 4 10 0 11.6 655 1 0
Zm00001d010592 7 0.9 2 0 0 0 0 0 0 0 0 0 0 0 0 0 0 0 0 0 0 21.25 80 0 0
Zm00001d010611 11 13 12 6 7 13 10 2 2 6 5 5 4 2 3 1 2 2 0.6 1 0.4 7.654 405 0 0
Zm00001d010625 11 13 12 10 13 13 7 2 2 3 3 2 2 2 2 2 3 3 3 2 2 16.05 461 1 0
Zm00001d010631 352 365 342 535 594 772 653 384 222 249 218 177 155 150 144 172 188 248 251 221 230 24.71 178 0 0
Zm00001d010639 20 19 14 14 13 10 5 4 3 4 4 5 7 6 8 10 13 19 13 15 17 5.468 384 0 0
Zm00001d010640 7 10 8 6 6 6 7 15 14 12 18 13 22 11 20 20 16 13 10 12 7 19.49 354 0 0
Zm00001d010649 3 2 2 2 0.8 4 0.8 1 2 3 0 0 0 0 0 0 0 0 0 0 0 24.64 142 0 0
Zm00001d010654 47 51 67 54 42 31 15 17 25 23 31 29 12 24 20 18 28 22 25 21 21 19.6 357 2 0
Zm00001d010670 9 8 9 8 9 5 3 3 2 2 3 3 4 3 4 6 10 9 9 10 9 14.28 462 2 0
Zm00001d010672 7 10 7 7 8 12 7 5 3 4 4 5 3 3 4 3 2 3 2 5 2 12.15 181 0 0
Zm00001d010680 0.3 0.3 0.1 0.1 1 0.4 0.5 2 0.6 0.9 0.7 0.3 0.7 1 0.2 0.5 0 0 0 0 0 24.13 87 0 0
Zm00001d010689 0.4 0.5 0.5 0.5 2 3 0.7 2 2 2 4 1 4 2 2 0 0 0 0 0 0 12.5 480 1 0
Zm00001d010693 0.2 0.5 3 0.9 0.8 1 1 1 1 0.5 1 0.5 0.3 0.1 0.4 0.1 0 0 0 0 0 22.63 190 0 0
Zm00001d010698 0.3 0.8 0.2 0.1 0.2 0.2 0.2 0.1 0.4 0.2 0.6 0.6 0.5 0.2 0.6 0 0 0 0 0 0 20.58 204 0 0
Zm00001d010700 0.3 0.2 0.1 0.2 0.4 0.3 0.2 0.3 0.2 0.2 0.5 0.4 0.6 0.1 0.4 0 0 0 0 0 0 14.76 833 2 0
Zm00001d010723 24 31 41 33 29 16 6 8 5 6 3 4 3 4 5 5 7 11 7 10 10 6.785 280 0 0
Zm00001d010725 27 26 33 31 23 14 8 6 5 6 5 6 8 10 10 13 16 20 23 24 24 23.48 298 1 0
Zm00001d010732 2 2 2 2 6 14 20 16 12 10 12 11 6 5 7 4 3 3 4 3 5 24.26 169 1 0
Zm00001d010733 85 144 132 132 115 116 100 89 79 95 82 74 72 54 64 59 64 76 65 67 56 10.15 197 0 0
Zm00001d010736 0.1 0.6 0 0 0 0 0 0 0 0 0 0 0 0 0 0 0 0 0 0 0 12.63 364 0 0
Zm00001d010752 2 0.8 1 1 0.6 0.1 1 0.5 0.7 2 1 0.8 1 2 2 2 3 2 0 0 0 18.85 175 0 0
Zm00001d010755 12 8 6 5 3 5 7 5 4 5 5 4 4 3 3 3 2 3 3 3 3 18.46 417 2 0
Zm00001d010782 2 2 1 1 2 1 0.6 0.8 0.4 0.6 0.6 0.6 0.5 0.3 0.6 0.5 0.6 1 0.7 0.9 0.9 24.87 394 1 1
Zm00001d010790 31 20 20 22 18 18 14 8 6 11 9 9 11 6 7 6 5 9 8 10 7 21.42 140 0 0
Zm00001d010791 0.9 0.8 0.4 0.5 0.6 0.4 1 0.8 0.4 0.9 0.6 0.7 1 1 0.9 1 4 5 2 5 8 22.01 109 0 0
Zm00001d010793 2 1 2 2 1 0.8 1 0.9 0.4 0.9 0.4 1 0.1 0.3 0.2 0.2 0 0 0 0 0 13.09 397 1 0
Zm00001d010799 9 9 9 10 8 4 5 5 4 5 4 5 6 4 5 6 5 7 4 9 7 11.96 259 0 0
Zm00001d010811 34 25 27 30 24 17 11 12 9 11 10 9 10 10 11 10 8 13 11 14 14 13.44 476 1 0
Zm00001d010821 5 4 4 5 3 6 8 7 6 10 8 8 8 5 6 4 3 4 3 5 4 11.88 909 1 1
Zm00001d010822 3 3 2 2 2 2 1 2 0.8 1 1 1 0.1 0.7 1 2 3 3 3 2 4 24.71 259 1 1
Zm00001d010824 23 53 43 36 46 55 29 38 32 29 18 19 21 17 20 17 20 21 17 15 12 13.66 183 0 0
Zm00001d010825 1 4 3 3 0.7 1 0.9 1 0.8 1 1 1 0.5 1 1 2 6 6 5 4 6 12.04 83 0 0
Zm00001d010826 0.5 0.3 0.3 0.5 0.5 0.4 0.6 0.5 0.4 0.2 0.1 0.2 0.2 0.1 0 0 0 0 0 0 0 22.46 414 2 1
Zm00001d010835 25 24 22 22 26 33 49 29 23 37 32 31 30 21 25 16 17 26 24 24 20 11.62 654 1 0
Zm00001d010842 12 14 11 12 10 10 9 5 5 8 6 7 7 4 5 5 7 11 7 9 9 5.526 778 0 0
Zm00001d010849 0.1 0.1 0.2 0.2 0.2 0.3 0.6 0.7 0.7 0.4 0.7 0.7 2 1 0.8 2 0.5 0.7 1 1 2 15.03 1656 2 1
Zm00001d010851 13 13 11 11 14 8 6 8 7 10 9 9 9 8 8 7 8 12 12 12 13 9.512 410 0 0
Zm00001d010858 43 42 34 36 34 31 23 20 16 25 19 19 25 16 21 25 29 36 29 39 28 11.08 460 0 0
Zm00001d010859 27 31 30 38 43 27 21 21 17 17 14 14 23 16 18 33 38 46 44 48 45 18.51 243 1 0
Zm00001d010863 33 16 16 15 15 12 6 5 5 6 8 7 7 5 7 7 13 17 14 15 13 5.932 590 0 0
Zm00001d010867 24 31 33 38 35 25 26 28 22 23 17 22 22 19 21 30 65 42 64 39 45 11.64 292 0 0
Zm00001d010868 10 10 9 9 10 12 12 6 6 10 9 8 7 6 8 6 8 11 9 13 8 21.26 917 2 2
Zm00001d010880 27 28 22 24 22 30 29 17 16 26 22 21 12 13 16 13 19 31 19 28 28 9.195 348 0 0
Zm00001d010892 7 6 6 6 5 3 2 2 2 2 2 2 3 2 2 2 2 3 3 3 3 17.24 174 0 0
Zm00001d010914 10 8 8 6 7 11 9 12 9 9 9 8 5 6 7 5 7 6 7 9 6 15.29 327 0 0
Zm00001d010920 183 164 143 162 138 174 73 55 47 61 115 136 118 127 158 249 452 679 576 431 636 11.92 302 0 0
Zm00001d010924 1 4 2 2 0.6 2 0.6 1 2 1 4 2 3 1 2 0 0 0 0 0 0 17.85 336 0 0
Zm00001d010929 0.9 2 0.9 0.2 0.5 0.3 0.1 0.2 0.4 0.2 1 0.3 0.1 0.2 0.3 0.3 1 0.4 0.1 0 0 8.093 383 0 0
Zm00001d010942 0.6 0.9 1 0.5 0.3 0.4 0.2 0.4 0.4 0.4 0.8 0.4 0.5 0.6 1 1 1 1 1 0 0 7.882 647 1 0
Zm00001d010943 1 3 0.3 0.7 0.2 0.2 0.4 0.4 2 0.4 0.3 0.5 0.5 1 0.8 0.5 1 0 0 0 0 14.89 141 0 0
Zm00001d010945 4 0 0 0 0 0 0 0 0 0 0 0 0 0 0 0 0 0 0 0 0 23.85 394 1 0
Zm00001d010946 45 39 36 40 55 68 54 44 36 45 37 38 30 32 37 33 26 31 29 38 29 22.37 371 1 0
Zm00001d010950 43 65 57 63 47 38 46 31 25 47 38 36 40 23 29 31 42 59 43 42 44 17.75 338 1 1
Zm00001d010970 3 3 3 4 4 5 6 5 5 5 5 5 5 4 5 8 14 18 17 15 15 24.62 329 1 1
Zm00001d010972 2 1 2 1 1 1 0.6 0.4 0.5 0.7 0.7 0.9 1 0.7 0.6 0.6 1 2 2 2 3 15.08 1266 1 0
Zm00001d010974 23 23 24 24 23 20 18 16 15 22 18 18 22 15 18 18 16 20 15 22 16 19.7 411 0 0
Zm00001d010982 30 31 42 28 24 22 16 13 12 12 15 14 10 13 12 12 30 25 38 17 38 10.54 294 0 0
Zm00001d010986 2 2 0.9 1 2 1 0.9 0.9 1 0.8 0.4 0.7 0.7 0.3 0.2 0.9 0.1 0.8 0.4 0 0 8.1 358 0 0
Zm00001d011001 0.1 0.7 0.1 2 0 0 0 0 0 0 0 0 0 0 0 0 0 0 0 0 0 7.801 282 0 0
Zm00001d011004 53 53 61 55 40 44 44 34 32 39 34 32 25 27 33 30 29 38 32 36 34 11.62 86 0 0
Zm00001d011013 9 13 16 12 15 18 12 7 8 9 6 8 7 7 7 7 7 6 6 4 3 12.83 1052 2 1
Zm00001d011034 90 77 73 71 80 67 59 55 54 58 58 50 49 40 58 56 87 100 105 99 97 15.34 215 0 0
Zm00001d011035 2 3 2 4 19 85 67 23 18 28 15 16 27 11 14 14 8 2 5 8 4 14.33 265 1 0
Zm00001d011038 10 8 8 7 8 10 7 7 7 7 8 6 5 5 4 5 5 6 6 3 4 15.59 359 1 0
Zm00001d011051 41 21 21 15 7 9 10 10 12 10 12 15 14 15 17 44 132 130 117 106 152 5.144 311 0 0
Zm00001d011055 109 130 127 156 252 197 365 268 132 138 105 95 94 82 91 49 46 50 39 48 41 16.66 78 0 0
Zm00001d011060 17 12 19 24 23 17 8 12 10 8 9 12 6 7 7 3 20 11 14 5 26 19.28 446 1 0
Zm00001d011061 14 12 13 14 13 12 9 5 4 6 5 5 5 3 4 4 6 9 9 7 8 24.19 434 1 0
Zm00001d011067 7 12 9 8 12 6 6 7 5 8 6 5 8 6 6 10 10 13 13 18 14 22.71 273 1 0
Zm00001d011069 3 2 2 2 2 2 2 2 0.6 0.9 1 1 2 0.7 0.6 0.9 1 2 2 1 2 18.79 298 0 0
Zm00001d011075 16 12 14 14 8 6 5 3 2 4 3 3 4 3 3 3 3 4 5 5 4 20.98 81 0 0
Zm00001d011081 114 162 181 147 169 207 68 81 73 74 74 88 56 68 57 68 99 57 75 55 46 24.81 133 0 0
Zm00001d011086 124 146 133 110 112 143 125 142 124 140 122 116 99 86 125 89 112 128 130 122 118 10.83 240 0 0
Zm00001d011087 147 199 180 160 156 173 101 97 95 117 119 112 85 82 113 101 123 149 128 151 135 6.607 454 0 0
Zm00001d011091 7 7 7 7 6 5 3 2 2 3 2 3 3 2 3 2 3 6 6 4 3 16.82 434 1 0
Zm00001d011092 40 37 34 34 36 36 38 57 37 41 31 30 31 23 31 26 55 50 59 58 62 13.2 106 0 0
Zm00001d011095 43 59 67 59 42 53 38 37 22 33 34 35 33 21 24 22 26 20 28 17 20 22.35 85 0 0
Zm00001d011099 17 13 13 11 7 2 2 2 2 3 3 2 2 3 3 4 7 5 5 6 0 19.58 143 0 0
Zm00001d011100 27 45 44 35 39 53 40 38 31 29 26 22 29 18 21 23 27 31 25 27 28 12.89 287 0 0
Zm00001d011122 35 35 34 31 26 21 25 22 20 21 21 17 9 13 16 11 12 13 9 12 10 17.95 245 0 0
Zm00001d011124 7 8 6 7 6 4 4 3 3 4 3 4 3 2 4 5 5 9 6 9 9 10.36 444 0 0
Zm00001d011135 7 6 4 2 2 1 1 0.9 1 0.4 1 1 0.8 2 2 2 2 2 0 0 0 22.38 277 0 0
Zm00001d011140 9 6 5 7 4 4 3 2 3 4 4 4 5 4 6 6 8 14 12 11 11 6.533 2449 1 0
Zm00001d011147 3 3 3 3 3 2 0.9 0.9 0.6 1 2 2 2 2 2 4 3 7 5 6 5 15.4 461 1 0
Zm00001d011149 25 35 42 33 39 28 18 12 9 12 9 10 9 7 8 11 16 16 14 13 12 18.67 166 0 0
Zm00001d011150 28 42 34 33 31 24 17 13 10 15 9 11 11 9 11 13 19 20 19 22 19 15.76 463 1 0
Zm00001d011152 11 9 8 7 4 3 3 3 3 4 3 3 4 3 4 5 8 13 12 15 13 23 113 0 0
Zm00001d011162 108 145 160 145 146 159 141 149 153 141 117 125 137 115 162 144 157 144 134 166 121 10.57 104 0 0
Zm00001d011165 9 6 8 7 7 6 4 4 2 4 3 3 3 3 3 3 3 4 3 4 5 6.333 300 0 0
Zm00001d011168 8 8 8 8 6 6 4 4 3 4 4 4 5 4 5 7 6 8 7 9 10 10.9 110 0 0
Zm00001d011174 4 6 7 6 5 4 2 2 3 3 3 3 3 2 3 2 4 7 6 5 5 16.79 405 1 0
Zm00001d011177 9 8 8 8 6 6 5 4 3 6 5 5 4 3 4 4 6 8 8 7 7 17.39 92 0 0
Zm00001d011178 3 3 3 2 3 3 6 6 5 7 5 4 5 3 4 3 2 2 2 3 1 16.12 279 0 0
Zm00001d011180 16 19 18 17 16 15 14 12 9 11 8 8 9 7 8 8 12 13 13 12 16 22.61 199 1 0
Zm00001d011183 20 11 10 13 11 12 16 6 11 11 4 20 9 17 3 21 0 0 0 0 0 15.53 354 1 0
Zm00001d011188 140 147 167 168 183 164 174 191 200 240 240 238 275 188 211 180 153 173 172 205 168 15.92 339 1 0
Zm00001d011192 8 7 6 5 8 11 8 5 4 6 5 5 4 5 6 6 10 13 10 11 11 4.003 1174 0 0
Zm00001d011208 14 18 19 44 37 21 11 18 14 11 10 5 5 6 1 4 0.9 3 1 3 0 22.08 317 0 0
Zm00001d011210 0.5 0.5 0.3 0.1 0.2 0.3 0.3 0.2 0.1 0.4 0.6 0.1 0.6 0.7 0.9 3 0.6 4 1 3 0 18.25 378 1 0
Zm00001d011213 40 37 39 42 44 60 65 54 44 69 60 60 67 57 69 53 43 41 38 53 31 11.21 223 0 0
Zm00001d011220 9 8 8 8 10 13 13 10 9 11 10 10 10 12 12 14 21 22 23 24 25 12.35 704 1 1
Zm00001d011226 40 36 36 34 28 17 16 17 13 16 12 13 17 13 19 15 11 14 10 16 10 20.58 340 0 0
Zm00001d011242 9 11 13 12 12 26 34 17 13 18 19 14 12 12 14 13 14 14 11 11 9 10.23 303 0 0
Zm00001d011252 17 17 15 18 20 17 8 10 8 10 11 10 14 8 13 12 13 16 16 14 15 18.72 299 0 0
Zm00001d011266 11 10 11 9 12 8 5 5 4 5 4 5 3 4 4 5 3 6 5 6 6 4.784 209 0 0
Zm00001d011276 4 3 5 4 3 3 1 1 0.7 1 0.8 1 2 0.8 1 2 3 3 3 2 3 17.71 333 1 0
Zm00001d011283 23 17 14 11 10 8 4 3 2 4 3 4 5 3 4 6 13 14 13 16 17 11.6 293 0 0
Zm00001d011301 6 2 2 2 1 1 1 1 0.6 1 0.8 1 0.6 1 1 2 2 3 3 2 3 15.01 899 2 1
Zm00001d011302 2 2 2 1 0.6 0.8 1 0.7 0.8 0.6 0.5 0.9 0.4 0.3 2 1 0.6 0.7 3 0 0 16.41 329 0 0
Zm00001d011311 0.4 0.5 0.3 0.2 0.3 0.2 0.2 0.2 0.1 0.2 0.4 0 0 0 0 0 0 0 0 0 0 10.63 611 1 0
Zm00001d011315 0.9 0.9 1 2 1 3 2 3 2 2 4 3 0 0 0 0 0 0 0 0 0 6.024 1444 1 0
Zm00001d011321 49 78 83 91 88 68 47 44 37 45 37 35 35 26 34 32 44 45 55 52 46 17.04 176 0 0
Zm00001d011334 0.6 0.2 0.6 0.3 0.3 0.3 0.3 0.5 0.1 0.1 0.6 0 0 0 0 0 0 0 0 0 0 9.953 432 0 0
Zm00001d011347 14 13 15 18 20 17 12 11 10 12 11 11 13 11 15 19 13 13 11 15 10 8.031 1021 0 0
Zm00001d011348 7 7 6 6 5 7 7 8 5 4 4 5 4 3 2 1 6 1 5 1 4 14.01 428 0 0
Zm00001d011355 12 9 8 9 8 7 6 4 3 5 5 5 5 4 5 6 6 10 8 9 8 9.333 150 0 0
Zm00001d011362 9 8 9 11 11 5 4 4 3 3 3 4 3 2 3 3 4 6 7 5 6 19.02 431 1 0
Zm00001d011363 19 26 27 34 41 22 13 10 10 12 10 12 15 14 16 23 33 33 37 29 28 7.396 338 0 0
Zm00001d011364 8 6 6 6 6 5 4 2 2 3 3 3 0.3 2 2 3 2 2 2 2 2 24.52 367 1 0
Zm00001d011366 13 17 15 11 8 6 7 7 8 10 11 12 14 11 14 17 16 25 23 25 23 19.27 768 1 1
Zm00001d011369 27 37 66 57 47 37 26 32 27 22 30 30 15 28 29 26 23 31 32 28 28 19.77 445 1 1
Zm00001d011370 10 10 10 8 8 7 4 2 2 3 3 4 1 2 3 3 4 6 7 5 6 23.95 430 1 1
Zm00001d011377 3 0.3 0.1 0.2 0.8 0.8 1 0.9 1 1 3 1 2 1 1 1 0.3 0.6 0.7 0 0 10.91 614 0 0
Zm00001d011379 2 2 2 2 2 2 2 1 1 2 1 1 2 0.8 1 1 2 3 2 2 2 17.35 317 0 0
Zm00001d011386 7 5 5 7 6 5 5 7 4 6 4 5 3 3 4 3 2 2 3 3 2 19.31 321 0 0
Zm00001d011392 46 43 31 42 29 35 21 15 12 24 20 17 27 13 15 15 12 23 11 12 15 22.01 377 1 1
Zm00001d011396 30 34 26 36 26 37 29 15 16 22 19 23 22 17 37 49 60 48 24 20 32 10.22 176 0 0
Zm00001d011411 16 14 17 15 14 14 8 7 6 8 8 8 6 6 8 8 9 12 12 10 9 12.75 439 1 1
Zm00001d011417 8 15 21 25 26 13 6 13 11 11 11 13 9 11 11 11 15 16 18 13 17 11.36 563 0 0
Zm00001d011418 25 26 24 34 50 28 10 13 8 10 5 6 7 7 7 12 26 35 28 33 36 5.029 338 0 0
Zm00001d011419 0.3 0.3 0.4 0.5 0.1 0.1 0.1 0.4 0.1 0.1 0.4 0 0 0 0 0 0 0 0 0 0 18.43 282 0 0
Zm00001d011424 15 14 12 14 13 8 5 4 3 5 3 4 5 3 5 6 5 8 6 7 5 20.04 419 1 1
Zm00001d011428 2 1 2 1 1 0.9 1 0.8 0.7 1 0.7 1 0.8 0.8 1 2 6 4 5 3 4 14.28 84 0 0
Zm00001d011445 6 4 5 6 5 3 3 2 2 2 3 3 3 2 3 4 4 7 7 8 7 17.8 264 0 0
Zm00001d011447 12 8 7 9 8 6 5 4 5 7 6 6 7 6 9 9 14 23 21 24 21 7.723 2447 2 0
Zm00001d011448 9 9 8 8 7 6 6 4 3 5 5 4 3 3 4 4 5 7 5 7 5 16.11 540 1 1
Zm00001d011458 8 10 9 10 8 4 4 2 2 3 2 2 1 1 2 1 2 2 3 2 2 9.574 188 0 0
Zm00001d011473 0.2 0.2 0.1 0.2 0.3 0.3 0.8 0.4 0.8 0.2 0.1 0.2 0.2 0 0 0 0 0 0 0 0 15.11 913 1 0
Zm00001d011477 1 0.8 0.3 0.6 2 2 0.8 0.5 1 0.9 1 2 2 2 2 0.8 5 2 4 0.8 2 23.25 430 1 1
Zm00001d011483 15 16 16 13 12 12 10 5 6 8 7 7 5 6 7 7 9 10 10 11 9 16.04 1159 2 1
Zm00001d011486 7 7 7 9 7 2 2 1 0.5 1 2 2 3 2 2 2 3 4 3 2 7 11.94 318 0 0
Zm00001d011487 57 107 108 138 184 165 87 82 67 77 55 60 88 62 79 138 196 224 242 252 255 5.097 412 0 0
Zm00001d011504 100 110 153 169 203 216 168 132 102 123 113 99 88 83 98 54 40 41 50 45 38 13.91 230 0 0
Zm00001d011513 0.1 0.3 0.2 0.3 0.6 0.2 0.5 0.3 0 0 0 0 0 0 0 0 0 0 0 0 0 24.54 436 1 1
Zm00001d011520 1 0.5 0.5 0.5 0.9 1 1 1 0.4 1 2 1 1 1 2 0.5 0 0 0 0 0 21.03 233 1 0
Zm00001d011529 0.5 0.2 1 1 0.4 1 0.6 3 0 0 0 0 0 0 0 0 0 0 0 0 0 17.55 131 0 0
Zm00001d011532 11 11 11 10 9 7 5 3 3 4 5 5 4 4 5 5 7 11 8 9 9 15.73 464 1 1
Zm00001d011534 104 113 110 129 160 209 301 169 144 164 139 130 88 104 117 103 138 154 163 143 176 14.04 178 0 0
Zm00001d011551 0.7 0.3 0 0 0 0 0 0 0 0 0 0 0 0 0 0 0 0 0 0 0 14.56 810 1 0
Zm00001d011558 3 3 4 4 2 3 4 4 5 3 3 4 4 5 5 4 5 6 2 9 6 21.15 208 0 0
Zm00001d011559 2 1 1 2 1 0.8 2 1 2 2 2 2 2 3 2 3 2 3 1 2 3 12.55 478 1 1
Zm00001d011563 12 15 15 14 15 13 13 17 15 33 31 24 23 15 15 12 12 19 15 18 14 18.29 82 0 0
Zm00001d011578 16 13 12 13 13 10 8 9 6 9 8 7 8 6 8 9 11 16 15 16 15 16.39 61 0 0
Zm00001d011581 15 17 21 19 22 19 12 9 7 9 10 13 10 15 18 19 34 25 47 17 28 17.9 162 0 0
Zm00001d011601 21 17 16 17 12 9 10 5 5 8 6 8 8 5 6 7 9 14 13 15 13 22.34 94 0 0
Zm00001d011604 67 26 27 31 18 11 6 8 7 8 8 9 11 12 16 16 21 43 44 55 55 8.602 93 0 0
Zm00001d011610 4 5 5 6 5 4 4 3 3 5 4 5 7 6 7 7 11 11 10 13 8 14.74 312 1 0
Zm00001d011615 17 3 2 3 4 4 2 3 1 0.8 0.5 0.1 0.3 0.2 0.5 0 0 0 0 0 0 8.409 440 0 0
Zm00001d011617 12 14 15 13 12 8 6 4 4 5 5 5 4 3 5 5 5 7 6 7 5 16.57 374 1 0
Zm00001d011622 12 9 8 8 9 8 6 4 3 5 5 6 5 4 5 7 7 13 9 12 11 10.58 170 0 0
Zm00001d011628 2 1 1 1 1 1 0.5 0.2 0.8 0.6 0.8 1 0.7 1 3 4 4 9 4 4 0 15.96 476 0 0
Zm00001d011631 2 6 6 4 5 1 2 0.3 0.6 1 0.7 1 0.7 0.6 0.5 0.4 1 3 1 0.9 2 23.98 221 1 0
Zm00001d011632 15 14 12 17 15 12 9 6 4 7 5 5 7 3 4 5 6 11 8 8 7 9.138 383 0 0
Zm00001d011634 12 14 12 12 13 18 16 13 11 14 12 12 10 9 12 10 11 13 10 10 8 14.63 123 0 0
Zm00001d011642 71 61 65 71 72 64 82 50 26 26 23 32 31 28 43 34 45 65 50 60 48 9.85 467 0 0
Zm00001d011643 3 3 2 2 1 2 2 1 2 2 2 2 2 2 2 1 2 3 3 3 3 4.549 1099 0 0
Zm00001d011644 0.2 0.2 0 0 0 0 0 0 0 0 0 0 0 0 0 0 0 0 0 0 0 12.99 1285 2 1
Zm00001d011661 10 16 26 34 55 44 12 29 20 14 11 14 13 10 12 11 51 18 28 9 22 5.042 357 0 0
Zm00001d011663 12 7 7 8 8 5 3 2 2 3 3 2 4 2 4 7 6 8 8 9 6 23.2 405 1 1
Zm00001d011668 38 39 36 38 52 63 35 33 28 42 31 28 43 26 34 23 16 24 19 21 20 21.72 336 1 0
Zm00001d011676 39 46 45 46 56 56 41 38 34 40 35 33 31 25 33 28 31 35 28 34 31 9.401 117 0 0
Zm00001d011679 15 3 11 2 11 0 0 0 0 0 0 0 0 0 0 0 0 0 0 0 0 13.84 520 2 0
Zm00001d011685 7 6 5 6 4 4 4 6 4 8 7 6 5 4 5 3 2 2 2 2 1 14.86 296 0 0
Zm00001d011694 1 0.3 0 0 0 0 0 0 0 0 0 0 0 0 0 0 0 0 0 0 0 8.396 131 0 0
Zm00001d011705 77 99 80 65 67 75 64 54 43 61 52 44 48 33 40 33 31 42 39 36 35 18.34 109 0 0
Zm00001d011709 7 6 6 7 7 4 4 4 4 5 5 6 5 6 6 11 12 21 12 18 17 21.02 333 1 0
Zm00001d011710 2 3 1 0.7 2 1 2 2 2 2 2 3 2 3 1 3 3 2 0 0 0 8.653 312 0 0
Zm00001d011713 16 11 13 18 13 10 11 8 7 11 10 11 14 9 11 8 4 5 5 7 4 14.54 2365 3 2
Zm00001d011717 20 48 44 34 30 28 25 20 17 22 14 14 23 14 15 13 12 14 11 14 9 11.7 188 0 0
Zm00001d011721 7 3 0.9 1 0.8 1 2 2 1 1 2 2 4 6 5 5 6 0 0 0 0 9.536 1122 1 0
Zm00001d011734 5 8 2 2 8 57 30 10 8 3 3 2 4 2 9 27 6 22 10 12 0 10.52 285 0 0
Zm00001d011738 7 6 6 7 6 7 5 3 3 4 4 4 3 2 3 2 2 3 2 3 2 8.333 108 0 0
Zm00001d011756 1 1 1 1 1 1 0.8 1 0.5 1 0.7 0.8 1 0.4 0.9 1 1 2 0.8 1 0.9 15.93 320 0 0
Zm00001d011765 15 12 5 1 3 1 2 3 3 3 3 3 2 3 3 3 1 2 0 0 0 16.66 180 0 0
Zm00001d011767 16 23 22 21 30 27 9 11 8 12 9 10 14 11 14 13 11 12 13 16 12 18.42 342 0 0
Zm00001d011769 0.1 0.2 0.3 0.2 0 0 0 0 0 0 0 0 0 0 0 0 0 0 0 0 0 13.33 285 0 0
Zm00001d011773 4 3 3 3 3 3 4 2 2 2 2 3 2 2 2 2 2 3 1 2 2 9.74 308 0 0
Zm00001d011775 5 6 6 4 4 4 2 2 2 3 3 3 2 3 2 3 4 5 4 5 4 18.33 240 1 0
Zm00001d011776 9 7 8 9 9 7 6 5 3 4 4 3 4 3 4 4 5 6 7 6 6 24.21 190 0 0
Zm00001d011779 6 6 6 5 6 8 8 6 5 7 6 6 8 5 6 6 8 7 5 6 5 13.12 442 1 1
Zm00001d011780 12 12 12 10 10 14 9 6 6 8 7 8 6 5 7 9 11 15 11 14 14 18.68 412 1 0
Zm00001d011782 17 29 21 18 14 7 2 2 1 3 6 6 9 10 13 13 9 11 7 12 6 24.11 282 1 0
Zm00001d011786 130 265 259 253 232 180 108 123 75 73 65 75 57 67 77 59 72 71 71 57 73 21.48 135 0 0
Zm00001d011788 3 2 2 2 2 2 1 1 1 2 2 2 5 1 2 2 2 5 3 3 4 12.87 598 1 1
Zm00001d011790 8 5 7 6 5 3 3 3 3 3 4 4 2 2 4 4 5 10 9 8 13 19.09 220 0 0
Zm00001d011792 40 35 32 31 26 31 22 23 19 22 20 23 31 20 25 23 30 38 41 37 48 11.94 402 0 0
Zm00001d011797 0.1 0.1 0.1 0.3 0.9 0.3 0.3 0.5 0.5 0.2 0.8 0.5 0.5 0 0 0 0 0 0 0 0 21.1 218 0 0
Zm00001d011803 4 2 2 2 2 2 0.9 0.7 0.5 1 0.9 0.9 1 1 1 1 0.8 1 0.9 2 1 21.44 345 0 0
Zm00001d011817 14 20 21 19 19 13 10 8 8 11 7 9 9 6 9 10 10 15 13 11 14 6.779 295 0 0
Zm00001d011819 13 5 5 4 5 2 2 3 2 4 6 5 2 3 5 4 2 4 4 9 7 16.6 542 1 1
Zm00001d011827 10 20 18 19 27 16 9 5 4 8 5 6 7 4 5 4 4 5 5 5 4 13.66 644 1 1
Zm00001d011829 6 6 6 7 6 5 6 4 3 4 4 4 3 3 4 3 2 2 1 3 2 11.6 724 0 0
Zm00001d011830 6 6 8 8 7 8 9 5 5 8 5 6 7 4 5 4 3 5 3 3 4 13.56 339 1 0
Zm00001d011831 6 7 8 8 9 8 6 5 4 6 5 5 5 5 6 7 8 11 8 9 7 8.949 257 0 0
Zm00001d011835 16 14 16 14 17 13 11 7 7 9 8 8 7 5 8 9 10 14 10 11 11 22.49 569 1 1
Zm00001d011839 7 9 5 4 3 8 4 2 2 2 3 3 3 2 3 9 11 14 11 14 9 23.63 330 2 0
Zm00001d011869 2 0.7 0.5 0.4 0.1 0.4 0.7 0.3 0.4 0.1 0.5 0.2 0.3 0.1 0.5 0 0 0 0 0 0 12.25 359 0 0
Zm00001d011872 0.7 1 0.7 1 1 7 19 35 34 20 27 0 0 0 0 0 0 0 0 0 0 13.37 703 1 0
Zm00001d011876 6 6 6 5 3 7 5 4 7 4 5 5 4 4 5 9 13 12 13 13 0 9.756 328 0 0
Zm00001d011880 16 12 12 15 21 14 9 9 8 10 7 9 9 6 8 8 8 9 10 11 10 15.53 251 0 0
Zm00001d011885 15 21 15 14 12 10 8 7 7 10 7 7 10 5 8 7 9 9 8 8 6 15.86 353 0 0
Zm00001d011889 21 38 29 24 20 36 28 21 18 20 21 17 15 14 17 13 12 5 9 7 4 16.9 497 1 0
Zm00001d011890 1 2 0.5 0.4 1 1 0.7 0.5 0.5 1 0.9 0.9 1 0.9 1 2 3 5 7 5 5 6.476 525 0 0
Zm00001d011891 95 102 99 114 129 122 105 83 60 67 47 54 47 36 38 34 46 44 46 44 49 9.655 290 0 0
Zm00001d011901 8 7 7 5 3 2 2 1 1 2 2 2 2 2 3 4 7 12 12 9 12 22.61 283 1 1
Zm00001d011904 21 19 26 29 34 24 24 29 25 29 25 25 29 24 26 25 20 20 22 22 16 17.64 391 0 0
Zm00001d011913 30 26 30 29 30 25 14 12 13 17 13 14 15 12 15 13 11 19 16 17 18 7.758 464 0 0
Zm00001d011917 0.6 0.8 0.8 0.5 0.3 0.5 0.3 0.4 0.1 0.3 0 0 0 0 0 0 0 0 0 0 0 24.47 286 1 0
Zm00001d011918 4 4 4 4 3 4 3 1 1 3 2 2 4 2 3 3 4 6 4 4 4 10.25 400 0 0
Zm00001d011941 25 29 27 27 21 19 13 6 5 8 8 8 7 4 5 4 4 9 8 6 5 13.27 437 1 0
Zm00001d011943 15 12 12 13 16 13 8 7 7 10 11 10 12 7 10 13 16 22 17 16 15 5.108 509 0 0
Zm00001d011958 5 7 8 11 17 16 14 23 18 18 19 24 24 24 27 26 56 47 52 36 50 21.95 369 0 0
Zm00001d011959 8 7 8 12 11 9 6 7 6 7 8 9 7 7 8 4 2 3 2 2 2 12.06 174 0 0
Zm00001d011963 12 13 11 10 10 12 9 6 7 9 7 8 8 5 7 9 12 14 15 13 10 15.36 384 1 0
Zm00001d011964 2 4 6 4 6 5 1 3 3 2 2 2 1 1 2 0.6 2 0.7 1 0.3 1 15.04 412 1 0
Zm00001d011965 85 100 105 104 115 84 38 42 34 42 41 34 34 31 34 47 89 107 95 92 78 14.21 429 1 0
Zm00001d011966 18 16 20 20 21 20 24 21 16 17 14 16 13 11 13 9 12 15 14 11 14 24.4 209 0 0
Zm00001d011971 7 8 6 8 9 9 5 8 7 5 7 6 7 6 6 8 17 24 13 17 22 21.18 288 0 0
Zm00001d011972 0.3 0.8 0.5 0.4 0.3 0.1 0.3 0.3 0.5 0.1 0.8 0 0 0 0 0 0 0 0 0 0 11.19 929 1 0
Zm00001d011990 41 44 38 43 19 19 15 12 11 9 14 11 9 9 13 14 18 30 32 27 25 24.81 274 1 0
Zm00001d011994 33 30 24 32 39 39 42 50 45 54 56 46 40 35 42 41 28 31 36 38 34 15.57 443 1 0
Zm00001d012005 32 25 16 15 7 5 4 5 3 4 4 4 4 4 5 7 12 18 14 19 20 12.54 1044 1 1
Zm00001d012016 0.6 2 0.9 0.4 1 0.2 0.7 0.6 0.6 0.6 1 0.8 0.3 0.9 0.3 0.5 1 0 0 0 0 23.29 382 1 1
Zm00001d012019 0.5 0.5 0.2 0.3 0.1 0.2 0.4 0.1 0.2 0 0 0 0 0 0 0 0 0 0 0 0 10.52 437 1 0
Zm00001d012032 12 10 11 11 7 3 4 3 2 3 3 3 4 2 3 3 3 6 6 7 7 21.33 150 0 0
Zm00001d012033 4 5 3 3 4 12 18 15 18 22 25 22 16 15 22 15 4 2 5 5 2 14.45 166 0 0
Zm00001d012034 5 3 3 2 3 3 1 0.9 0.9 1 1 1 2 1 2 3 5 8 6 6 6 4.269 445 0 0
Zm00001d012036 5 5 5 1 0.5 0.2 0.2 1 0.4 0 0 0 0 0 0 0 0 0 0 0 0 14.32 1068 2 0
Zm00001d012043 2 2 0.4 0.7 0.3 0.1 0.6 0.7 0.3 0.7 0.8 1 2 2 3 5 4 7 6 3 4 23.37 77 0 0
Zm00001d012048 0.2 0 0 0 0 0 0 0 0 0 0 0 0 0 0 0 0 0 0 0 0 1.357 884 0 0
Zm00001d012078 2 5 4 2 0.7 2 3 0.8 2 3 3 5 6 3 3 2 5 7 2 4 6 15.87 189 0 0
Zm00001d012086 32 43 41 38 42 44 30 19 14 20 12 14 13 10 13 9 12 15 14 12 10 11.28 691 0 0
Zm00001d012097 2 2 1 1 1 1 1 2 1 1 0.9 1 0.8 1 2 0.7 1 2 2 2 2 19.26 488 1 1
Zm00001d012103 218 220 239 244 258 487 413 306 239 256 257 270 182 186 252 215 426 329 352 269 223 12.95 355 0 0
Zm00001d012108 14 18 22 16 12 17 5 4 4 8 6 6 9 5 6 8 8 6 5 6 6 8.695 253 0 0
Zm00001d012137 6 8 7 8 9 7 6 3 3 4 3 3 2 2 3 2 2 4 3 4 4 16.05 218 0 0
Zm00001d012141 18 12 10 8 7 6 7 5 2 3 4 3 3 3 3 3 4 9 8 5 11 23.47 656 2 2
Zm00001d012148 5 8 8 7 4 3 2 0.8 0.9 1 1 1 0.4 0.9 2 2 1 2 1 2 1 18.61 634 1 1
Zm00001d012153 26 27 32 28 25 16 14 12 7 10 8 9 6 6 8 10 15 18 18 16 12 21.16 378 1 1
Zm00001d012155 22 26 31 29 24 18 12 8 8 13 11 12 21 13 19 26 18 25 11 12 11 18.66 986 3 1
Zm00001d012159 6 8 8 7 6 5 4 4 4 5 3 3 3 3 3 2 0.7 1 0.8 1 0.6 11.98 267 0 0
Zm00001d012160 88 98 84 104 88 96 79 45 37 59 55 60 46 35 45 43 57 82 65 67 76 21.5 93 0 0
Zm00001d012165 0.9 0.2 0.2 0.2 0.4 0 0 0 0 0 0 0 0 0 0 0 0 0 0 0 0 24.84 161 0 0
Zm00001d012169 3 2 3 4 4 2 1 2 1 3 2 1 0.6 2 3 1 5 4 4 5 3 5.818 275 0 0
Zm00001d012175 2 3 3 2 1 0.7 0.6 0.8 1 0.9 1 2 0.7 0.9 0.9 2 2 3 2 2 0 11.45 419 0 0
Zm00001d012176 0.2 0.2 0.2 0.2 0.3 0.2 0 0 0 0 0 0 0 0 0 0 0 0 0 0 0 9.125 526 0 0
Zm00001d012198 17 18 15 17 14 11 15 17 15 16 19 17 17 11 14 13 7 14 13 14 14 19.12 528 1 1
Zm00001d012203 20 24 21 21 18 11 10 14 13 14 12 11 14 11 14 9 10 10 10 12 11 24.2 347 1 1
Zm00001d012219 8 6 8 5 2 4 3 4 2 4 2 3 2 3 4 3 5 4 5 5 9 8.67 346 0 0
Zm00001d012221 0.7 3 2 3 6 20 19 108 60 33 33 38 12 28 26 7 24 3 10 2 5 16.84 380 1 0
Zm00001d012224 9 13 11 9 7 7 8 9 10 11 12 11 10 11 13 13 10 9 8 9 6 15.68 357 1 0
Zm00001d012229 28 10 2 10 16 10 13 17 7 14 15 6 11 2 3 3 3 0 0 0 0 5.206 461 0 0
Zm00001d012231 0.2 0.3 0.2 1 0.5 0.3 1 0.4 1 0.6 0.3 0.6 0.4 0.6 0.4 0.9 0 0 0 0 0 15.76 501 1 0
Zm00001d012232 9 5 7 7 5 7 4 5 5 5 5 5 4 5 5 6 3 3 2 3 3 8.333 168 0 0
Zm00001d012233 0.9 0.7 0.5 0.4 0.6 0.9 0.8 1 0.4 0.6 0.6 0.9 0.3 0.5 0.6 0.5 0.6 1 1 0.5 0.7 14.02 713 1 1
Zm00001d012239 4 3 4 3 3 2 2 1 1 2 2 2 1 1 1 1 2 3 1 2 3 22.74 466 1 1
Zm00001d012241 2 2 1 2 0.9 1 0.5 0.2 1 1 0 0 0 0 0 0 0 0 0 0 0 6.916 347 0 0
Zm00001d012242 9 14 13 16 8 4 7 5 5 4 4 4 3 4 3 2 0.5 0.7 0.7 0.2 0 24.36 316 0 0
Zm00001d012251 2 0.7 1 1 0.4 0.4 0.2 0.2 0.4 1 1 1 0.6 0.8 1 3 4 10 8 9 9 10.34 145 0 0
Zm00001d012259 0.4 0.4 0.3 0.1 1 1 0.7 1 3 3 3 2 2 4 1 2 0.6 2 0.7 2 0 13.43 536 0 0
Zm00001d012263 3 4 5 5 4 5 5 4 4 5 5 5 4 3 3 2 2 3 2 3 3 22.53 355 1 1
Zm00001d012265 12 10 10 12 12 9 5 6 4 6 5 5 4 3 4 3 5 7 5 5 4 15.46 278 0 0
Zm00001d012267 9 10 12 8 10 12 12 12 9 10 8 10 9 7 8 7 13 11 10 6 9 10.55 417 0 0
Zm00001d012269 15 19 16 14 15 10 6 4 3 5 5 6 8 5 6 7 9 10 6 9 7 19.48 231 1 0
Zm00001d012270 5 4 4 4 4 4 2 3 2 3 3 3 2 2 3 2 3 3 4 3 3 20.61 359 1 1
Zm00001d012274 0.5 0.2 0.1 0.2 0.4 0.2 0.3 0.4 0.2 0.4 0 0 0 0 0 0 0 0 0 0 0 13.02 453 1 0
Zm00001d012286 15 13 11 13 12 10 7 5 5 8 6 6 8 5 6 7 7 10 7 10 8 9.832 417 0 0
Zm00001d012292 2 3 2 1 0.7 2 0.8 1 0.8 1 0.3 2 2 1 9 5 4 2 8 0 0 19.48 426 0 0
Zm00001d012301 12 17 12 15 16 16 11 11 9 11 10 10 14 9 14 10 10 14 15 14 13 19.31 145 0 0
Zm00001d012302 0.5 0.8 0.2 0.1 0.2 0.3 0.3 0.3 0.2 0.3 0.2 1 1 1 0.1 0.9 0 0 0 0 0 23.35 394 1 0
Zm00001d012304 0.1 0.1 0.5 1 1 0.8 0.8 0.8 0.7 0.8 0.7 0.2 4 0.2 0.9 0.4 4 0 0 0 0 23.88 540 1 0
Zm00001d012307 5 5 5 3 2 3 3 2 2 3 3 3 3 2 2 2 0.9 1 1 1 0.9 22.92 724 1 1
Zm00001d012316 0.7 0.2 1 0.4 0 0 0 0 0 0 0 0 0 0 0 0 0 0 0 0 0 17.14 35 0 0
Zm00001d012320 0.8 1 2 0.4 0.3 1 0.7 0.8 0.9 0.5 0.4 0.3 0.1 0.2 0.1 0.1 0 0 0 0 0 21.02 490 1 1
Zm00001d012321 2 2 2 0.6 1 1 1 2 0.7 2 2 2 5 2 7 5 21 10 6 3 10 23.83 474 1 1
Zm00001d012322 2 2 4 13 13 7 9 9 0 0 0 0 0 0 0 0 0 0 0 0 0 15.76 520 1 0
Zm00001d012333 0.3 0.8 0.2 0.1 2 0.2 1 0.6 4 0 0 0 0 0 0 0 0 0 0 0 0 18.62 510 1 1
Zm00001d012335 0.2 0.3 0.2 2 0.6 2 0.5 2 0 0 0 0 0 0 0 0 0 0 0 0 0 10.58 463 1 0
Zm00001d012338 7 4 4 3 4 4 6 12 9 10 14 13 14 16 16 22 36 41 46 42 54 8.724 596 0 0
Zm00001d012340 2 2 2 2 2 2 1 1 1 2 2 2 2 1 2 1 3 3 2 1 2 3.418 702 0 0
Zm00001d012360 0.6 2 1 1 0.4 0 0 0 0 0 0 0 0 0 0 0 0 0 0 0 0 13.46 104 0 0
Zm00001d012362 3 1 2 2 2 2 3 2 3 3 0 0 0 0 0 0 0 0 0 0 0 19.26 545 1 1
Zm00001d012378 0.5 2 2 0.6 0.7 3 2 2 4 7 3 0.9 0.3 1 1 1 0 0 0 0 0 11.11 225 0 0
Zm00001d012380 12 13 14 14 13 11 10 7 6 10 8 9 6 6 7 5 6 9 5 7 8 15.43 324 1 0
Zm00001d012382 0.5 2 1 2 1 1 2 1 4 4 6 4 6 0 0 0 0 0 0 0 0 9.424 191 0 0
Zm00001d012391 74 90 72 93 56 41 14 7 5 8 8 9 9 5 5 5 5 4 6 4 2 10.77 362 0 0
Zm00001d012393 22 22 19 21 24 22 22 22 15 19 17 17 14 12 16 13 15 18 15 17 19 15.18 270 0 0
Zm00001d012400 9 10 9 8 7 6 4 2 3 5 4 3 3 3 3 3 4 5 5 5 4 21.33 300 1 0
Zm00001d012407 3 8 8 6 9 45 31 16 16 21 18 12 5 4 5 1 2 2 3 2 2 8.26 230 0 0
Zm00001d012415 7 4 0.9 2 2 2 2 2 0.7 1 2 0.1 3 0.5 0.9 2 0 0 0 0 0 13.1 435 1 0
Zm00001d012420 173 55 44 38 34 84 398 313 243 125 370 419 128 234 243 177 202 71 123 134 181 10.33 648 1 0
Zm00001d012433 11 10 13 11 14 10 11 7 7 11 9 11 4 6 6 4 4 5 5 5 3 16.29 405 1 0
Zm00001d012437 12 22 26 19 26 28 21 19 14 18 16 18 9 12 16 12 21 20 22 16 19 16.96 448 0 0
Zm00001d012446 10 11 11 11 12 10 6 4 3 6 4 4 5 4 5 4 5 7 6 6 5 7.109 422 0 0
Zm00001d012448 12 19 16 14 18 14 8 8 5 6 8 6 12 7 9 12 30 28 19 21 20 18.47 92 0 0
Zm00001d012451 12 13 16 16 14 10 8 9 7 9 9 8 6 7 9 7 7 8 6 6 5 19.67 122 0 0
Zm00001d012452 8 13 15 17 15 10 12 8 5 9 8 7 7 5 5 2 2 2 2 2 1 21.82 779 1 1
Zm00001d012457 16 13 15 12 10 6 9 9 8 10 7 7 10 5 6 4 6 6 7 7 6 11.39 430 1 0
Zm00001d012459 11 15 15 21 23 12 15 13 10 14 16 14 10 12 14 13 16 19 12 15 13 23.07 312 1 1
Zm00001d012464 3 4 3 2 2 1 0.7 0.8 1 1 3 5 2 4 19 31 44 35 44 39 0 16.19 525 1 1
Zm00001d012467 9 7 8 6 4 5 4 3 3 5 4 5 5 4 5 4 4 4 5 4 3 24.79 371 1 1
Zm00001d012469 46 57 58 87 83 68 87 86 31 40 30 29 24 17 27 18 29 17 31 24 19 7.299 137 0 0
Zm00001d012474 0.4 0 0 0 0 0 0 0 0 0 0 0 0 0 0 0 0 0 0 0 0 16.34 257 0 0
Zm00001d012476 11 16 19 20 23 18 10 10 10 13 12 12 13 13 20 14 19 26 23 20 12 13.92 352 0 0
Zm00001d012477 0.1 0.1 0.1 0 0 0 0 0 0 0 0 0 0 0 0 0 0 0 0 0 0 8.931 571 0 0
Zm00001d012494 0.1 0.1 0.1 0.2 0.3 0.1 0.1 0.1 0.5 0.2 0.7 0.2 0.8 0 0 0 0 0 0 0 0 13.87 663 2 0
Zm00001d012501 33 40 46 38 37 29 14 12 12 15 12 13 11 9 13 14 17 20 18 18 16 15.86 145 0 0
Zm00001d012510 0.1 0.3 0.8 1 0.6 2 2 2 0 0 0 0 0 0 0 0 0 0 0 0 0 8.854 384 0 0
Zm00001d012514 26 28 42 31 38 26 14 10 8 12 10 11 7 7 7 3 2 3 3 1 2 23.05 629 2 0
Zm00001d012518 25 33 34 32 50 112 74 53 34 49 34 35 24 21 23 15 24 21 20 21 13 8.43 427 0 0
Zm00001d012520 0.3 0.8 0.9 0.2 0.2 0.3 2 0.6 0.8 0 0 0 0 0 0 0 0 0 0 0 0 21.84 206 1 0
Zm00001d012525 47 47 50 45 40 39 24 13 11 22 19 19 22 13 19 19 17 23 20 24 16 19.38 2022 6 2
Zm00001d012528 2 3 2 2 2 3 2 2 0.7 2 2 2 2 1 2 3 6 10 7 4 7 14.25 519 1 0
Zm00001d012546 20 38 23 28 31 34 33 22 16 22 16 15 22 12 17 11 10 10 8 11 6 19.53 256 0 0
Zm00001d012556 89 58 63 50 60 79 35 25 25 37 40 48 36 36 49 48 75 112 92 75 96 13.08 344 1 0
Zm00001d012557 21 24 19 34 32 23 20 20 26 35 20 30 33 29 43 79 122 157 155 116 195 7.142 210 0 0
Zm00001d012559 11 12 11 10 13 9 7 5 4 9 5 6 7 5 6 5 7 7 8 8 6 10.72 233 0 0
Zm00001d012562 11 12 21 14 13 8 3 4 6 3 5 7 3 7 6 2 16 5 12 4 15 17.22 360 1 0
Zm00001d012564 30 33 42 42 49 32 20 24 23 26 22 23 18 20 21 21 35 51 45 44 45 24.27 346 0 0
Zm00001d012572 0.1 36 19 72 1054 3243 4135 5499 2903 1728 748 590 543 327 466 182 256 74 106 99 36 24.01 204 1 0
Zm00001d012573 5 5 4 4 2 2 1 1 1 1 2 3 4 3 3 7 10 16 12 12 14 15.03 665 1 0
Zm00001d012574 3 2 2 2 1 2 2 1 0.9 2 1 2 1 1 2 2 3 6 4 3 4 7.703 675 0 0
Zm00001d012591 19 40 48 46 41 25 14 11 9 11 8 8 8 13 26 8 17 9 8 4 9 18.76 373 0 0
Zm00001d012597 20 21 21 23 28 16 11 14 12 14 14 12 15 13 14 15 17 26 17 23 21 11.65 309 0 0
Zm00001d012607 23 50 48 41 41 40 18 27 18 16 17 13 16 14 27 19 35 17 19 16 15 15.27 203 0 0
Zm00001d012608 3 3 2 6 5 4 5 3 2 2 3 7 4 7 0 0 0 0 0 0 0 18.75 112 0 0
Zm00001d012609 3 4 4 3 4 2 0.9 1 0.7 1 1 1 0.8 2 2 2 3 3 4 2 3 12.61 864 1 0
Zm00001d012611 7 8 8 5 7 5 5 2 2 3 2 3 2 2 1 2 2 4 5 5 5 21 438 2 0
Zm00001d012612 2 2 2 1 1 1 0.7 0.3 0.9 0.8 0.7 0.3 0.4 0.9 1 1 3 2 2 2 0 10.32 668 1 0
Zm00001d012623 0.1 0 0 0 0 0 0 0 0 0 0 0 0 0 0 0 0 0 0 0 0 21.42 182 0 0
Zm00001d012625 2 1 0.7 0.9 0.7 0.4 0.5 0.4 0.4 0.3 0.4 0.3 0.3 0.2 0.9 0.9 1 0.6 1 0 0 15.46 679 2 0
Zm00001d012627 67 63 60 72 62 41 25 19 15 24 20 20 29 14 21 18 17 19 25 28 13 12.2 254 0 0
Zm00001d012633 8 16 14 13 19 14 5 5 5 7 4 5 8 5 5 6 14 12 9 14 11 16.3 509 1 1
Zm00001d012634 19 15 16 16 16 16 10 10 10 12 10 11 10 9 11 10 11 16 12 15 12 19.32 471 1 1
Zm00001d012640 5 5 4 4 5 3 2 2 1 2 2 2 3 2 2 4 6 7 8 8 6 6.976 172 0 0
Zm00001d012641 0.7 0.3 0.2 1 0.3 0.1 0.3 0.7 0.7 2 0.8 0.5 1 0 0 0 0 0 0 0 0 6.367 534 0 0
Zm00001d012645 5 4 4 3 5 4 5 4 3 5 4 5 6 4 5 4 5 6 4 6 4 13.82 282 0 0
Zm00001d012647 12 10 9 9 9 8 5 5 3 5 3 4 3 3 4 5 7 12 5 8 8 21 119 0 0
Zm00001d012651 41 36 32 33 35 29 30 24 19 27 21 21 26 16 21 18 19 30 22 27 21 5.529 217 0 0
Zm00001d012652 43 57 48 54 62 80 79 68 52 72 53 55 60 44 56 48 50 54 46 60 43 9 500 0 0
Zm00001d012654 12 13 16 16 12 10 10 6 4 7 5 6 5 4 4 4 4 8 7 7 7 18.58 269 0 0
Zm00001d012655 21 12 12 9 6 5 3 3 2 4 4 4 3 3 3 4 6 10 9 8 9 12.2 459 1 0
Zm00001d012659 14 11 15 14 11 8 3 3 3 3 2 4 2 3 3 4 6 10 9 10 8 9.09 275 0 0
Zm00001d012666 4 6 6 5 5 2 0.7 2 0.9 1 0.8 0.7 0.3 1 1 2 3 4 3 3 4 24.85 688 3 1
Zm00001d012667 36 29 35 39 28 16 17 18 14 19 16 19 25 18 23 23 20 28 26 32 25 15.95 94 0 0
Zm00001d012672 5 6 5 5 4 4 4 4 4 7 9 8 9 7 9 6 3 4 4 5 4 11.87 261 0 0
Zm00001d012677 18 23 28 32 27 20 16 11 7 9 6 5 5 5 5 5 4 4 4 5 4 13.27 211 0 0
Zm00001d012679 22 23 37 29 39 31 18 22 22 18 18 22 12 14 19 11 22 11 13 8 12 18.04 205 0 0
Zm00001d012681 4 4 4 4 4 3 2 2 1 2 2 1 1 1 1 1 1 2 2 2 1 17.57 239 0 0
Zm00001d012693 5 13 8 4 8 25 15 10 8 10 9 8 6 5 5 3 1 2 2 2 2 7.291 576 1 0
Zm00001d012699 9 8 8 8 8 7 5 4 4 5 5 5 4 4 5 5 5 7 4 7 5 23.98 246 1 0
Zm00001d012701 10 6 8 7 7 4 3 3 2 4 3 4 4 3 4 4 4 5 5 6 4 15.74 381 1 0
Zm00001d012702 78 70 65 62 54 38 23 21 17 23 15 16 17 12 14 7 5 5 5 7 5 14.04 363 0 0
Zm00001d012707 0.3 0.1 0.2 0.1 0.3 0.2 0.6 0.8 0.4 0.6 0.7 0.4 0 0 0 0 0 0 0 0 0 9.767 215 0 0
Zm00001d012708 20 22 20 22 23 17 16 14 9 17 12 12 17 8 12 14 16 28 19 25 23 22.44 303 1 1
Zm00001d012718 5 3 3 5 3 3 2 2 3 3 1 2 3 2 3 3 2 2 2 0 0 12.02 341 1 0
Zm00001d012744 0.3 0.2 0.1 0.2 0.1 0.4 0.3 0.2 0.3 0.2 0.1 0 0 0 0 0 0 0 0 0 0 10.79 732 1 0
Zm00001d012748 14 14 8 6 5 6 6 6 7 10 12 11 20 14 18 29 23 22 13 17 14 17.15 927 2 1
Zm00001d012750 10 11 12 12 10 11 6 3 3 5 5 5 9 4 7 10 10 10 8 6 6 16.91 266 0 0
Zm00001d012752 6 5 4 3 3 4 2 1 1 2 2 2 2 1 1 1 0.7 0.9 0.8 0.9 0.8 6.07 313 0 0
Zm00001d012763 40 36 36 34 26 21 13 9 7 13 13 11 13 10 9 8 3 5 5 5 3 23.5 872 1 1
Zm00001d012765 8 8 7 8 9 5 4 3 2 2 2 2 4 2 3 4 6 7 7 6 6 13.38 366 0 0
Zm00001d012766 0.2 0.2 0 0 0 0 0 0 0 0 0 0 0 0 0 0 0 0 0 0 0 13.87 209 0 0
Zm00001d012770 61 59 55 51 67 99 121 97 91 110 86 87 75 68 89 94 137 164 128 162 131 8.284 338 0 0
Zm00001d012785 0.1 1 1 2 3 1 2 5 4 4 3 4 0.5 2 0.9 2 5 1 2 1 2 9.188 468 0 0
Zm00001d012787 5 4 3 3 3 3 5 10 7 7 6 5 6 5 6 4 2 2 2 3 1 6.487 447 0 0
Zm00001d012791 0.3 0.2 0.2 0.3 0.2 0.2 0.2 0.1 0.2 0 0 0 0 0 0 0 0 0 0 0 0 22.13 375 1 1
Zm00001d012794 18 16 18 17 12 6 6 6 4 7 6 7 6 5 6 8 11 23 18 23 23 11.76 323 0 0
Zm00001d012795 6 5 5 4 3 2 2 1 1 2 1 2 2 0.8 1 1 0.9 2 2 2 1 25 272 1 0
Zm00001d012797 27 20 22 25 15 9 9 6 5 7 7 8 8 7 9 13 21 32 28 38 35 23.14 229 1 0
Zm00001d012812 6 8 6 7 6 6 8 11 9 9 8 7 8 6 8 7 4 7 5 7 8 12.01 649 0 0
Zm00001d012815 35 25 26 26 23 27 20 9 7 13 11 13 12 9 12 11 13 18 19 16 13 4.517 1151 1 0
Zm00001d012817 12 16 18 16 18 17 14 14 12 16 13 14 16 11 13 11 7 7 6 9 6 23.43 64 0 0
Zm00001d012818 0.5 2 0.9 2 2 4 5 13 16 13 7 6 8 5 0.4 2 3 1 1 0 0 12.94 139 0 0
Zm00001d012820 14 10 13 11 13 15 11 19 11 13 12 12 8 14 13 11 19 12 16 13 19 21.07 223 0 0
Zm00001d012821 33 33 33 33 30 27 32 27 25 35 28 28 29 22 26 24 20 26 24 31 23 17.44 447 1 0
Zm00001d012832 16 15 12 12 11 8 5 8 6 7 7 6 5 5 8 6 8 9 15 10 11 15.56 212 0 0
Zm00001d012838 70 55 39 36 33 37 32 45 44 61 56 59 65 44 60 52 38 39 45 50 47 19.84 388 1 1
Zm00001d012839 6 6 6 6 6 7 4 4 4 6 5 5 7 5 8 14 8 9 8 9 6 23.66 224 0 0
Zm00001d012844 68 101 94 90 94 96 55 45 32 48 38 36 41 31 39 38 40 42 38 43 34 12.41 443 1 0
Zm00001d012846 16 20 15 16 18 25 27 11 10 13 12 11 9 7 9 7 11 10 8 10 8 11.11 450 0 0
Zm00001d012849 16 21 18 16 13 13 10 10 9 10 7 6 9 4 6 5 15 12 13 12 14 8.55 269 0 0
Zm00001d012855 8 5 6 4 5 6 6 6 5 6 6 6 4 5 6 6 8 11 10 13 13 15.03 725 1 1
Zm00001d012857 101 65 87 75 87 121 103 116 94 105 99 98 83 84 116 95 133 180 196 186 208 12.32 146 0 0
Zm00001d012858 34 29 32 33 45 47 36 42 33 37 35 36 38 28 34 26 24 30 28 33 26 23.3 309 1 0
Zm00001d012863 11 11 14 11 8 6 6 6 4 4 4 4 6 4 5 5 6 8 7 11 9 2.531 395 0 0
Zm00001d012867 8 4 6 6 5 8 10 6 6 8 9 8 7 8 9 12 13 16 18 19 17 8.81 227 0 0
Zm00001d012869 26 17 23 23 20 13 12 12 11 14 13 13 11 11 11 7 6 11 9 9 10 13.37 344 0 0
Zm00001d012881 0.2 0.1 0.8 0.3 0.2 0.2 0.6 0.9 0.4 0.5 0.6 13 2 10 2 20 0 0 0 0 0 14.65 689 0 0
Zm00001d012884 3 4 3 4 2 4 5 4 3 4 3 4 4 3 4 5 5 8 5 7 5 11.95 577 1 1
Zm00001d012887 4 7 14 12 14 6 2 3 3 4 2 3 0.6 2 1 0.4 0.8 0.4 0.4 0.1 0.4 6.372 408 0 0
Zm00001d012891 0.1 0.1 0.1 0.2 0.1 0.1 0.1 0.1 0 0 0 0 0 0 0 0 0 0 0 0 0 10.03 269 0 0
Zm00001d012894 0.5 0.2 0.2 0.1 0.2 0.1 0.2 0.2 0.2 0.4 0.5 0.5 0.6 0.6 0.9 0.7 0 0 0 0 0 11.95 92 0 0
Zm00001d012902 0.3 0.3 0.2 0.4 0.2 0.2 0.1 0.3 0.2 0 0 0 0 0 0 0 0 0 0 0 0 22.35 85 0 0
Zm00001d012911 9 9 8 11 8 7 10 9 6 7 6 6 5 4 6 4 6 8 7 8 9 12.79 86 0 0
Zm00001d012918 7 4 4 4 3 4 5 3 3 5 5 6 5 4 4 4 4 8 6 6 6 10.46 411 0 0
Zm00001d012931 15 14 13 12 12 9 7 7 5 7 5 5 5 3 5 2 3 3 3 3 3 14.84 229 0 0
Zm00001d012934 40 29 34 35 30 23 20 18 14 21 20 20 23 17 23 18 18 29 22 25 23 13.36 576 1 1
Zm00001d012935 0.5 0.6 0.2 0.5 0.6 0.5 0.6 0.7 0.3 0.9 1 0 0 0 0 0 0 0 0 0 0 8.035 112 0 0
Zm00001d012937 4 7 7 10 4 4 3 1 1 2 3 2 1 2 3 3 9 6 6 6 8 21.11 180 0 0
Zm00001d012957 12 13 12 14 22 31 7 9 4 4 5 8 4 6 10 5 24 5 8 2 8 15.84 265 0 0
Zm00001d012964 9 7 7 7 6 7 5 5 5 7 6 6 5 5 6 4 4 5 5 4 5 23.66 469 2 0
Zm00001d012969 11 12 14 13 9 4 3 2 1 2 2 2 2 1 2 1 1 2 1 2 1 4.651 387 0 0
Zm00001d012974 6 5 4 4 3 3 2 2 2 3 2 2 4 2 2 3 4 6 6 6 6 8.951 391 0 0
Zm00001d012979 8 6 7 7 5 4 3 4 4 4 5 4 4 3 4 4 3 4 4 4 4 7.631 380 0 0
Zm00001d012982 35 18 4 3 4 3 2 4 3 3 4 3 2 3 3 4 5 0 0 0 0 16.35 373 0 0
Zm00001d012988 7 6 3 4 5 3 3 1 2 2 0.6 1 0.1 0.2 0.8 0.2 0 0 0 0 0 22.28 184 0 0
Zm00001d012994 0.7 0.2 0.4 0.1 0.1 0.3 0 0 0 0 0 0 0 0 0 0 0 0 0 0 0 13.6 735 1 0
Zm00001d013006 23 17 15 13 10 14 12 6 4 6 6 7 7 5 6 5 5 8 6 7 6 9.275 345 0 0
Zm00001d013007 74 141 119 103 106 154 159 146 109 126 94 91 74 59 79 47 62 55 48 51 39 19.7 203 0 0
Zm00001d013010 10 7 9 8 7 8 4 3 3 3 3 4 2 3 4 3 5 5 4 5 5 23.66 169 1 0
Zm00001d013019 24 20 23 24 27 32 25 16 13 17 15 16 13 12 15 10 10 13 11 13 10 13.7 445 0 0
Zm00001d013020 0.2 0.2 0.3 0.1 0.1 0.1 0.1 0.1 0.1 0 0 0 0 0 0 0 0 0 0 0 0 12.09 736 1 0
Zm00001d013028 3 1 1 1 0.3 1 0.4 1 0.9 2 6 0.8 3 3 7 5 5 4 4 0 0 10.93 256 0 0
Zm00001d013034 68 73 73 67 73 126 113 97 59 71 59 79 50 52 56 49 160 111 149 102 198 24.81 274 1 0
Zm00001d013037 1 1 2 2 1 0.8 1 3 3 9 9 11 14 13 19 24 34 38 43 34 31 19.93 296 1 0
Zm00001d013041 14 19 25 26 25 22 16 14 8 11 9 9 8 6 6 6 9 8 10 8 9 22.22 126 0 0
Zm00001d013042 6 7 7 8 6 5 3 3 3 4 2 4 4 3 3 2 3 2 2 2 2 15.12 291 1 0
Zm00001d013043 5 5 4 3 3 3 4 6 5 7 5 4 6 3 5 4 5 7 5 5 7 22.66 300 1 0
Zm00001d013046 9 10 14 10 10 5 3 4 3 4 5 5 5 4 6 5 7 6 4 4 6 22.4 415 1 1
Zm00001d013048 17 19 22 18 16 12 5 4 3 5 4 4 3 3 4 4 4 6 4 5 5 12.35 89 0 0
Zm00001d013049 8 12 13 13 14 11 7 7 6 8 7 6 7 5 7 6 7 6 5 7 4 18.58 775 3 0
Zm00001d013055 19 23 27 26 26 20 9 9 6 8 5 5 2 3 4 2 2 3 3 1 2 12.27 220 0 0
Zm00001d013059 29 33 32 33 32 26 17 12 10 18 15 17 15 10 13 12 13 20 17 19 15 11.2 375 0 0
Zm00001d013075 5 5 4 5 4 2 2 1 1 2 2 2 2 1 1 2 2 4 3 3 3 8.474 177 0 0
Zm00001d013079 26 23 24 23 30 28 11 13 7 10 6 7 10 7 8 8 7 9 10 11 9 23.19 194 0 0
Zm00001d013080 1 1 0.8 2 0.8 0.9 1 0.6 5 3 5 3 5 0 0 0 0 0 0 0 0 20.58 379 1 0
Zm00001d013081 0.2 0.5 0.7 0.5 0.4 0.8 0.7 0.5 0.5 0.6 0.7 0.5 0.5 0.5 0.8 0.6 0.2 1 0.2 0.7 0.9 15.34 606 1 1
Zm00001d013090 3 2 2 2 3 2 0.6 0.5 1 1 1 0.5 0.4 0.6 0.6 0.4 0.7 0.5 0.3 0.4 0 20.45 567 1 1
Zm00001d013098 2 3 3 4 2 0.3 0.3 0.3 0.4 0.3 0.5 0.7 1 0.7 1 2 5 11 6 8 11 5.869 443 0 0
Zm00001d013099 0.2 0.2 0.3 0.1 4 23 4 16 11 29 0 0 0 0 0 0 0 0 0 0 0 12.09 339 0 0
Zm00001d013107 17 16 15 16 10 5 4 5 5 6 7 5 8 4 5 7 9 12 12 10 19 23.88 67 0 0
Zm00001d013115 0.3 1 0 0 0 0 0 0 0 0 0 0 0 0 0 0 0 0 0 0 0 23.97 146 0 0
Zm00001d013116 18 15 13 14 16 20 17 12 9 12 11 13 15 10 14 11 11 14 10 14 11 15 860 1 1
Zm00001d013125 12 14 14 13 10 8 7 8 7 10 8 8 10 7 10 10 9 14 10 11 9 13.33 165 0 0
Zm00001d013136 2 2 1 2 1 1 0.7 0.6 0.4 0.9 0.7 0.8 0.9 1 0.9 1 2 3 3 2 2 3.282 853 0 0
Zm00001d013141 72 86 91 99 137 153 114 95 78 110 75 69 90 61 93 94 119 121 104 133 94 24.13 145 0 0
Zm00001d013159 387 373 450 294 335 438 307 316 307 328 396 419 297 267 297 180 164 161 148 142 145 18.44 450 2 0
Zm00001d013162 4 3 3 2 1 2 3 3 3 3 4 3 4 4 5 5 4 4 5 3 6 12.25 1028 1 1
Zm00001d013163 2 3 4 2 2 2 0.4 2 1 1 0.5 2 1 2 4 1 16 4 2 0.9 3 23.56 437 0 0
Zm00001d013168 20 10 8 5 2 2 4 4 4 5 5 5 9 7 13 17 17 16 7 6 6 19.53 686 1 0
Zm00001d013179 20 30 39 34 35 23 8 13 7 6 6 7 4 6 7 6 8 9 11 7 7 14.01 214 0 0
Zm00001d013185 13 9 7 2 5 8 0.9 0.8 1 2 3 3 3 4 7 4 18 7 13 3 12 17.41 511 1 1
Zm00001d013188 14 19 21 19 22 14 8 8 6 13 8 10 9 8 10 10 13 18 18 19 12 6 250 0 0
Zm00001d013209 1 4 3 2 3 4 3 2 2 3 3 3 5 3 3 2 3 2 2 3 2 12 300 0 0
Zm00001d013210 3 2 12 3 3 6 3 4 8 3 8 2 6 3 3 0.7 3 0 0 0 0 6.382 94 0 0
Zm00001d013213 1 0.1 0.5 0.9 0.8 0.8 2 1 3 2 1 0.9 2 3 4 3 0 0 0 0 0 4.379 137 0 0
Zm00001d013217 41 38 39 40 47 41 26 31 25 30 29 23 20 25 31 26 29 29 22 30 23 12.53 383 0 0
Zm00001d013218 13 10 9 10 9 7 6 6 5 7 7 6 8 6 8 9 12 19 17 21 19 15.65 115 0 0
Zm00001d013219 3 2 3 3 5 5 3 3 2 3 3 4 2 2 3 3 9 6 5 4 10 16.96 330 0 0
Zm00001d013223 6 5 6 5 9 13 16 8 4 6 6 6 4 3 4 3 6 6 4 6 6 14.58 377 1 0
Zm00001d013225 6 8 9 7 8 6 4 4 3 3 3 3 3 2 3 3 4 6 7 6 6 12.77 227 0 0
Zm00001d013229 2 1 3 4 4 24 8 14 4 13 0 0 0 0 0 0 0 0 0 0 0 20.38 412 1 1
Zm00001d013230 0.2 0.4 0.4 0.6 3 0.9 2 0.9 3 0 0 0 0 0 0 0 0 0 0 0 0 20.44 445 1 0
Zm00001d013240 6 4 4 4 3 3 2 3 2 3 3 2 1 2 1 2 3 5 2 4 3 13.46 401 0 0
Zm00001d013242 9 9 7 7 9 11 6 6 6 7 6 7 7 3 4 2 5 7 2 3 4 21.64 231 1 0
Zm00001d013243 7 6 7 9 5 2 1 1 1 2 3 4 3 3 3 5 6 8 6 5 5 10.84 332 0 0
Zm00001d013247 18 10 12 10 10 9 5 4 4 5 6 6 7 5 6 9 11 18 13 14 13 17.86 935 2 0
Zm00001d013249 40 42 56 51 51 30 17 17 17 16 13 14 10 10 12 15 17 18 17 18 15 14.52 303 1 0
Zm00001d013254 18 24 26 20 20 9 9 11 7 10 7 8 8 6 8 7 8 10 10 10 7 13.88 684 2 0
Zm00001d013256 37 44 43 40 45 41 29 26 22 30 28 25 23 26 37 30 32 36 26 26 21 9.131 449 1 0
Zm00001d013257 12 24 17 19 26 23 23 20 14 14 9 11 10 8 10 6 6 6 5 5 4 16.66 150 0 0
Zm00001d013262 7 6 6 7 4 4 2 2 1 2 2 2 3 2 2 3 4 6 5 6 6 13.88 353 0 0
Zm00001d013271 16 38 33 31 38 35 20 16 14 16 18 15 11 11 15 11 9 8 6 10 6 14.94 281 0 0
Zm00001d013274 14 14 13 13 13 11 9 5 4 7 6 7 8 5 6 6 7 10 7 11 9 23.02 317 1 0
Zm00001d013276 6 9 10 10 8 6 3 4 6 3 4 4 2 3 2 2 2 2 2 1 0 8.542 1557 0 0
Zm00001d013283 29 24 23 19 25 26 27 14 10 16 13 14 13 11 15 18 29 45 31 37 35 18.03 438 0 0
Zm00001d013289 0.9 0.5 1 2 1 2 2 1 1 1 2 2 2 3 5 15 7 21 13 15 0 12.8 250 0 0
Zm00001d013290 48 51 59 81 104 105 95 98 63 57 68 63 48 55 59 56 42 39 44 49 44 23.5 200 0 0
Zm00001d013296 10 13 11 10 13 13 27 22 16 22 21 22 23 18 22 23 30 53 60 39 40 11.65 489 0 0
Zm00001d013301 1 2 0.7 0.7 0.8 0.5 0.1 0.5 0.2 0.1 0.2 0.2 0.1 0.3 0.4 0.5 0.9 0.4 0.4 0.4 0.4 17.07 445 1 0
Zm00001d013309 47 47 49 46 49 69 52 38 33 45 37 32 32 31 46 43 78 86 90 80 88 17.43 109 0 0
Zm00001d013310 9 11 9 10 13 19 8 9 8 10 7 7 7 5 7 7 11 12 10 9 12 16.66 390 0 0
Zm00001d013314 12 10 11 11 11 12 9 7 6 9 7 7 8 6 7 5 4 6 6 6 5 17.56 410 1 1
Zm00001d013318 10 7 7 6 6 9 9 5 4 8 8 8 7 6 8 8 9 14 11 13 10 9.89 364 0 0
Zm00001d013319 90 106 130 140 180 133 66 67 63 83 88 80 72 78 101 89 94 124 114 86 91 17.71 621 1 1
Zm00001d013327 0.6 0.6 0 0 0 0 0 0 0 0 0 0 0 0 0 0 0 0 0 0 0 4.232 567 0 0
Zm00001d013332 13 12 11 13 12 19 19 11 7 5 7 9 11 4 5 3 15 7 6 8 7 23.35 167 0 0
Zm00001d013334 3 3 3 3 3 3 3 2 1 3 2 2 2 1 2 1 2 2 1 3 2 22.33 103 0 0
Zm00001d013335 8 8 8 8 5 4 3 3 2 3 2 3 1 2 2 3 3 4 3 3 1 19.7 472 1 0
Zm00001d013336 18 15 16 12 12 9 4 5 4 6 6 6 6 5 7 8 12 16 12 13 13 13.74 1375 2 1
Zm00001d013343 0.7 0.8 0.7 0.8 0.9 0.3 0.5 0.2 0.4 0.3 0.5 0.9 0.2 0.4 0.5 1 0.4 2 0.6 1 0 17.98 506 1 0
Zm00001d013361 14 10 12 15 11 9 7 4 4 6 6 6 4 4 5 5 11 12 16 13 11 21.11 322 1 0
Zm00001d013364 1 2 0.4 0.7 0.9 0.7 0.9 0.5 0.3 0.3 0.1 0.1 0 0 0 0 0 0 0 0 0 14.95 749 1 1
Zm00001d013367 640 757 899 649 696 845 381 332 302 360 390 445 225 256 298 148 119 116 107 104 92 14.66 409 1 0
Zm00001d013383 7 5 6 4 3 4 3 4 4 2 4 4 2 3 4 3 5 4 3 3 6 21.96 478 1 1
Zm00001d013398 3 2 0.4 1 1 0.5 0.2 0.4 0.8 0.3 0.6 0.2 2 0.3 0.4 0.1 0.4 0 0 0 0 18.3 579 1 0
Zm00001d013400 0.2 0.2 0.1 0 0 0 0 0 0 0 0 0 0 0 0 0 0 0 0 0 0 22 359 1 1
Zm00001d013402 6 2 2 1 1 0.7 0.8 0.5 0.5 0.8 1 2 2 2 2 8 21 46 27 40 44 15.29 1131 1 1
Zm00001d013410 16 17 23 16 12 20 6 5 4 6 6 6 4 3 4 2 3 3 3 2 2 7.957 377 0 0
Zm00001d013412 5 3 4 3 4 3 2 2 2 3 2 2 2 2 3 8 15 28 26 37 29 7.191 1029 1 1
Zm00001d013415 14 16 14 10 8 7 7 7 6 7 8 7 9 8 13 18 20 20 15 15 14 22.75 958 2 1
Zm00001d013416 8 9 8 7 6 5 3 3 2 3 2 2 0.2 2 2 3 4 5 5 4 6 17.85 689 1 1
Zm00001d013417 9 7 9 7 8 7 5 4 3 5 5 4 2 4 4 3 4 6 5 6 5 9.877 982 0 0
Zm00001d013420 60 58 51 49 44 51 58 58 51 54 56 53 57 41 55 44 36 42 34 47 33 14.76 210 0 0
Zm00001d013421 13 9 10 11 11 10 8 7 5 8 7 7 8 6 7 7 7 10 10 10 8 11.26 373 0 0
Zm00001d013424 24 28 22 24 28 35 24 17 16 21 21 22 17 16 21 23 25 37 31 34 34 18.44 450 1 1
Zm00001d013426 22 30 27 27 28 24 12 10 8 11 9 8 8 7 9 9 9 13 13 9 7 11.62 611 0 0
Zm00001d013427 8 7 5 7 5 5 4 4 3 5 4 4 5 3 4 5 8 13 10 11 12 4.467 291 0 0
Zm00001d013429 9 6 7 8 4 2 2 2 1 2 3 3 3 2 3 2 2 5 4 5 5 8.62 116 0 0
Zm00001d013431 23 33 28 29 27 28 27 31 18 21 12 13 16 11 14 14 10 16 14 13 14 24.71 174 0 0
Zm00001d013435 7 5 6 6 4 3 2 2 2 3 2 2 3 2 2 2 3 5 4 4 4 24.81 532 1 1
Zm00001d013441 25 23 23 20 22 27 14 13 14 20 20 20 21 16 22 20 24 27 22 28 21 4.394 751 0 0
Zm00001d013442 15 17 18 16 13 12 10 7 6 9 8 8 9 7 8 6 7 9 7 9 7 10.15 1960 1 0
Zm00001d013448 0.1 0.1 0.4 0.1 0.3 0 0 0 0 0 0 0 0 0 0 0 0 0 0 0 0 24.24 132 0 0
Zm00001d013459 0.2 0.6 0.3 0.4 0.3 0.4 0.7 0.5 0.7 0.1 0 0 0 0 0 0 0 0 0 0 0 19.32 119 0 0
Zm00001d013461 6 10 8 7 6 4 7 4 5 4 6 4 4 5 0.2 3 0.8 1 0.2 0.3 0 18.83 154 0 0
Zm00001d013466 8 10 9 10 9 6 7 6 7 9 9 9 10 7 8 7 4 7 6 7 5 17.18 227 0 0
Zm00001d013469 17 16 13 11 10 11 11 8 6 8 8 8 7 5 7 3 4 5 5 5 5 20.8 471 1 1
Zm00001d013471 4 7 4 6 4 4 5 2 2 3 3 3 3 2 2 3 5 6 4 5 5 8.284 507 0 0
Zm00001d013473 2 2 1 1 3 1 1 2 4 4 1 0 0 0 0 0 0 0 0 0 0 22.5 160 0 0
Zm00001d013486 11 13 13 12 11 7 3 3 2 3 4 3 4 3 3 3 3 4 4 3 3 7.728 634 1 0
Zm00001d013488 0.9 0.8 0.9 0.7 0.9 0.5 0.4 0.4 0.3 0.7 0.5 0.6 0.9 0.5 0.9 0.7 1 2 2 2 1 7.042 710 1 0
Zm00001d013493 33 53 49 46 48 19 2 4 1 2 3 3 3 2 3 2 3 3 3 2 3 14.88 887 1 0
Zm00001d013496 9 7 8 9 9 10 7 6 6 5 6 6 4 5 6 5 5 6 5 6 6 11.24 258 0 0
Zm00001d013499 8 7 6 6 5 6 5 4 3 5 3 4 4 3 4 5 4 7 7 5 6 2.857 315 0 0
Zm00001d013504 6 4 9 5 5 5 2 3 1 1 2 3 1 1 0.7 5 3 1 2 6 0 21.18 203 1 0
Zm00001d013505 53 69 62 58 64 79 89 67 41 43 35 36 34 29 36 28 43 44 46 44 38 17.85 196 0 0
Zm00001d013516 1 0.6 0.2 0.3 0.9 0.6 0.5 0.6 0.3 0.7 0.6 0.2 0.5 0.9 0.6 0 0 0 0 0 0 11.42 140 0 0
Zm00001d013521 7 5 4 4 3 3 2 0.9 0.7 1 1 1 2 1 1 1 1 2 2 2 2 13.71 1101 2 1
Zm00001d013524 39 28 33 32 27 28 20 13 13 17 17 17 16 13 14 8 3 3 4 3 2 11.62 43 0 0
Zm00001d013527 0.6 0.7 0 0 0 0 0 0 0 0 0 0 0 0 0 0 0 0 0 0 0 24.78 585 2 1
Zm00001d013529 10 10 9 10 15 10 4 4 4 4 4 6 5 3 5 3 13 4 5 2 6 15.05 591 1 0
Zm00001d013532 4 4 3 3 3 4 3 8 11 9 12 9 10 9 14 9 4 1 1 2 0.7 15.61 301 1 0
Zm00001d013540 15 14 15 18 15 9 8 7 5 7 6 6 8 5 7 5 5 6 6 7 6 21.02 333 1 0
Zm00001d013542 30 26 27 21 20 24 11 8 9 15 15 14 13 10 14 11 3 2 2 4 1 15.57 411 0 0
Zm00001d013543 20 20 13 14 12 16 15 11 12 14 13 13 13 9 13 12 17 24 18 22 19 23.65 93 0 0
Zm00001d013544 6 5 5 5 4 3 2 2 1 2 2 2 2 2 2 3 3 4 3 3 3 21.11 90 0 0
Zm00001d013552 4 1 2 1 1 0.9 3 1 2 1 0.9 1 0.3 2 1 2 2 2 0 0 0 22.77 180 0 0
Zm00001d013572 0.3 0.1 0.3 0.2 0.2 0.5 0.5 0.4 0.4 0.6 1 0.9 0.1 1 1 2 6 7 7 5 8 7.359 625 0 0
Zm00001d013573 6 3 2 2 1 0.8 0.8 0.8 1 0.5 0.7 0.8 5 2 2 2 3 0 0 0 0 17.49 463 0 0
Zm00001d013582 20 21 26 20 18 8 4 4 5 6 5 7 4 4 5 3 4 7 7 4 4 3.829 235 0 0
Zm00001d013583 42 63 57 62 71 41 32 40 32 39 30 26 41 28 40 41 53 61 64 70 53 22.16 203 1 0
Zm00001d013590 13 8 8 9 5 5 3 4 4 4 5 4 5 4 5 5 7 9 7 9 8 16.96 1415 3 2
Zm00001d013594 3 6 2 1 0.3 2 5 1 0 0 0 0 0 0 0 0 0 0 0 0 0 8.737 206 0 0
Zm00001d013599 13 11 11 12 11 8 5 4 3 5 5 6 5 5 6 6 8 10 10 8 8 12.37 97 0 0
Zm00001d013607 57 55 46 55 57 75 62 38 30 45 36 36 43 28 36 30 31 42 33 43 32 4.645 818 0 0
Zm00001d013612 21 26 39 40 44 35 9 13 13 12 9 11 4 7 9 3 3 1 3 2 1 8.527 387 0 0
Zm00001d013620 10 10 11 12 12 13 14 15 12 16 13 12 11 9 10 8 6 7 7 10 7 9.21 152 0 0
Zm00001d013631 18 14 15 15 16 12 9 7 6 8 10 9 7 6 7 7 8 10 11 11 11 13.81 181 0 0
Zm00001d013635 0.8 0.4 0.4 0.4 0.8 3 1 5 1 4 0 0 0 0 0 0 0 0 0 0 0 9.146 492 1 0
Zm00001d013644 30 63 75 63 107 114 55 44 44 64 53 56 27 32 35 13 14 11 8 12 8 8.657 797 1 0
Zm00001d013652 12 14 13 15 16 11 7 8 9 11 9 8 10 7 10 10 10 13 11 14 14 11.44 472 1 0
[truncated: 6,465 more rows]
