# Supplementary material for: Global Dynamics in Protein Disorder during Maize Seed Development
Source: Genes (Basel). 2019 Jun 30;10(7):502. doi: 10.3390/genes10070502 (PMC6678312; doi:10.3390/genes10070502)
Supplement: Supplementary file 1 [file genes-10-00502-s001.zip › Supplementary_table_2_25-50.csv]

Gene 0_DAP 2_DAP 3_DAP 4_DAP 6_DAP 8_DAP 10_DAP 12_DAP 14_DAP 16_DAP 18_DAP 20_DAP 22_DAP 24_DAP 26_DAP 28_DAP 30_DAP 32_DAP 34_DAP 36_DAP 38_DAP disorder(%) lenght IDRs>30 IDRs>50
Zm00001d000004 24 41 34 41 44 45 48 36 25 31 25 22 24 17 26 27 29 34 31 32 32 47.91 96 0 0
Zm00001d000023 4 2 3 3 2 2 2 2 1 2 2 2 2 2 2 2 2 4 3 3 3 41.07 964 4 3
Zm00001d000029 26 34 35 36 37 27 20 24 24 24 25 22 20 18 23 21 18 24 19 27 17 45.16 93 1 0
Zm00001d000030 43 50 48 48 63 71 62 69 51 57 50 44 40 35 34 34 28 40 33 32 33 26.97 430 1 1
Zm00001d000032 0 0.2 0 0.4 0.9 0.6 0.5 0 0 0.3 0 0 0 0 0 0 0.6 0.2 0 0 0 32.2 118 0 0
Zm00001d000035 10 9 9 8 8 7 9 8 7 9 6 8 6 4 6 5 5 7 3 8 6 31.76 277 1 1
Zm00001d000038 1 0.6 1 0.3 0.7 1 2 1 2 1 1 1 0.2 0.7 2 0.8 2 1 2 0.8 0.7 48.16 654 4 2
Zm00001d000039 9 9 9 8 8 6 6 7 7 7 5 5 5 4 6 5 5 6 4 3 5 42.76 781 1 1
Zm00001d000046 72 50 60 73 60 38 26 20 13 15 11 11 12 6 10 5 11 12 13 14 10 44.87 78 0 0
Zm00001d000052 7 6 7 6 4 3 2 2 1 2 1 1 2 0.8 1 1 1 1 1 2 2 44.79 288 1 1
Zm00001d000083 0 0 0 0 0 0 0 0.1 0.1 0.1 0 0.1 0.4 0 0.1 0 0 0 0 0 0 35.1 732 3 2
Zm00001d000086 2 2 2 5 2 0.9 0.8 0.5 1 1 0.5 0.3 0.5 1 0.5 0.3 0.3 2 1 0.3 2 46.34 356 1 1
Zm00001d000101 0 0 0 0 0 0 0 0 0.1 0.1 0.1 0.1 0 0.1 0 0.1 0 0 0 0 0 29.41 34 0 0
Zm00001d000102 17 14 13 13 14 22 18 16 14 15 15 14 11 12 17 15 16 22 12 23 17 48.3 354 2 2
Zm00001d000104 0 0.2 0 1 0.7 0.2 2 0.7 0.4 0.6 0.6 0.4 0.8 0.4 0.2 0 0 0.6 0 0 0 36.6 112 0 0
Zm00001d000110 17 15 15 15 13 11 9 9 7 8 8 9 9 7 10 7 6 9 9 9 6 26.41 405 0 0
Zm00001d000112 3 8 12 13 13 10 6 7 5 5 4 5 5 4 3 2 6 2 2 1 2 37.42 171 1 0
Zm00001d000128 0 4 0.1 0.4 0 0.4 18 82 49 36 47 52 61 91 81 91 65 13 27 22 21 48.27 145 0 0
Zm00001d000139 0 0 0 0 0 0 0 0 0 0 0 0 0 0 0 0 0 0.1 0 0 0 46.09 269 2 1
Zm00001d000147 0.3 1 0.6 0.5 0.1 0.1 0.1 0.1 0 0.1 0.1 0.3 0 0.1 0.2 0.1 0 0 0.3 0 0.1 48.03 331 2 2
Zm00001d000160 0 0 0 0 0 0.1 0.1 0 0 0 0 0 0 0 0 0 0 0 0 0 0 48.55 935 3 3
Zm00001d000166 7 8 7 6 8 5 3 4 3 5 5 4 5 4 5 4 4 5 4 6 6 49.46 841 3 2
Zm00001d000168 51 58 42 24 26 41 13 6 5 8 7 7 8 3 3 4 5 10 11 7 11 26.83 477 2 0
Zm00001d000169 31 40 43 46 44 26 13 11 8 11 8 8 7 7 9 10 16 26 20 25 27 40.08 464 1 1
Zm00001d000180 0 0 0 0 0 0.6 0 0 0.1 0.3 0 0 0 0 0 0 0 0 0 0 0 32.35 170 1 0
Zm00001d000194 0 0 0.1 0.5 0.4 2 0.6 0.7 0.4 0.1 0.1 0.1 1 0.7 2 2 0.3 0 0 0.1 0.1 28.76 219 1 0
Zm00001d000199 7 8 7 7 6 4 2 2 2 2 2 2 2 2 2 4 3 5 5 5 4 26.93 271 1 0
Zm00001d000211 63 50 78 74 47 30 15 10 10 9 13 14 10 12 14 14 6 10 8 9 9 30 160 0 0
Zm00001d000222 28 28 42 33 27 15 8 13 9 10 7 11 4 8 6 9 20 32 28 15 37 26.21 267 1 1
Zm00001d000230 4 3 3 3 0.8 2 1 2 1 2 2 2 0.8 1 2 1 1 2 1 1 0.8 33.22 304 1 0
Zm00001d000236 0.2 1 0.7 0.4 1 0.1 0.1 0.1 0.2 0.1 0.1 0.1 0 0.1 0.1 0.1 0.1 0 0 0 0 25.85 557 0 0
Zm00001d000240 14 13 15 16 17 15 11 8 8 11 9 9 8 8 10 7 7 10 8 8 9 43.5 200 2 0
Zm00001d000241 20 21 18 15 14 18 13 10 8 11 10 12 7 7 10 8 16 21 14 17 21 47.93 194 1 1
Zm00001d000243 4 2 3 4 4 3 2 2 1 2 0.7 1 0 1 0.7 0.5 0 0.8 0.4 0.2 0.2 44.8 183 1 0
Zm00001d000247 7 5 6 4 3 3 2 1 2 3 2 3 3 2 2 3 5 6 6 4 5 31.15 719 2 1
Zm00001d000270 3 2 1 9 0.8 0.6 2 0.3 0.6 0.7 0.5 0.5 1 0.8 0.9 0.9 1 1 3 1 2 25.28 87 0 0
Zm00001d000288 0 6 8 7 12 17 6 9 7 9 9 8 8 10 19 33 74 37 65 35 51 31.47 197 0 0
Zm00001d000293 0.7 1 0.7 0.9 1 2 2 1 1 2 1 2 1 1 3 3 3 8 4 3 4 38.32 274 0 0
Zm00001d000294 11 8 16 16 10 2 2 4 4 3 5 6 1 6 4 1 9 2 3 1 5 25.36 473 2 1
Zm00001d000302 96 75 75 57 60 68 89 136 112 102 105 83 93 81 84 93 47 44 40 60 48 40.34 290 1 0
Zm00001d000307 3 5 6 8 5 3 1 1 1 1 1 2 5 3 4 5 7 11 11 10 9 43.88 319 1 1
Zm00001d000319 2 0.5 0.8 0.8 0 0.3 0.2 0.2 0.1 0.4 0.4 0.3 0.3 0.4 0.1 0.6 0.9 0.7 1 1 1 26.53 98 0 0
Zm00001d000339 12 24 42 29 33 26 17 21 10 14 9 13 12 12 24 21 79 33 48 24 63 39.48 233 2 0
Zm00001d000346 23 16 21 24 18 11 5 4 3 4 4 4 4 5 5 9 10 23 19 24 25 27.41 1058 2 2
Zm00001d000355 0 0 0 0 0 0 0 0 0 0 0 0 0.2 0 0 0 0 0 0 0 0 44.35 124 1 0
Zm00001d000358 3 5 9 6 6 2 2 2 2 2 1 2 2 2 3 2 4 2 3 1 2 32 700 2 1
Zm00001d000381 22 14 20 18 12 15 8 9 10 6 5 6 9 10 15 16 10 7 5 3 6 38.87 638 2 2
Zm00001d000382 2 1 1 2 1 2 3 2 2 4 3 3 3 2 3 2 1 0.9 0.6 0.8 0.4 33.91 920 2 2
Zm00001d000389 0 0 0 0.1 0 0.2 0 0 0.3 0.4 0 0.1 0 0 0 0 0.1 0 0 0 0 38.12 181 1 1
Zm00001d000400 0.4 0 0.9 2 10 8 4 4 4 7 8 7 12 4 12 4 0 2 0.5 0.6 0.7 31.54 168 0 0
Zm00001d000403 4 5 4 3 4 5 4 4 3 3 4 4 6 5 5 8 18 23 20 18 19 28.27 679 3 0
Zm00001d000414 0 0 0.1 0 0 0.1 0 0 0 0 0 0 0 0 0 0 0 0 0 0 0.1 31.92 213 1 0
Zm00001d000430 9 7 6 7 8 7 5 3 4 4 4 3 3 2 3 3 2 3 2 3 3 25.23 428 2 1
Zm00001d000432 58 40 36 37 44 77 58 34 28 45 39 41 42 34 46 50 62 127 91 115 119 28.46 418 1 0
Zm00001d000436 28 27 33 32 29 24 15 11 10 14 13 14 10 11 13 13 17 26 23 20 20 33.05 472 2 2
Zm00001d000439 24 25 25 30 24 24 32 41 34 34 36 27 23 23 27 20 13 11 12 21 12 25.25 99 0 0
Zm00001d000444 1 1 2 4 6 7 6 8 4 2 3 3 2 2 2 1 1 0.8 0.5 0.6 0.9 27.88 269 1 0
Zm00001d000460 0 0.1 0 0 0 0 0 0 0.1 0.2 0.2 0 0.4 0.1 0.1 0 0.1 0.5 0.7 0.3 0.6 47.46 710 1 1
Zm00001d001763 1 2 2 0.8 2 2 0.7 0.6 0.7 1 1 1 2 0.8 1 0.8 2 2 2 0 2 27.4 281 1 1
Zm00001d001770 0 0 0 0 0 0 0.1 0 0 0 0 0 0 0 0 0 0 0 0 0 0 25.63 394 1 1
Zm00001d001772 4 2 2 1 4 4 3 9 5 2 0.7 2 1 0.9 1 0.6 1 0.1 0.6 0 0.2 29.41 204 0 0
Zm00001d001790 14 19 16 14 16 11 10 10 8 12 11 10 12 7 9 9 7 8 9 9 7 32.69 526 2 1
Zm00001d001797 22 18 20 22 20 16 12 10 7 10 8 7 9 6 7 5 8 7 8 8 7 36.88 244 1 1
Zm00001d001808 23 21 18 19 22 29 21 20 15 22 18 19 17 13 17 14 19 22 17 17 17 34.7 461 1 1
Zm00001d001812 0.8 0.5 0.7 0.4 0.3 0.6 0.7 0.8 0.2 0.4 0.2 0.5 0.1 0.4 0.4 0.1 0.1 0.1 0 0.1 0.2 30.45 463 2 1
Zm00001d001820 10 2 2 1 0.4 0.1 0 0.2 0 0.1 0 0 0.1 0 0 0 0 0 0 0 0 47.84 232 1 1
Zm00001d001823 0 0.1 0.1 0 0 0 0 0.1 0 0 0 0 0 0.1 0.1 0 0.1 0.3 0.1 0 0 33.04 233 1 1
Zm00001d001826 0.2 0 0 0.1 0.1 0.3 0.3 0.4 0.4 0.4 0.6 0.8 0.3 0.6 0.7 0.4 3 1 1 1 3 44.07 211 0 0
Zm00001d001828 21 20 17 15 12 11 6 4 4 8 7 8 6 6 6 5 4 4 2 5 3 48.37 922 3 3
Zm00001d001832 0 0.2 0.7 0.3 0 0.2 0.3 0 0.1 0 0 0.1 0 0 0.1 0.7 0.9 1 0.5 0.9 2 37.84 251 1 1
Zm00001d001834 17 21 23 21 21 18 18 15 11 18 12 12 11 10 15 13 11 14 14 14 11 42.7 843 5 3
Zm00001d001838 0 0.3 0.6 0.3 0.8 2 3 4 3 4 5 5 0.5 2 3 2 0.8 0.5 0.6 1 0.5 32.34 439 1 1
Zm00001d001844 17 19 18 16 15 13 9 7 6 9 8 7 7 6 8 5 5 6 5 5 5 32 800 1 1
Zm00001d001856 69 87 72 84 88 80 58 47 48 58 41 41 37 31 44 59 97 114 98 122 120 29.65 263 0 0
Zm00001d001858 2 3 4 5 4 2 1 0.7 0.8 1 1 2 0.7 1 1 0.4 0.7 0.4 0.5 0.9 1 39.71 559 3 2
Zm00001d001862 3 4 3 1 2 2 1 4 2 4 3 3 3 3 4 1 2 2 1 0.5 3 34.89 298 2 0
Zm00001d001864 8 4 5 4 3 2 2 2 2 3 2 3 3 2 2 3 2 1 2 2 1 29.04 303 1 1
Zm00001d001865 6 7 7 5 9 5 2 1 2 2 1 0.7 0.2 2 4 3 5 2 3 0 2 26.28 156 1 0
Zm00001d001879 31 29 31 26 16 8 5 4 3 5 5 6 9 5 8 11 9 12 6 7 7 45.37 357 2 2
Zm00001d001880 8 10 10 15 17 19 16 15 9 8 8 7 3 5 5 3 5 6 5 4 5 36.45 96 0 0
Zm00001d001884 14 13 16 14 20 17 13 10 8 12 10 11 10 7 10 6 8 8 7 7 7 26.33 581 3 1
Zm00001d001887 1 2 1 0.9 0 0.2 0 0 0 0 0 0.1 0 0 0 0 0 0 0 0 0 26.26 198 0 0
Zm00001d001895 21 17 15 15 15 19 21 29 23 27 25 21 24 20 26 20 10 10 9 12 10 45.21 376 2 1
Zm00001d001902 0.8 1 1 0.9 2 3 2 2 2 2 1 2 2 1 2 0.9 0.3 0.3 0.4 0.5 0.4 25.4 244 1 0
Zm00001d001904 0.5 0.8 0.5 0.3 0.3 0 0 0.6 0.1 0 0 0.1 0.8 0 0 0.2 0 0.1 0 0 0 49.6 125 1 0
Zm00001d001908 9 9 9 11 11 8 5 5 4 4 3 4 4 3 4 4 7 12 7 7 8 29.25 417 1 1
Zm00001d001913 221 153 221 239 283 399 380 337 278 331 366 337 203 223 292 156 182 197 198 174 221 28.37 148 0 0
Zm00001d001927 0 0.4 0 0.3 0 0.1 0 0 0 0 0 0 0 0 0 0.1 0 0 0 0 0 28.13 327 1 0
Zm00001d001929 24 21 19 20 18 14 10 9 7 9 7 8 7 6 8 7 10 14 14 16 15 26.43 87 0 0
Zm00001d001933 53 65 55 51 51 47 56 53 42 39 36 33 23 28 31 37 57 74 56 66 109 40.39 307 2 1
Zm00001d001937 9 5 7 8 9 5 2 2 1 2 2 2 1 2 2 2 3 5 3 3 4 40.56 387 2 2
Zm00001d001945 2 1 0.5 0.2 0 0.1 0.5 0.3 0.4 0.7 1 1 1 0.6 0.9 0.7 0.5 1 0.8 0.5 0.7 25.31 948 1 1
Zm00001d001949 7 8 6 7 8 7 5 6 5 5 5 4 5 4 5 5 4 5 4 6 4 28.44 109 0 0
Zm00001d001970 5 3 4 4 3 2 5 3 2 0.7 2 2 3 3 3 2 3 2 4 2 3 37.68 207 1 0
Zm00001d001971 0 0.2 0 0.1 0.3 0.8 0.8 0.2 0.5 0.6 1 0.7 0.6 0.6 1 1 0.2 0.1 0 0.4 0 46.22 424 3 1
Zm00001d001978 14 13 14 12 11 11 9 7 7 9 9 8 11 8 9 10 9 10 10 10 10 26.92 78 0 0
Zm00001d001987 12 10 14 14 16 10 8 5 4 5 5 5 3 3 3 2 3 6 6 4 7 41.46 41 0 0
Zm00001d001988 47 54 55 56 50 37 22 22 18 25 20 18 20 14 22 18 23 26 20 31 22 26.91 327 1 0
Zm00001d001995 11 11 10 11 10 8 5 3 2 3 3 3 4 2 3 5 4 5 4 5 4 25.86 460 1 1
Zm00001d001996 0.4 2 2 2 0.2 0.3 1 7 21 9 22 12 17 13 19 9 30 13 14 10 27 34.04 94 0 0
Zm00001d002013 0 0 0.1 0 0.2 0 0.1 0 0 0.2 0 0.1 0 0 0 0 0 0.1 0 0 0 31.51 422 2 1
Zm00001d002026 2 3 4 5 7 6 3 2 2 2 1 3 1 1 1 0.8 0.8 0.6 0.8 0.9 0.6 26.19 378 1 1
Zm00001d002033 84 77 84 119 97 66 45 67 43 38 37 33 22 31 34 28 24 30 20 26 26 37.96 108 1 0
Zm00001d002035 4 28 49 46 34 17 9 13 11 11 5 9 8 8 9 13 31 22 22 22 16 40.84 71 0 0
Zm00001d002043 0.3 0.3 0.1 0 0.2 0.1 0.1 0.2 0.2 0 0.2 0 0 0.1 0 0.1 0.2 0.5 0.3 0 0.1 31.4 277 1 0
Zm00001d002056 9 5 4 4 3 5 2 2 2 3 3 3 3 2 2 1 0.8 2 0.5 1 1 32.18 581 2 1
Zm00001d002065 17 26 25 23 41 26 15 19 16 16 13 15 8 13 13 8 16 13 12 11 19 25.42 468 2 0
Zm00001d002066 0.9 3 7 4 7 4 0.9 3 2 2 2 4 0.5 1 2 0.9 6 0.8 1 2 3 39.4 335 2 1
Zm00001d002068 10 10 11 8 5 4 1 2 2 1 2 2 2 2 4 5 7 4 6 4 2 39.51 701 4 2
Zm00001d002069 2 1 6 2 1 1 0.4 2 2 5 2 3 2 3 3 0 5 0 1 0.5 0.8 28.23 85 0 0
Zm00001d002071 0 0 0 0 0 0.3 0 0.6 0.3 0.2 0.4 0 0 0.3 0.8 0 1 0.3 2 0.5 0.4 30.95 84 0 0
Zm00001d002074 0.3 0 0 0.4 0 0 0.6 0.3 0.2 0.3 0 0.2 0 0.2 0 0 0.6 0 0 0 0 30.09 103 0 0
Zm00001d002080 17 18 20 18 25 19 29 34 31 42 37 34 33 31 49 33 18 18 14 24 15 33.48 663 2 1
Zm00001d002084 15 14 14 13 10 7 6 5 4 7 5 6 7 4 5 4 5 7 7 7 7 47.64 445 2 1
Zm00001d002095 17 14 14 17 20 22 23 25 22 28 25 25 27 19 24 15 15 26 17 26 20 36.09 568 1 1
Zm00001d002101 0 0.1 0.5 0.1 0.6 0.3 0 0.2 0.1 0.3 0.2 0 0 0.2 0.2 0 0 0 0 0.2 0 31.7 123 0 0
Zm00001d002110 0 0 0 0 0 0 0 0 0 0 0 0 0 0 0 0.1 0 0 0 0 0 35.66 143 1 0
Zm00001d002115 24 33 25 15 23 50 33 23 18 25 17 15 12 10 12 7 6 7 9 7 6 32.33 266 1 1
Zm00001d002127 2 1 0.1 0.9 0.5 0.4 0.3 0.3 0.1 0.2 0.2 0.5 1 0.7 0.4 0.4 0.3 0.7 0.7 1 0.2 33.73 246 1 1
Zm00001d002131 3 3 4 6 5 4 5 4 3 2 2 3 4 2 2 3 5 7 3 4 6 38.46 195 1 0
Zm00001d002134 0.5 0.9 0.2 0.4 0.4 0.4 0.3 0 0.2 0.3 0.1 0.2 0.4 0.2 0 0 0.3 0.1 0 0 0.4 43.64 236 2 1
Zm00001d002140 13 12 10 10 11 11 9 6 6 8 8 7 7 5 7 7 7 10 8 8 9 34.08 575 2 1
Zm00001d002143 1 1 0.9 1 0.9 0.6 0.3 0.6 0.8 1 1 0.9 0.3 0.9 1 0.3 0.3 0.5 0.3 0.7 0.7 29.16 384 1 1
Zm00001d002146 0.4 0.2 0.1 0.2 0 0.1 0 0 0 0 0.1 0.1 0 0 0.1 0 0 0 0 0 0 29.67 620 1 1
Zm00001d002153 10 7 7 7 6 6 3 4 4 4 3 3 3 3 4 4 4 9 8 10 11 33.7 890 4 2
Zm00001d002154 19 14 16 12 9 11 9 4 5 8 7 8 6 6 6 7 7 11 10 12 11 27.06 303 0 0
Zm00001d002155 77 132 108 136 137 143 118 89 74 74 70 69 57 58 72 64 87 97 91 83 96 29.59 98 0 0
Zm00001d002164 18 12 17 16 10 8 5 4 3 5 4 5 4 3 4 2 3 4 6 6 5 28.3 371 1 1
Zm00001d002166 17 15 15 13 15 18 15 10 8 15 13 14 14 11 15 16 21 25 19 23 19 41.93 930 3 3
Zm00001d002169 24 21 17 16 18 28 27 18 16 28 23 25 25 22 27 29 39 44 35 42 36 42.04 930 3 3
Zm00001d002184 5 6 6 6 6 8 6 4 3 5 3 3 1 2 3 3 4 5 4 4 4 47.7 283 2 1
Zm00001d002243 10 10 14 11 14 18 21 17 14 15 16 14 8 12 14 8 5 8 6 6 5 28.5 435 2 1
Zm00001d002244 28 40 31 30 37 52 43 54 37 44 31 31 31 24 32 32 41 40 35 50 40 49.3 432 3 2
Zm00001d002247 0 0 0 0 0 0 0 0 0 0 0 0 0 0 0.6 0 0 0 0 0 0 36.66 180 1 1
Zm00001d002252 26 25 18 19 15 9 3 4 3 3 3 3 3 3 3 6 11 27 17 29 42 41.69 686 3 2
Zm00001d002256 19 10 8 6 5 4 2 0.9 0.6 2 0.8 1 2 1 2 6 9 15 14 21 21 25.58 1188 2 1
Zm00001d002259 28 39 39 49 53 68 83 63 46 51 41 34 27 26 34 27 27 40 30 36 39 43.88 139 1 1
Zm00001d002267 37 38 37 36 25 18 10 13 12 13 15 12 7 9 11 6 10 10 10 9 11 41.66 204 1 1
Zm00001d002272 10 8 10 10 10 10 5 4 4 5 5 5 4 4 6 5 5 8 5 7 5 27.53 799 3 1
Zm00001d002274 34 33 31 33 44 21 9 7 4 5 6 4 3 4 3 4 5 7 5 8 11 37.52 565 2 2
Zm00001d002276 0 0.5 2 37 213 271 225 117 48 30 14 6 9 6 5 2 7 0.4 0.8 2 1 29.75 121 0 0
Zm00001d002277 1 4 3 5 7 2 2 1 2 2 2 2 0.8 1 1 1 0.8 0.8 1 1 0.8 43.65 268 1 1
Zm00001d002281 0 0 0 0.1 0 0 0 0 0 0 0.1 0 0 0.1 0 0 0 0 0 0 0 39.26 163 1 0
Zm00001d002285 0 0 0 0.1 0 0.1 0 0.1 0.1 0.2 0.3 0.3 0 0.2 0.2 0.1 0.2 0.3 0.1 0 0.4 36.59 317 1 1
Zm00001d002302 45 32 50 46 28 16 9 8 5 7 7 8 4 6 7 6 10 13 16 17 15 36.61 366 1 1
Zm00001d002304 0 0 0 0 0 0 0 0 0 0 0 0 0 0 0 0.3 0 0 2 0.4 2 36.28 113 1 0
Zm00001d002307 13 8 6 5 3 4 5 5 4 5 6 6 6 4 6 8 6 15 8 9 11 36.32 234 1 1
Zm00001d002322 0 0 0 1 0.1 0.2 0.1 0.3 0.1 0.4 0.2 0.2 0 0.1 0.3 0.1 0 0.1 0.1 0.1 0.1 49.11 397 1 1
Zm00001d002324 0.5 1 0.3 0.8 0.7 0.9 1 0.2 0.5 0.3 0.1 0.4 0 1 1 0.4 3 4 2 3 3 43.24 74 0 0
Zm00001d002330 12 12 9 6 5 11 9 3 3 6 4 4 4 2 3 1 1 1 1 2 1 31.14 915 2 1
Zm00001d002339 261 315 219 270 345 529 443 303 216 330 209 222 229 149 175 191 294 306 279 282 232 31.44 159 1 0
Zm00001d002358 46 42 34 38 39 30 23 26 20 22 22 19 13 16 15 18 29 27 27 28 24 25.18 397 1 1
Zm00001d002361 0 0 0 0 0 0 0 0 0 0.1 0 0 0 0 0 0 0 0 0 0 0 38.92 149 1 0
Zm00001d002366 33 33 33 37 37 30 19 13 12 16 15 13 11 10 11 15 18 25 19 22 23 31.97 147 1 0
Zm00001d002369 12 9 7 9 10 9 7 6 6 6 7 5 8 5 8 12 14 17 8 13 13 27.61 315 1 1
Zm00001d002372 7 6 7 6 4 5 7 5 3 5 4 4 3 2 3 2 1 2 1 2 0.9 35.68 552 3 2
Zm00001d002390 15 11 14 12 11 9 8 5 5 8 7 7 6 6 6 6 7 11 9 11 9 27.62 1209 2 2
Zm00001d002392 0 0 0 0 0 0 0.1 0 0 0 0.1 0 0 0 0 0.2 0 0 0 0 0 29.18 370 1 1
Zm00001d002402 0.1 0.5 0.2 0.3 1 1 0.2 0.6 0.4 0.1 0.5 0.1 0 0.2 0.1 0.3 0.5 0.6 0.6 0 0.2 25.89 363 2 1
Zm00001d002408 0 0 0.1 0 0 0 0 0 0.1 0 0 0 0 0.1 0.1 0 0 0 0 0 0 32.83 134 1 0
Zm00001d002412 0 0.3 0 0.3 0 0.2 0 0.1 0 0.6 0.6 0.7 0 0.1 0.4 0.7 2 3 2 5 4 27.85 298 1 1
Zm00001d002418 16 15 19 18 17 14 10 8 8 12 10 11 10 9 11 9 7 11 10 10 8 29.25 270 1 1
Zm00001d002430 0.8 0.6 1 1 0.7 0.4 0.8 3 2 1 2 2 0.2 1 2 2 2 3 3 2 2 28.57 119 1 0
Zm00001d002450 105 112 189 162 154 247 164 142 143 124 108 126 56 68 82 68 157 125 142 106 188 32.53 166 0 0
Zm00001d002462 20 17 22 20 13 9 8 5 5 8 9 16 20 16 20 34 61 111 108 89 101 26.47 102 0 0
Zm00001d002475 30 31 26 32 37 25 20 21 14 16 12 12 8 10 14 9 14 14 14 13 8 37.26 314 1 1
Zm00001d002477 1 0.1 0.4 0.3 0.5 0.4 0.3 0.1 0.1 0.2 0.2 0 0 0.1 0.1 0 1 0.9 0.9 0 0.2 42.94 156 2 0
Zm00001d002478 10 8 9 7 6 8 8 7 7 9 9 9 16 7 8 11 11 19 8 12 12 28.99 645 1 1
Zm00001d002485 43 42 36 31 37 41 26 19 17 30 26 25 38 25 32 32 22 17 23 20 13 46.94 754 3 2
Zm00001d002490 6 4 5 4 3 3 0.7 0.6 0.5 1 1 1 2 0.7 1 1 2 3 2 2 4 40.44 272 1 1
Zm00001d002492 0 0 0 0 0 0.1 0 0 0 0 0 0 0 0 0 0 0 0 0 0 0 44.88 176 1 1
Zm00001d002517 1 0.2 3 8 5 1 0.2 0 0 0.1 0.2 0.1 0.3 0.3 0.2 0 0 0 0 0 0 35.22 176 0 0
Zm00001d002521 10 16 39 14 19 16 4 1 11 16 5 14 0 7 10 0.3 10 0.8 0.5 1 5 41.86 86 0 0
Zm00001d002522 6 10 25 11 20 12 9 8 6 12 7 14 3 6 15 5 14 7 7 4 6 49.5 101 1 0
Zm00001d002531 2 7 6 5 7 7 2 2 0.8 1 1 0.6 0.4 0.3 0.2 0.6 0.6 0.9 0.4 0.2 0.4 27.98 368 1 1
Zm00001d002533 0 0 0 0 0 0 0 0 0 0.1 0 0 0 0 0 0 0 0 0 0 0 27.77 126 0 0
Zm00001d002535 13 20 21 20 13 12 4 14 11 6 7 7 8 11 5 2 4 3 3 1 3 38.15 173 0 0
Zm00001d002538 40 37 35 35 36 39 40 45 34 47 41 37 38 30 33 37 35 45 40 48 50 42.89 415 1 1
Zm00001d002541 0.1 0.1 0 0 0.3 0.2 0.1 0 0.1 0.2 0.2 0.1 1 0.4 0.6 0.4 0.2 0.1 0.3 0.3 0.5 33.5 964 2 2
Zm00001d002568 0 0.2 0 0.1 0 0.3 0.2 0.7 0.9 0.3 0.5 0.1 0 0.3 0.9 0.2 2 0 1 0.3 0.2 36.36 154 0 0
Zm00001d002570 0 0.7 0.8 0.1 2 0.7 0.4 0.3 0.1 0.2 0.2 0.1 0.8 0.1 0.5 0.2 2 0.9 3 1 2 37.73 159 1 0
Zm00001d002573 5 3 9 5 6 3 0.9 3 3 2 3 3 0.9 3 4 0.7 5 0.1 0.4 0.4 1 45.42 623 1 1
Zm00001d002589 2 5 3 2 2 2 0.7 1 0.5 0.3 0.4 0.4 0.8 0.4 0.8 0.1 2 0.4 0.8 0.8 1 25.88 309 1 0
Zm00001d002595 6 5 6 4 4 5 6 5 5 8 7 7 8 6 10 8 9 13 8 11 9 34.4 311 1 1
Zm00001d002603 17 13 12 16 13 13 11 8 8 11 10 10 12 9 12 13 10 14 13 12 12 47.26 1060 4 3
Zm00001d002607 23 14 22 10 11 24 17 25 19 14 21 31 10 27 25 12 40 9 14 5 18 48.48 429 2 1
Zm00001d002611 7 6 5 6 6 8 7 4 5 7 5 6 8 5 6 7 11 14 14 16 15 44.21 285 2 1
Zm00001d002618 0.1 0.6 0.9 0.4 0 0 0 0 0.2 0.3 0.1 0.4 0 0.2 2 2 5 6 3 0.7 1 35.13 222 1 0
Zm00001d002624 6 5 4 4 5 3 3 2 2 2 2 3 3 3 3 5 5 5 5 5 4 43.77 249 2 1
Zm00001d002641 2 4 4 4 3 1 1 2 0.9 1 1 1 1 1 2 3 3 3 2 2 2 33.04 696 2 2
Zm00001d002644 8 6 6 8 6 5 4 3 2 3 3 3 4 3 3 3 4 5 5 6 3 34.93 1291 4 4
Zm00001d002649 2 2 0.8 0.1 0 0 0 0.6 0.2 0.2 0.2 0.3 0.2 0.3 0.3 0.3 0.4 0.4 0.1 0.2 0.1 49.08 328 1 1
Zm00001d002650 45 46 47 39 30 23 19 13 12 15 11 12 10 10 11 12 15 16 16 16 15 33.38 647 1 1
Zm00001d002661 4 5 5 6 7 13 17 15 15 15 15 13 10 11 14 12 7 5 4 5 4 30.35 168 0 0
Zm00001d002663 17 18 18 20 21 17 18 15 13 22 17 15 22 12 19 12 6 7 6 10 6 37.82 312 1 1
Zm00001d002668 12 12 18 18 16 9 6 3 3 5 5 5 5 3 5 3 3 6 3 4 4 30.25 238 1 1
Zm00001d002669 2 3 2 2 2 1 0.6 0.6 0.2 0.3 0.3 0.5 0.7 0.5 0.7 1 0.8 1 0.9 1 1 41.95 789 3 2
Zm00001d002681 0 0.1 0 0 0 0.1 0 0.2 0 0 0 0.1 0 0 0 0 0 0 0 0 0 39.52 334 2 0
Zm00001d002683 0.1 0.1 0.2 0.2 0.1 0.1 0.3 0.1 0 0 0.1 0.1 0.2 0 0 0.2 0.1 0.2 0.4 0.3 0.3 49.91 563 3 2
Zm00001d002695 2 3 4 5 4 3 2 2 2 4 3 3 5 4 5 8 11 10 9 10 6 41.04 860 3 3
Zm00001d002700 0.3 0.7 2 0.4 1 0.4 0.3 0.7 0.4 0 0.2 0 0 0.2 0 0 0 0 0 0 0.3 45.37 108 0 0
Zm00001d002704 16 37 29 28 42 38 28 30 27 32 28 34 49 36 63 70 151 125 128 94 91 27.38 168 0 0
Zm00001d002714 0.5 0.4 0.2 0 0.1 0 0 0 0 0 0 0 0 0 0 0 0 0 0 0 0 47.67 172 1 1
Zm00001d002718 4 8 9 6 11 7 3 3 2 2 2 3 0.7 2 2 2 5 5 5 6 6 47.15 721 2 2
Zm00001d002720 0 0 0 0 0 0 0 0 0 0 0 0 0 0 0 0 0.2 0 0.5 0 0.2 44.04 168 1 0
Zm00001d002721 2 1 3 0.3 0.6 0 0 0 0 0.4 1 2 1 2 4 0.4 1 1 0.9 1 0.5 42.85 133 1 1
Zm00001d002733 2 1 2 2 1 0.9 0.5 0.5 1 0.4 0.7 0.8 0.4 1 6 0.3 5 0.6 2 0 2 43.03 237 1 1
Zm00001d002735 6 3 3 4 3 2 1 0.9 0.9 2 1 2 3 2 2 2 1 2 3 2 2 29.59 125 0 0
Zm00001d002737 13 9 7 7 9 14 15 9 8 13 13 13 13 10 14 13 18 20 18 20 17 42.72 969 4 3
Zm00001d002740 0.3 0.3 0.8 0.4 0 0.3 0.2 0.2 0.2 0.7 0.1 0.3 0 0.2 0.9 0.2 0 0.3 0 0.3 0.6 40.62 160 1 0
Zm00001d002757 5 5 2 2 0.9 1 0.1 0.1 0.1 0.7 0.6 0.6 0.7 0.7 0.5 1 1 1 2 2 1 32.6 365 1 1
Zm00001d002758 17 16 18 19 15 8 9 8 6 8 9 8 4 4 5 3 3 4 5 5 4 28.84 208 1 0
Zm00001d002761 0.1 0.1 0 0 0 0 0 0.1 0.1 0.3 0.3 0.8 3 3 6 12 44 23 43 17 51 45.71 315 2 1
Zm00001d002773 1 2 0.6 1 2 0.7 0.4 0 0.1 0 0.1 0 0 0.1 0.2 0 0 0 0 0 0.1 35.74 207 1 0
Zm00001d002775 25 33 33 30 31 31 13 15 10 16 12 12 15 11 13 15 20 19 22 19 18 46.2 474 1 1
Zm00001d002776 1 0.4 0.7 0.1 0.1 0.1 0 0.1 0 0 0.1 0 0.3 0 0.1 0.3 2 0.6 1 0.9 1 33.55 459 1 1
Zm00001d002778 30 26 26 24 27 22 11 9 7 11 7 8 10 6 10 8 12 17 18 14 15 44.16 240 1 1
Zm00001d002788 0 0.7 2 2 0.7 0.1 0.3 0.5 0 0.2 0.2 0.1 0 0.2 0.6 0.4 0 0.1 0 0.1 0.4 41.06 207 2 1
Zm00001d002791 19 13 15 15 12 11 9 6 5 7 6 7 4 5 6 6 6 10 10 8 9 41.26 63 0 0
Zm00001d002794 0 0 0 0 0 0 0 0 0 0 0 0.1 0 0 0.2 0.1 0 0.1 0 0.1 0.1 41.9 284 1 1
Zm00001d002796 4 3 4 5 3 2 0.6 0.5 0.3 0.4 0.3 0.4 0.5 0.2 0.4 0.2 0.2 0.4 0.3 0.3 0.1 29.68 64 0 0
Zm00001d002802 1 0.5 0.4 0.3 0.5 0.5 0.2 0.7 0.3 0.3 0.3 0.4 0 0.3 0.7 0.4 4 0.9 0.4 0.5 1 25.56 352 2 0
Zm00001d002809 0.2 0 0.3 0.4 0.1 0.2 0 0 0.1 0.1 0.1 0.1 0 0 0 0 0 0.2 0.3 0 0.1 37.19 164 0 0
Zm00001d002817 3 7 7 6 6 5 4 3 2 3 3 2 3 2 2 2 1 2 2 2 1 31.89 947 2 1
Zm00001d002818 0 0 0 0 0 0 0 0 0 0.1 0 0 0 0 0 0 0 0 0 0 0 31.14 289 1 0
Zm00001d002823 24 5 5 5 9 42 25 22 18 16 26 25 11 24 17 13 14 12 12 13 14 44.13 580 1 1
Zm00001d002829 0 0.1 0 0 0.1 0.8 0.4 0.4 0.2 0 0.2 0.1 0 0 0 0 0 0 0.6 0 0 36.61 254 0 0
Zm00001d002833 0.8 0.2 0.3 0.1 0 0.2 0 0 0.1 0.1 1 1 0.1 0.5 0.4 0.6 5 1 0.6 1 1 46.88 305 1 1
Zm00001d002836 8 7 9 8 8 3 2 2 1 2 2 2 1 2 2 2 2 8 4 7 8 37.19 449 1 1
Zm00001d002868 5 4 2 1 4 2 3 3 2 3 2 3 1 1 2 2 6 4 2 0.7 3 30.43 161 1 0
Zm00001d002876 15 10 8 5 4 3 2 2 2 4 5 7 6 6 8 9 11 16 13 16 12 29.34 1087 3 1
Zm00001d002878 31 33 37 48 44 34 21 24 15 21 12 14 13 9 14 12 24 18 17 23 28 33.33 129 1 0
Zm00001d002889 41 60 61 73 56 58 68 54 45 54 43 42 43 30 36 23 15 18 19 21 16 49.39 83 0 0
Zm00001d002890 4 4 7 5 3 6 3 4 4 3 5 6 3 3 3 0.9 4 3 2 0.8 3 32.65 196 1 0
Zm00001d002891 4 4 3 4 4 3 3 2 2 4 3 4 4 3 4 4 3 4 4 5 4 46.58 161 1 0
Zm00001d002896 29 24 27 31 32 21 18 24 16 19 16 17 15 12 19 12 14 14 12 11 12 38.4 440 2 1
Zm00001d002898 0 0.1 0 0 0 0 0 0 0 0 0 0.1 0 0 0 0 0.3 0 0 0 1 30.14 355 1 0
Zm00001d002904 0 0 0 0.1 0.1 0.1 0 0 0 0.1 0.1 0 0.3 0.1 0.1 0 0.1 0.1 0 0.1 0.1 34.9 424 1 1
Zm00001d002915 0 0 0 0 0 0 0.1 0.1 0 0 0.1 0 0 0 0 0 0.2 0.1 0 0 0 28.94 152 0 0
Zm00001d002930 0 0 0 0.1 0 0 0.5 0.6 1 0.6 0.9 1 0.2 0.6 1 0.6 0.5 0 0 0.8 0 25.12 207 0 0
Zm00001d002933 8 6 8 7 6 6 6 4 5 7 7 8 7 6 8 7 9 12 9 12 10 30.59 1902 7 5
Zm00001d002934 5 3 0.9 0.6 1 0.4 0.6 0.5 0.3 0.3 0.2 0.1 0 0.3 0.1 0.3 0 0 0 0.1 0.2 26.21 328 0 0
Zm00001d002940 0.5 0.3 0.3 0.3 0.3 0.3 0.1 0.1 0.1 0.2 0.2 0.1 0.2 0.3 0.4 1 1 2 4 2 1 30.92 1368 3 3
Zm00001d002942 21 20 29 19 17 20 36 18 22 28 21 17 12 19 22 18 10 17 21 14 21 30.54 239 0 0
Zm00001d002950 26 24 23 20 19 18 11 7 6 9 8 10 11 7 8 9 9 13 9 12 12 36.8 1084 3 1
Zm00001d002953 15 14 14 12 13 18 21 16 12 16 15 14 9 10 11 9 8 10 11 8 6 29.65 344 1 1
Zm00001d002958 4 9 7 6 2 0.4 0 0.7 0.1 0.1 0.2 0.4 2 0.4 2 1 2 1 0.9 0.8 0.8 36.11 216 1 0
Zm00001d002959 1 4 2 2 3 1 1 0.5 0.7 0.8 2 0.3 0 0.5 0.2 0 0.7 0 0 0 0 31.42 245 1 1
Zm00001d002960 0 0.2 0 0.3 2 2 4 8 7 6 7 11 8 15 13 32 51 12 16 8 20 34.21 152 0 0
Zm00001d002969 38 30 41 34 32 34 23 20 17 19 18 21 13 13 15 9 24 20 17 13 21 28.95 259 2 0
Zm00001d002971 4 3 3 3 4 2 1 1 0.3 0.7 0.3 0.4 0.2 0.4 0.6 0.7 0.1 0.6 1 0.4 0.6 48.01 252 2 1
Zm00001d002980 7 12 12 10 11 10 5 4 4 4 4 4 4 3 4 4 8 9 6 6 7 29.5 400 1 1
Zm00001d002982 0 0 0 0 0 0.1 0 0 0.3 0.4 0.1 0.4 0 0.1 0.4 0 0 0 0 0 0 25.92 135 0 0
Zm00001d002984 0 0 0.7 2 9 3 0.6 0.6 0.5 0.2 0 0.5 0.2 0.7 2 0.5 3 1 2 2 3 25.75 233 1 0
Zm00001d002990 10 13 15 10 7 9 8 3 3 7 5 5 3 6 6 8 14 7 7 9 8 47.61 105 1 0
Zm00001d002991 0 0.5 0.5 0.9 2 13 21 21 10 18 20 17 23 14 20 7 4 5 4 6 5 29.64 398 1 0
Zm00001d002993 1 0.6 0.9 0.1 0.2 0.5 0 0.2 0.2 0 0 0.1 0 0 0 0 0 0 0 0.6 0.1 44.08 186 1 1
Zm00001d003003 1 0.1 0.7 1 0 0 0.2 0.1 0 0.3 0.2 0.2 0 0.4 0.1 0.1 0.2 0 0.2 0 0.5 34.84 221 1 1
Zm00001d003014 34 42 37 40 39 45 34 29 23 27 22 21 25 15 19 22 36 36 45 37 40 25.71 105 0 0
Zm00001d003027 0 0 0 0 0 0 0 0 0 0 0 0 0 0 0 0 0 0.1 0 0 0 33.24 367 1 1
Zm00001d003033 21 13 13 12 12 19 12 9 7 12 9 10 10 9 9 7 5 8 6 7 8 49.26 410 2 2
Zm00001d003037 0 0 0 0 0.1 0 0.2 0 0 0 0 0 0 0 0 0.2 0.3 0.1 0.2 0.1 0.2 25.6 332 0 0
Zm00001d003049 18 26 22 23 18 13 9 9 8 10 10 9 13 12 17 19 8 9 8 12 9 38.97 449 1 1
Zm00001d003051 0.1 0.7 0 0.5 1 0.7 0.3 0.1 0.3 0.1 0.2 0.7 1 0.4 1 2 9 6 6 4 7 27.73 137 0 0
Zm00001d003052 0 0.5 0.5 2 4 6 5 5 4 4 4 5 5 5 6 3 5 2 4 2 1 26.59 297 1 1
Zm00001d003053 0.8 1 1 0.6 0 0.3 0.1 0.1 0 0.2 0.4 0.2 0 0.4 0.9 0.3 0.5 0.1 0.6 0 0.4 40 265 1 0
Zm00001d003060 0 0.2 0.4 0.1 0 0.1 0 0 0 0 0 0 0 0 0 0 0 0 0 0 0 36.62 527 2 1
Zm00001d003071 33 21 24 34 39 53 56 41 22 22 25 24 13 16 19 13 12 10 10 13 11 48.23 226 2 1
Zm00001d003081 87 120 132 138 122 88 93 84 64 65 63 68 73 64 106 111 150 146 156 133 105 33.67 98 0 0
Zm00001d003087 16 13 14 12 11 10 9 8 7 11 10 9 8 6 7 4 3 4 4 4 3 31.45 337 0 0
Zm00001d003089 11 9 10 9 10 7 5 7 8 11 12 13 17 16 22 19 6 2 2 7 2 40.2 980 5 3
Zm00001d003090 0 0 0 0 0 0 0 0 0.3 0 0 0 0 0 0 0.1 0.1 0 0 0 0 34.66 300 1 1
Zm00001d003104 10 9 5 3 3 2 0.7 2 2 2 2 3 1 0.9 0.9 0.2 0.5 0.1 0.3 0.1 0.4 26.01 442 1 1
Zm00001d003110 11 9 8 9 8 4 5 4 2 5 4 4 8 3 4 3 1 4 2 2 0.6 29.94 354 1 1
Zm00001d003116 5 14 10 10 12 6 4 4 4 5 4 5 7 6 11 19 40 55 55 54 61 27.49 582 1 1
Zm00001d003117 0 0 0 0.2 0 0 0 0 0 0 0 0 0 0 0 0 0 0 0 0 0 36.36 374 2 1
Zm00001d003121 0 0 0 0 0 0 0 0 0 0 0.2 0.1 0 0.1 0.1 0 0.2 0 0 0.1 0 26.8 194 0 0
Zm00001d003124 9 7 6 5 5 5 6 5 4 6 4 4 3 3 3 2 2 2 2 2 2 40.49 321 2 2
Zm00001d003127 205 260 247 226 289 406 336 298 219 243 225 210 169 179 210 213 286 386 252 295 354 32.07 159 0 0
Zm00001d003151 2 0.9 0.7 2 1 0.7 0.5 1 0.4 0.4 0.5 0.5 0.1 0.4 0.2 0.4 0.2 0.8 0.2 0.5 0.4 27.08 336 1 0
Zm00001d003155 3 3 2 3 2 2 2 3 2 3 2 3 2 1 2 2 2 1 2 2 2 34.48 58 0 0
Zm00001d003158 0 0 0 0 0 0.4 0.6 0.8 0.5 0.3 0.7 0.6 1 1 1 2 0.5 0.1 0.2 0.7 0.6 27.9 43 0 0
Zm00001d003162 2 2 0.9 0.4 1 0.2 0 0.2 0.1 0.2 0 0.1 0 0 0 0 0.1 0.1 0 0 0 32.81 320 1 0
Zm00001d003169 0 0.4 0.2 0 0 0 0 0 0 0 0 0 0 0 0.2 0 0.2 0.2 0 0 0 29.41 170 1 0
Zm00001d003172 22 17 30 8 10 13 1 0.9 3 4 2 3 0 2 0.3 0 0 0.1 0 0 0.2 25.9 193 0 0
Zm00001d003176 8 8 9 9 8 7 4 6 4 7 4 5 5 5 6 8 12 15 13 17 17 36.48 940 3 3
Zm00001d003198 6 5 5 5 4 5 12 11 9 12 11 10 14 8 11 9 6 11 8 12 9 26.41 1268 3 2
Zm00001d003207 17 13 15 14 13 10 7 6 6 9 9 8 8 7 9 8 10 11 10 12 9 25.69 288 1 0
Zm00001d003209 0.2 0.3 2 5 13 4 0.8 0.6 0.7 0.1 0.3 0.9 0.7 0.3 0.7 0.4 1 1 2 0.5 3 28.71 498 2 1
Zm00001d003219 3 2 2 0.5 2 4 1 0 0.1 0.4 0 0.2 0 0.2 0 0 0 0 0 0 0 44.08 186 1 1
Zm00001d003220 35 40 40 34 37 49 38 17 14 25 19 20 18 15 16 15 16 17 15 16 12 27.58 348 1 1
Zm00001d003223 23 20 16 16 14 14 16 12 12 20 15 15 19 14 21 19 18 28 17 31 18 36.29 259 0 0
Zm00001d003226 8 5 5 7 6 3 1 1 1 3 2 2 0.8 2 3 4 5 4 8 6 7 25.8 155 0 0
Zm00001d003234 0 0 0 0 0 0 0.2 0 0 0 0 0 0 0 0 0 0.5 0.4 0 0 0.5 45.4 185 1 1
Zm00001d003237 0 0 0 0.1 0 0 0 0 0 0 0 0 0 0 0 0 0 0 0 0 0 48.58 212 1 1
Zm00001d003256 15 13 11 13 13 18 21 18 17 24 21 19 22 14 20 15 14 18 17 19 12 28.03 510 2 2
Zm00001d003259 19 19 16 16 15 22 15 10 7 13 10 10 12 9 11 12 12 21 18 21 18 40.27 370 2 1
Zm00001d003262 24 35 40 46 53 25 17 19 15 21 16 19 34 19 27 33 27 37 39 50 33 29.94 591 2 2
Zm00001d003264 0.8 2 1 0.6 0.2 0.5 0.1 0 0.3 0.4 0.2 0.3 1 1 3 4 8 4 2 2 1 41.31 167 1 1
Zm00001d003266 8 6 5 4 3 3 1 1 0.7 1 2 2 1 1 2 0.9 1 2 1 1 1 28.1 790 2 1
Zm00001d003267 48 48 61 58 30 23 16 12 9 13 12 15 12 11 13 12 13 17 18 20 17 36.3 146 0 0
Zm00001d003269 0.3 2 2 3 0.8 0.7 0.4 0.3 0.1 0.2 2 1 0.9 1 2 2 3 2 2 1 2 26.22 61 0 0
Zm00001d003272 0.1 2 3 2 2 0.9 0.5 0.1 0.1 0.4 0.5 0.2 1 1 2 1 4 3 1 0.4 2 31.04 451 1 1
Zm00001d003276 0.4 0.1 0.7 0.4 0.9 0.1 0.8 1 0.7 0.7 0.5 0.7 0.3 0.5 0.5 0.1 1 0.8 0.8 0.3 3 33.09 278 1 1
Zm00001d003278 0 0.3 0.1 0.2 0 0.1 0 0.1 0.1 0.1 0.3 0 1 0.1 0.3 0.4 0.4 0.4 0.3 0.1 0.5 30.02 493 1 0
Zm00001d003284 11 8 8 9 10 13 13 13 10 10 12 9 8 8 9 8 6 10 8 10 10 30.3 363 1 0
Zm00001d003287 0 0.3 0.4 0.1 0 0 0.3 0.8 0.3 0.4 0.1 0.1 0 0.3 0.4 3 35 23 22 10 39 30.96 197 1 0
Zm00001d003293 0.5 0.5 0.2 0.2 0.7 0.7 0.5 0.3 0.8 1 1 1 0.6 1 0.8 0.6 0.9 0.7 1 0.6 0.8 37.3 378 2 2
Zm00001d003296 0 0 0 0 0 0 0.4 0 0 0 0 0 0 0 0 0 0 0 0 0 0 40.98 183 1 1
Zm00001d003306 10 31 18 4 3 2 2 4 0.7 0 0.7 1 1 1 0.5 2 9 5 4 6 9 36.31 179 1 1
Zm00001d003308 13 17 21 17 14 20 15 10 8 14 10 9 4 6 6 3 1 1 1 1 2 39.73 302 2 1
Zm00001d003314 1 0.7 0.7 0.5 0 0 0.2 0.6 0.1 0.3 0.3 0.5 0 0.6 1 0.2 0.9 0 0.7 1 0.9 47.75 178 1 0
Zm00001d003334 3 4 3 4 5 3 3 4 4 4 6 5 6 4 5 7 5 4 3 4 3 40.58 308 1 1
Zm00001d003346 18 21 16 21 28 19 12 18 9 6 14 13 8 14 13 16 19 17 8 16 30 35.59 59 0 0
Zm00001d003353 0 0 0 0.2 0 2 1 0 0 0 0 0.2 0 0.4 0 0 0.3 0 0 0.4 0.3 27.27 99 0 0
Zm00001d003356 0 0 0.1 0.3 2 2 2 0.5 1 1 1 0.8 6 2 3 5 7 5 2 5 7 38.63 132 1 0
Zm00001d003358 6 3 3 5 9 8 2 3 3 3 1 1 0 1 2 3 8 2 2 0.4 0.9 29.2 113 0 0
Zm00001d003365 0.1 0.3 0.1 0.4 0.1 0.4 0.3 0.2 0.1 0.1 0.1 0 0 0.2 0 0 0 0 0 0.1 0.2 34.37 160 0 0
Zm00001d003366 0 0.5 0 0 0.5 0.2 0 0.2 0.2 0.7 0.6 0 0 0.3 0.3 0 0 0 0 0 0 35.89 156 1 0
Zm00001d003373 1 0.6 0.6 0.5 0.7 0.7 0.5 0.3 0.3 0.5 0.6 0.7 0.4 0.5 0.8 0.8 1 2 2 2 2 39.83 359 2 0
Zm00001d003381 2 3 6 3 4 3 1 2 0.8 0.3 0.9 1 0.1 0.6 0.9 0.4 1 0.6 2 0 0.8 35.45 409 1 1
Zm00001d003386 6 10 10 17 15 11 4 4 2 2 1 1 2 1 1 0.7 1 2 0.3 1 1 48.64 74 0 0
Zm00001d003390 0.1 0.2 0.2 0.9 1 0.3 0.1 0.1 0.1 0 0.3 0.3 0 0.3 0.1 0.2 0.6 0.3 0.6 0.1 0.4 25.29 344 1 0
Zm00001d003392 0.2 1 0.6 0.6 0.8 0.6 0.1 0.2 0.2 0 0.2 0.2 0 0.1 0.3 0 0.9 0.4 2 0.2 2 33.03 330 1 1
Zm00001d003393 35 37 36 39 47 39 29 35 29 28 25 25 29 25 27 22 26 29 26 29 28 43.26 312 2 1
Zm00001d003399 6 5 8 5 4 2 0.6 1 0.9 0.7 0.5 0.6 0.4 0.6 0.7 0.6 3 0.5 0.3 0 0.5 34.26 677 4 2
Zm00001d003408 0.4 0.2 0.5 1 0.3 0.5 0.4 1 1 1 0 0.9 0 0.8 2 1 0.2 0.5 0 1 0 41.05 151 1 0
Zm00001d003409 0.6 1 0.5 0.3 0.3 0.5 0 0.4 0.7 0 0.6 0.7 0 0.7 0.9 0.5 0.2 0.8 0.2 0 0.4 34.48 87 0 0
Zm00001d003411 3 3 2 0.8 0.8 1 0.4 0.3 0.3 0.8 0.6 0.3 0.2 0.4 0.2 0.3 0.5 0.6 0.4 1 0.6 43.82 162 1 0
Zm00001d003415 9 12 12 11 9 12 10 9 8 9 8 8 8 6 6 6 8 11 10 12 10 46.36 220 1 1
Zm00001d003445 0.4 1 2 1 0 1 0.5 0.6 0.1 0.3 0.3 0.6 0 0.3 0.5 0.5 0.8 0.4 0.8 0.2 0.3 47.41 232 1 1
Zm00001d003457 33 34 46 56 47 18 6 9 5 3 4 4 2 3 3 0.5 5 1 1 1 2 37.25 204 1 1
Zm00001d003459 4 2 1 0.7 0.7 0.3 0.6 0.1 0.3 0.4 0.3 0.5 0 0.2 0.4 0.1 0.2 0.3 0 0.6 0.1 33.13 166 1 0
Zm00001d003494 0.7 0.5 0.3 0.5 0.5 1 0.2 0.1 0.1 0.2 0.2 0.1 0 0.1 0.1 0.1 0.1 0.4 0 0.1 0.1 42.12 254 1 1
Zm00001d003496 0.1 0.1 0 0.2 0.2 0 0 0 0.1 0 0.2 0 0 0 0 0.1 0.1 0 0 0 0.2 46.21 383 2 2
Zm00001d003500 5 5 5 3 3 4 4 5 4 6 3 5 4 3 4 3 9 7 11 8 16 31.67 423 1 1
Zm00001d003509 37 59 57 62 63 39 16 16 12 15 12 12 17 10 14 14 14 16 7 9 10 35.04 408 2 2
Zm00001d003514 0 0 0 0 0 0 0 0 0.1 0 0 0 0 0 0 0 0 0 0 0 0 30.46 128 0 0
Zm00001d003546 20 23 17 20 16 12 14 6 6 10 6 7 12 6 8 7 10 12 11 8 6 35.15 128 0 0
Zm00001d003572 2 3 3 3 4 5 3 2 2 3 3 2 3 2 3 3 5 7 5 5 6 36.44 653 2 1
Zm00001d003577 0 0 0.4 0.2 0.3 0.6 0.8 1 0.7 1 1 1 0 0.9 1 0.7 0.6 0.6 0.3 2 0.2 29.14 223 1 0
Zm00001d003579 0 0 0 0 0 0 0 0 0 0.2 0.1 0 0 0.2 0 0 0 0 0 0.7 0 33.33 18 0 0
Zm00001d003593 2 3 3 4 3 2 14 23 9 6 3 4 2 4 5 3 9 3 3 3 5 26.58 158 1 0
Zm00001d003601 34 33 27 20 18 26 14 11 10 15 14 14 19 12 15 15 11 13 10 8 7 29.77 403 1 1
Zm00001d003602 104 83 78 87 100 81 47 43 31 46 39 38 37 30 38 48 60 87 78 92 77 27.99 618 3 2
Zm00001d003604 0 0 0 0 0 0 0 0 0 0 0 0 0 0 0.1 0 0 0 0 0 0 47.61 336 2 1
Zm00001d003613 8 9 9 8 10 13 16 10 9 9 9 10 11 10 10 12 13 16 16 17 17 42.85 434 2 1
Zm00001d003615 20 13 11 12 11 8 6 6 5 9 8 7 15 10 15 19 23 33 25 37 24 30 1133 5 2
Zm00001d003635 0 0.4 0.1 0.2 0 0 0 0.2 0.1 0 0 0.2 0.5 0 0.1 0.1 0.3 0.3 0 0.4 0 32.05 156 0 0
Zm00001d003640 2 1 2 2 2 1 1 1 0.9 0.9 1 1 2 1 1 1 1 1 2 2 1 40.15 264 1 1
Zm00001d003643 14 19 16 19 18 29 29 18 14 18 17 15 22 15 16 39 32 23 21 30 14 36.87 339 2 0
Zm00001d003648 13 5 4 3 1 1 2 3 3 5 6 8 9 10 13 15 24 32 33 32 28 30.71 1361 5 2
Zm00001d003655 6 7 7 8 7 7 6 3 2 5 3 4 4 3 3 4 4 6 5 6 5 28.22 163 0 0
Zm00001d003657 0.3 0 0.2 0 0.2 0 0 0 0.1 0 0 0 0.3 0 0.1 0 0.2 0 0 0 0.3 35.94 498 1 1
Zm00001d003658 6 4 3 5 3 5 4 2 2 3 3 2 2 2 3 1 2 1 2 1 1 32.63 288 2 0
Zm00001d003660 14 14 11 28 30 13 7 9 5 6 5 5 5 5 4 7 20 20 21 7 21 42.85 126 0 0
Zm00001d003673 14 17 18 14 13 12 6 5 4 5 5 5 4 4 4 3 3 4 4 4 2 47.5 501 2 2
Zm00001d003679 8 8 8 9 6 6 4 3 2 3 3 3 2 2 3 3 3 4 4 4 4 35.1 470 2 1
Zm00001d003701 0 0 0 0 0 0 0 0 0.1 0 0 0 0 0 0 0 0 0 0 0 0 32.23 487 2 1
Zm00001d003709 4 5 3 2 4 8 3 5 3 3 4 4 0.8 5 3 1 1 0.4 0.2 0.2 0.6 45.32 214 1 0
Zm00001d003715 7 6 4 6 3 1 0.4 0.8 0.7 0.6 0.6 0.9 3 3 3 13 33 37 29 33 40 28.4 257 1 1
Zm00001d003755 0 0.1 0 0 0.1 0 0 0.1 0.1 0 0 0.1 0.2 0 0 0.1 0.1 0.1 0 0 0 30.79 367 1 1
Zm00001d003760 0.4 2 0.5 0.5 1 0 0 0 0 0 0 0 0 0.1 0 0 0.1 0.3 0 0 0.1 46.08 115 0 0
Zm00001d003762 0 0.1 0.4 0.2 0.6 2 0.6 0.1 0.6 0.5 0.5 0.4 0.7 0 0 0.1 0 0 0 0 0 47.07 325 2 0
Zm00001d003767 2 0.7 0.7 0.2 0.3 0 0 0 0 0 0 0 0 0 0 0 0 0 0 0 0 32.63 144 1 0
Zm00001d003781 0.5 1 0.5 1 0.6 0.3 0.5 0.1 0.1 0 0.3 0.4 2 2 1 14 4 0.1 0.1 2 0.2 27.94 365 1 1
Zm00001d003782 0 0.4 0 0 0 0.7 0.5 0 0 0 0.3 0.2 0 0 0 0 0 0 0 0.3 0.3 42.42 165 1 1
Zm00001d003797 2 1 2 1 1 2 0.6 0 0.3 0.5 0.7 0 0 0.4 0 0 0 0.5 1 0 0.6 35.48 155 1 0
Zm00001d003800 10 10 12 9 7 2 1 1 0.7 0.9 1 2 2 2 2 2 9 6 11 5 11 33.72 169 0 0
Zm00001d003812 17 14 10 10 8 9 6 6 5 7 7 8 7 7 9 14 21 34 30 33 29 49.43 799 3 2
Zm00001d003839 18 15 17 19 19 14 15 16 12 20 19 17 30 15 18 19 20 34 26 34 33 25.27 451 1 1
Zm00001d003850 3 3 3 4 3 2 1 2 1 2 1 1 0.9 1 2 0.8 2 0.9 0.6 0.7 2 43.11 334 2 2
Zm00001d003857 201 210 173 162 197 236 82 131 104 149 145 145 192 165 194 240 181 127 155 203 140 40.82 534 2 2
Zm00001d003866 0.9 1 0.1 0.1 0.4 0.4 0 0.4 0 0.1 0.2 0.1 0.3 0.1 0.1 0 0.6 3 0.6 0 1 48.87 266 2 0
Zm00001d003888 3 2 2 1 2 2 1 2 1 1 2 2 2 0.8 1 0.8 3 3 2 2 3 42.67 157 2 0
Zm00001d003896 95 104 135 132 122 182 130 124 107 115 107 102 51 66 78 59 94 82 85 76 125 32.53 166 0 0
Zm00001d003897 0.8 0.5 0.7 0.2 0.1 0 0 0 0.2 0.1 0 0 0.4 0 0 0.1 0.4 0.6 0 0 0 45.99 337 1 1
Zm00001d003911 60 41 39 32 24 28 19 19 17 22 21 20 22 18 20 24 29 41 40 46 42 33.75 80 0 0
Zm00001d003912 0.6 0.2 0 0 0 0 0 0 0.3 0.2 4 7 24 27 44 99 240 258 433 217 365 41.93 93 0 0
Zm00001d003913 11 8 12 11 11 8 6 9 4 7 6 5 9 4 6 7 7 8 8 9 6 41.78 213 1 1
Zm00001d003929 0.1 0.2 0.1 0.3 0.7 0.6 2 4 3 4 3 2 2 2 2 0.7 0.7 0.3 0.4 0.1 0.3 30.65 398 1 1
Zm00001d003935 7 7 8 8 6 4 3 3 2 2 2 2 0.9 2 2 2 3 3 2 2 3 26.88 212 0 0
Zm00001d003937 6 6 7 5 4 4 3 2 1 2 2 2 2 1 2 2 2 2 2 2 2 34.51 678 2 1
Zm00001d003948 48 32 33 27 21 19 8 9 9 14 14 13 15 13 18 27 39 60 40 51 44 27.98 736 2 1
Zm00001d003958 26 21 20 26 22 15 8 7 7 11 10 10 11 8 10 10 11 17 12 15 12 32.17 979 2 1
Zm00001d003966 1 0.7 0.4 0.4 0 0 0 0 0.2 0.3 0 0 0 0 0 0 0.6 0 1 0 0 39.63 111 0 0
Zm00001d003969 1 1 2 0.3 1 2 2 1 0.8 1 2 0.7 0.5 0.1 2 0.4 0.8 0.7 0 0.2 1 32.71 162 0 0
Zm00001d003993 0.6 0.1 0.1 0 0 0.1 0 0.1 0 0 0 0.1 0 0.1 0 0 1 0.9 0.2 0.2 1 32.99 397 1 1
Zm00001d003995 0 0 0 0 0 0 0 0 0 0 0 0.1 0 0 0.1 0 0.1 0 0 0.1 0 26.45 378 1 1
Zm00001d003996 16 11 10 7 3 0.5 0 0.2 0 0.2 0.3 0.5 0.9 0.3 0.4 0.3 0.9 3 1 0.7 2 42.35 569 3 1
Zm00001d004002 0 0.3 0 0.2 0 0 0 0 0 0 0 0 0 0 0 0 0 0 0 0 0 28.1 153 0 0
Zm00001d004036 11 9 9 7 8 10 6 4 4 5 4 5 3 3 4 3 2 4 5 3 3 32.34 303 2 0
Zm00001d004078 0 0.1 0 0.2 0 0 0 0 0 0.1 0.1 0 0.2 0 0 0.1 0.1 0.4 0.3 0 1 32.56 479 1 1
Zm00001d004079 0 0 0 0 0.1 0 0 0 0 0 0.2 0.1 0 0.1 0.1 0.1 0.2 0.6 0.5 0 0.6 34.08 223 1 0
Zm00001d004089 0 0 0 0 0 0 0 0 0 0 0 0 0 0.2 0 0 0.2 0 0 0 0 41.05 190 1 1
Zm00001d004090 3 3 3 3 5 6 6 3 2 3 2 2 2 2 1 1 2 3 3 2 3 26.23 343 1 1
Zm00001d004091 9 10 12 9 8 10 9 7 5 8 6 7 6 4 5 4 5 7 7 7 5 32.27 474 1 1
Zm00001d004094 0 0.1 0 0 0 0 0 0 0.1 0.1 0 0.1 0 0 0 0 0.1 0.1 0 0 0.1 40.67 1040 5 2
Zm00001d004095 0 2 0.7 0.5 0.2 0.1 0 0.3 0 0 0 0.1 0 0.1 0 0 0 0 0 0 0 29.96 307 1 1
Zm00001d004096 0 0 0 0 0.3 2 0.4 0 0 0 0 0 0 0 0 0 0.4 0 0 0 0 37.34 83 0 0
Zm00001d004102 0 0 0 0 0.2 0.6 0 0 0.1 0.1 0.5 0.2 0.5 0.1 0.1 0 0.1 0 0 0 0 47.7 392 2 1
Zm00001d004115 16 14 14 13 15 13 11 12 6 10 6 7 8 5 5 5 6 10 9 10 14 25.77 97 0 0
Zm00001d004117 0 0 0 0 0 0 0 0.1 0.1 0.2 0 0.1 0 0.1 0 0 0 0 0 0 0 26.06 376 1 1
Zm00001d004121 16 12 10 20 21 18 16 13 6 8 8 7 4 4 2 3 7 5 5 3 6 29.48 78 0 0
Zm00001d004123 29 35 33 45 47 46 44 42 30 42 31 35 38 28 38 39 33 37 38 40 36 36.48 222 1 1
Zm00001d004126 0 0 0 0 0 0 0 0 0 0 0 0 0 0.2 0.1 0.1 0.5 0.1 0.3 0 0.5 39.72 360 3 0
Zm00001d004130 1 0.1 0.2 1 2 4 2 2 2 3 2 2 3 1 1 1 0.6 0.1 0.3 0.4 0.5 38.34 665 3 1
Zm00001d004131 0 0 0 0 0 0 0.3 0 0 0 0 0 0 0 0 0 0 0.2 0 0 0 33.62 113 1 0
Zm00001d004132 13 13 15 13 15 8 7 4 4 5 6 6 4 4 5 6 7 12 11 9 10 28.57 518 2 1
Zm00001d004135 0 0 0.2 0 0 0 0 0 0 0 0 0 0 0 0 0 0 0 0 0 0.2 36.3 168 1 0
Zm00001d004136 21 27 23 24 24 44 28 21 18 25 21 20 14 16 18 18 23 30 23 21 19 25.61 406 1 1
Zm00001d004166 0 0 0.2 0.1 0 0 0.4 0 0.1 0.1 0.1 0 0 0.2 0.3 0 0 0 0 0 0 27.05 85 0 0
Zm00001d004168 0 0 0 0 0 0 0.1 0 0 0 0 0 0 0 0 0 0 0 0 0 0 36.36 176 1 0
Zm00001d004202 0 0 0 0.5 0 0 0 0 0 0 0 0 0 0 0 0 0 0 0 0 0 45.71 175 0 0
Zm00001d004203 0 0 0.7 0 0 0.4 0.3 0.2 0.1 0 0 0 0 0 0 0 0 0 0 0 0 36.6 112 1 0
Zm00001d004208 0 0.5 0 1 0.9 0.4 0.3 0.7 0.6 1 2 2 0 1 2 0.5 0 0 0 0 0 31.3 115 0 0
Zm00001d004222 11 10 9 12 9 5 4 4 4 5 4 5 2 4 4 5 5 6 6 5 6 29.33 392 2 0
Zm00001d004234 0.2 0 0.1 0.1 0.6 0.1 0 0 0 0 0 0 0 0 0 0 0 0 0 0 0 25.31 707 2 1
Zm00001d004236 0 0 0 0 0 0.1 0 0 0 0 0 0 0 0 0 0 0 0 0 0 0 49.73 189 1 1
Zm00001d004238 0 0.1 0 0 0 0 0 0 0 0 0 0 0 0 0 0 0 0 0 0 0 26.27 392 1 0
Zm00001d004245 0.3 0.3 0.3 0.3 0.4 0.1 0.2 0.2 0 0 0 0.2 0 0 0 0.2 0 0.1 0 0 0 42.18 192 2 0
Zm00001d004249 1 2 3 2 3 2 1 0.1 0.3 2 0.7 0.9 0 0.7 2 0.3 0.9 0.1 0.8 0.8 0.2 27.89 190 1 0
Zm00001d004260 43 40 46 46 44 40 26 19 18 21 20 21 19 19 18 24 26 37 27 35 30 33.43 326 1 1
Zm00001d004323 0 0 0 0 0.1 0 0 0 0 0 0.1 0 0 0.2 0 0 0 0 0 0 0 27.58 145 0 0
Zm00001d004325 0 0 0 0 0 0 0 0 0 0 0 0 0 0.1 0.1 0.2 0 0 0 0 0.2 49.45 275 1 1
Zm00001d004327 0 0 0 0 0 0 0 0 0 0 0 0 0 0 0 0 0 0.1 0 0 0 41.3 230 1 1
Zm00001d004333 0 0 0 0.1 0 0 0 0 0 0 0 0 0 0 0 0 0 0 0 0 0 48.14 270 2 1
Zm00001d004340 5 5 5 6 5 8 0.7 0.3 0.4 0.5 0.5 0.5 0.2 0.1 0.5 0.6 0.5 0.8 2 1 0.7 41.13 457 1 1
Zm00001d004353 0 0 0 0.2 0 0 0 0 0 0 0 0 0 0 0 0 0 0 0 0 0 28.2 117 0 0
Zm00001d004354 6 3 3 5 3 3 3 2 1 2 2 2 0.1 0.9 1 0.4 2 2 2 1 0.6 28.85 253 1 1
Zm00001d004357 0.6 1 0.8 1 0.8 3 8 23 17 9 14 8 8 6 8 6 4 1 0.8 2 2 39.33 544 2 1
Zm00001d004358 5 3 3 2 1 1 0.5 0.3 0.2 0.3 0.5 0.5 0.1 0.3 0.2 0.4 0.6 0.7 0.3 0.7 0.5 27.02 396 1 1
Zm00001d004365 0 0 0 0.1 0.2 0.1 0 0 0 0 0 0 0 0 0 0.1 0 0 0 0.1 0 28.45 123 0 0
Zm00001d004382 0.7 0.1 0.2 0.9 0.5 0.6 0.2 0.3 0.1 0 0.1 0.3 0 0.1 0.3 0.1 0.1 0.1 0.2 0.9 0.6 27.58 116 1 0
Zm00001d004384 0 0 0 0.3 0.4 0 0 0.4 0 1 0.4 0.5 0 0 0 0.2 0 0.2 0 0.3 0 49.61 131 1 0
Zm00001d004390 0 0.3 0.3 3 6 1 0 0 0 0 0 0 0 0 0 0 0 0 0 0 0 30.48 164 1 0
Zm00001d004392 12 11 9 11 12 7 10 10 7 10 9 8 13 8 9 5 4 3 2 4 3 27.86 244 1 1
Zm00001d004396 10 10 10 12 10 9 7 4 3 6 4 4 6 3 4 4 5 6 6 6 5 36.63 303 1 1
Zm00001d004410 19 16 17 15 22 34 28 18 16 20 19 20 13 12 13 13 13 14 14 15 9 36.36 154 1 0
Zm00001d004412 0.1 0.1 0 0.3 0.4 0.3 0.2 0.7 0.2 0.1 0.3 0.7 0.5 0.1 0.3 0.3 0.3 0.1 0 0 0 35.71 70 0 0
Zm00001d004430 0 0.2 0 0 0 0 0 0 0.1 0.2 0 0 0 0 0 0 0.3 0.2 0 0 0 36.45 96 0 0
Zm00001d004435 3 4 3 3 2 2 2 0.8 1 1 1 0.5 0.4 0.7 1 0.7 2 3 1 2 1 29.26 246 1 0
Zm00001d004452 0 0 0 0 0 0 0.1 0 0.2 0.1 0.1 0.1 0 0 0 0.1 0 0 0 0.3 0.2 25.13 187 0 0
Zm00001d004458 11 14 12 14 8 14 12 5 7 7 7 7 5 5 5 5 6 8 9 9 7 36.36 286 2 1
Zm00001d004459 0 0 0 0 0 0.1 0 0 0 0 0 0 0 0 0 0.1 0 0 0 0 0 28.08 381 1 1
Zm00001d004465 12 11 14 13 15 19 9 8 7 10 7 8 2 6 7 4 7 8 7 5 6 40.9 198 1 1
Zm00001d004466 19 17 11 14 11 12 11 9 8 10 11 10 11 8 10 9 10 12 13 13 11 30.05 1018 1 1
Zm00001d004468 2 2 3 2 2 2 1 1 0.8 1 1 1 1 0.6 0.8 0.5 0.7 0.9 0.7 1 0.6 37.45 299 1 1
Zm00001d004480 10 5 3 3 0.7 0.6 0.4 0.7 0.3 0.3 0.3 0.2 0 0.5 0 1 3 3 4 2 5 27.39 230 0 0
Zm00001d004488 0 0 0 0 0 0 0.5 0.2 0 0.2 0.1 0.2 0 0.1 0.1 0.1 0 0 0 0.2 0 28.36 208 0 0
Zm00001d004495 2 3 4 3 1 0.1 0 0.3 0.1 0 0 0 0 0 0 0.1 0.6 0.4 0.2 0.1 0.9 38.87 301 0 0
Zm00001d004498 12 12 10 11 9 9 9 6 5 7 6 5 4 4 6 5 7 10 11 9 10 43.15 95 1 0
Zm00001d004500 0 0 0 0 0 0 0 0 0 0 0.1 0 0 0 0 0 0 0 0 0 0 35.86 92 0 0
Zm00001d004510 0 0.1 0.1 0 0.1 0 0 0 0 0 0 0 0 0 0 0.2 0.3 0.3 0.8 0.5 0.3 25.43 173 0 0
Zm00001d004541 5 6 6 5 6 10 9 4 4 6 6 7 5 4 5 6 7 9 7 8 8 44.43 853 5 3
Zm00001d004543 16 24 28 25 39 29 13 14 11 16 13 12 12 12 15 12 15 14 12 13 10 47.36 95 1 0
Zm00001d004553 5 3 6 5 5 2 0.8 2 0.8 1 0.7 1 0.7 0.8 0.8 0.6 2 1 2 0.8 2 42.13 750 4 3
Zm00001d004558 0 0 0 0 0 0 0.1 0 0.3 0 0 0.1 0 0.3 0 0 0 0 0 0 0 29.2 113 0 0
Zm00001d004578 0 0 0 0 0 0 0 0 0 0 0 0 0 0 0 0 0 0.6 0.3 0 2 45.16 124 1 0
Zm00001d004583 0.2 0.2 0.6 0 0 0 0 0 0 0 0 0 0 0.2 0 0.5 3 1 7 2 11 35.15 128 0 0
Zm00001d004586 13 8 10 10 5 3 3 2 1 3 3 3 2 2 2 3 4 6 5 6 6 43.29 97 0 0
Zm00001d004599 0 0 0 0 0 0 0 0.1 0 0 0 0.1 0 0 0 0 0 0 0 0 0 41.66 156 0 0
Zm00001d004635 1 0.6 0.7 0.4 0.2 0.1 0.1 0.2 0.1 0.1 0.1 0.1 0 0.1 0.1 0 0.2 0.1 0.3 0 0.1 31.85 744 2 1
Zm00001d004642 0 0 0 0.1 0 0 0 0 0 0 0 0 0 0 0 0 0 0 0 0 0 31.03 174 0 0
Zm00001d004644 9 6 7 8 5 4 3 3 3 4 4 5 4 3 4 5 7 14 13 14 15 30.57 157 1 0
Zm00001d004649 5 4 3 2 0.5 1 1 1 0.5 1 2 2 0.9 1 2 0.6 1 1 2 1 0.8 44.13 691 1 1
Zm00001d004650 4 4 6 5 3 6 4 5 5 3 3 2 2 2 3 1 0.6 0 0 0.4 0.6 46.09 128 1 1
Zm00001d004651 17 12 13 16 19 15 12 14 13 15 14 14 13 9 11 10 7 8 8 11 7 39.05 443 3 1
Zm00001d004667 12 12 12 12 11 15 16 9 8 12 10 10 10 8 9 9 10 12 11 11 10 29.95 1105 1 1
Zm00001d004669 29 30 29 29 25 18 20 16 13 17 14 15 14 11 15 14 14 17 14 20 14 46.7 349 2 1
Zm00001d004671 0 0 0 0 0.5 0 0 0 0 0 0 0 0 0 0 0 0 0 0 0 0 32.71 107 0 0
Zm00001d004672 0.6 1 0.3 0.3 0.3 0.1 0 0.2 0 0 0 0 0 0.1 0 0 0 0.1 0 0 0.5 30.12 239 1 0
Zm00001d004709 9 8 8 7 7 8 8 4 4 7 5 6 5 5 5 3 4 4 5 5 3 30.32 976 2 2
Zm00001d004720 0 0.1 0.1 0 0.1 0.1 0 0 0.1 0 0 0 0 0 0 0.3 0.1 0 0 0 0 42.71 906 1 1
Zm00001d004723 0.4 0.2 0.2 0.1 0 0.2 0.2 0.1 0.1 0.2 0 0.1 0.2 0.2 0.1 0.1 0.4 0.2 0.1 0.3 0.3 30.42 539 1 1
Zm00001d004726 0 0.4 0.1 0.3 0 0.4 0.1 0.2 0.1 0 0.5 0.3 0.2 0.2 0.2 0.3 0.4 0.5 0 0.4 0.4 41.41 425 3 1
Zm00001d004751 8 8 7 5 11 10 8 4 4 5 6 6 7 3 4 5 5 5 4 5 4 45.93 516 1 1
Zm00001d004753 1 1 3 3 0.1 0.1 0 0 0.1 0.2 0.2 0.8 0 0.4 0.7 0.2 1 0 0 0 0 32.44 188 0 0
Zm00001d004758 27 37 80 46 47 41 9 12 6 4 5 6 2 3 4 1 16 1 11 2 7 29.54 176 1 0
Zm00001d004768 9 10 10 7 9 13 7 12 11 9 10 13 9 12 13 14 39 11 22 11 15 27.31 454 2 1
Zm00001d004782 12 14 12 12 13 11 8 7 5 7 6 6 7 5 6 6 8 11 9 11 10 36.94 406 3 2
Zm00001d004790 95 80 71 76 71 58 52 42 39 70 56 55 55 44 53 50 36 47 42 59 49 29.09 330 2 1
Zm00001d004819 0 0.2 0 0.1 0 0.2 0 0 0 0 0 0 0 0 0.1 0 0 0 0 0 0 28.42 285 1 1
Zm00001d004821 50 57 60 63 70 71 32 30 22 27 24 21 22 16 20 20 37 36 37 30 34 27.27 165 0 0
Zm00001d004826 0 0 0 0 0 0 0 0 0 0 0 0 0 0 0.1 0 0 0 0 0 0 26.02 219 1 0
Zm00001d004831 0.9 0.8 0.8 0.4 0.3 0.5 0.2 0.2 0.1 0.3 0.7 0.1 0 0.9 0.6 0.8 0 0.3 0.3 0 0.7 42.69 89 0 0
Zm00001d004848 1 2 3 1 2 1 0.6 0.9 0.7 0.4 0.1 0.5 0.4 0.2 0.3 0 0.3 0.2 0.4 0 0.9 39.7 413 2 2
Zm00001d004855 10 10 10 7 4 4 3 1 1 2 2 2 2 1 2 1 3 4 3 4 3 42.26 97 1 0
Zm00001d004861 9 5 4 3 6 9 8 8 8 10 11 10 10 9 12 11 13 17 18 19 20 46.27 981 3 3
Zm00001d004866 1 1 1 1 3 2 1 0.3 0.7 0.9 0.6 0.6 0.6 0.3 0.4 0.4 0.3 0.7 0.4 0.2 1 37.45 291 2 1
Zm00001d004868 7 5 6 5 4 2 0.8 0.6 0.3 0.6 0.7 1 0.8 0.7 0.9 0.8 1 2 1 2 2 25.97 893 2 2
Zm00001d004876 2 2 2 2 2 0.8 0.8 0.4 0.4 0.6 0.3 0.5 2 0.6 0.6 0.4 0.9 0.9 0.8 0.1 0.4 35.97 278 1 1
Zm00001d004891 0 0 0 0.1 0.1 0 0 0 0 0 0 0 0 0 0 0 0 0 0 0 0 26.08 92 0 0
Zm00001d004894 7 3 6 1 2 2 0 0.9 0.2 0.1 0.1 0 0.4 0.1 0.1 0 0.2 0 0 0.1 0 29.41 170 1 0
Zm00001d004896 22 16 21 18 19 17 13 18 15 12 14 14 12 16 16 13 14 18 16 19 20 48.24 456 1 1
Zm00001d004898 17 20 21 23 21 17 12 8 8 12 8 9 8 6 8 9 10 14 12 14 11 38.67 605 1 1
Zm00001d004906 0 0 0 0 0 0.1 0 0 0 0 0 0 0 0 0 0 0 0 0 0 0 48.23 369 1 1
Zm00001d004916 3 3 3 4 2 2 2 0.9 0.4 0.9 0.8 1 0.5 0.5 1 2 3 7 6 3 5 40.05 367 2 1
Zm00001d004925 8 6 6 7 5 4 4 4 3 4 4 5 6 4 6 6 7 12 8 8 8 27.63 1900 6 4
Zm00001d004930 22 21 18 17 16 17 11 9 7 9 8 8 7 8 10 9 13 17 15 16 18 28.6 374 1 1
Zm00001d004948 0 0 0 0 0 0 0 0 0 0 0 0.1 0 0 0 0 0 0 0 0 0 43.93 437 1 1
Zm00001d004950 0 0 0 0.1 0 0 0.1 0 0 0 0 0 0 0 0 0 0 0 0 0 0 32.9 310 1 1
Zm00001d004955 0 0 0 0 0 0 0 0 0 0.2 0.3 0.1 0 0.1 0.1 0 0.1 0 0.2 0.1 0 40.13 882 3 2
Zm00001d004960 17 15 14 13 13 23 26 13 12 14 15 16 10 10 13 12 16 20 17 19 19 31.84 336 1 1
Zm00001d004965 0 0 0 0 0 0.1 0 0.3 0 0.4 0.2 0 0 0 0 0 0 0 0 0 0.4 27.61 105 0 0
Zm00001d004966 0.8 0.5 1 1 1 0.6 0.1 0.2 0.2 0.3 0.1 0.6 0 0.1 0.1 0 0.2 0.2 0.2 0.2 0.3 27.9 473 1 1
Zm00001d004973 0.3 0.1 0.2 0.7 0.1 0.1 0.1 0.1 0.1 0 0.1 0.2 0 0 0.1 0.1 0.3 0.2 0 0.3 0.1 39.53 478 3 2
Zm00001d004976 19 21 24 19 20 22 12 9 9 13 9 10 11 8 11 13 16 20 17 20 20 45.79 428 3 2
Zm00001d004982 23 19 20 17 17 21 13 8 7 11 10 10 11 8 11 15 21 33 25 31 27 27.76 760 2 2
Zm00001d004986 18 15 16 14 11 11 9 6 6 7 6 6 7 5 6 7 9 13 11 12 10 46.23 279 2 1
Zm00001d005003 0.1 0.4 0.3 0.9 0.4 0.3 0 0.2 0 0.5 0.2 0.2 0.6 0.4 0.6 0.4 1 1 1 0.8 0.8 31.87 160 0 0
Zm00001d005010 0 0 0 0.1 0 0.5 0 0 0 0 0 0.1 0 0 0 0 0.1 0 0.1 0 0 39.78 284 1 1
Zm00001d005016 3 4 5 6 6 9 16 11 11 17 15 17 9 11 15 14 14 16 15 17 22 40.2 398 2 2
Zm00001d005023 116 103 108 83 128 172 104 85 48 64 39 62 41 26 37 25 129 27 112 49 126 27.02 148 0 0
Zm00001d005036 37 30 39 40 30 21 19 21 18 18 15 14 11 9 12 9 11 16 15 13 19 41.7 211 1 0
Zm00001d005038 1 0.8 0 0.3 0.9 0.3 0.9 0.3 1 2 2 1 0 1 0.3 0.2 2 0.6 0 0.6 0.7 30.98 255 1 1
Zm00001d005039 0.1 0.8 4 1 3 4 0.9 2 2 1 2 2 0.4 1 2 1 7 2 7 4 6 33.93 221 1 1
Zm00001d005057 0 0.2 0 0 0 0 0 0 0 0 0 0.1 0 0 0 0 0 0 0 0.2 0 41.42 350 1 1
Zm00001d005071 1 0.8 0.7 1 1 0.9 0.6 2 2 1 2 2 0.8 1 1 0.9 3 0.4 1 0.6 1 42.49 473 2 1
Zm00001d005081 8 9 5 10 11 16 14 10 6 8 6 4 5 7 5 10 12 16 12 15 16 40.18 107 1 0
Zm00001d005095 0 0 0 0 0 0 0 0 0 0 0 0 0 0 0 0 2 1 0 0 1 32.35 68 0 0
Zm00001d005097 0.3 0 0.2 0.4 0.2 0.3 0 0.3 0 0.1 0.1 0.2 0 0.2 0.1 0.1 0.1 1 0.5 1 2 28.2 117 0 0
Zm00001d005100 15 11 10 11 8 10 21 27 24 27 26 26 20 21 23 15 8 8 8 11 7 48.61 325 3 2
Zm00001d005103 0 0 0 0 0 0 0.3 0 0 0 0 0 0 0 0.2 0 0 0 0 0 0 29.83 124 0 0
Zm00001d005124 0 0 0.1 0 0.4 1 1 0.3 0.3 1 0.8 1 0.3 0.5 1 0.6 0.6 0.9 0.9 0.6 1 43.52 363 2 1
Zm00001d005135 13 14 14 10 11 10 7 8 7 9 8 8 8 6 9 9 13 17 15 17 12 43.88 572 2 1
Zm00001d005136 0 0 0 0 0 0 0 0 0 0 0 0 0 0 0 0.1 0 0 0 0 0 27.45 102 0 0
Zm00001d005137 20 15 16 21 19 12 10 7 5 8 7 7 10 7 9 11 12 17 15 16 12 27 1300 5 3
Zm00001d005139 0 0 0 0 0 0 0 0 0 0 0 0.1 0 0 0 0 0 0 0 0 0 36.89 431 2 1
Zm00001d005143 0.6 0.8 4 8 16 16 21 19 13 17 15 17 9 9 12 7 4 2 5 5 3 44.28 411 1 1
Zm00001d005148 0.3 0.2 0.4 1 0.6 0.3 0.4 0.1 0 0 0 0 0.2 0 0 0 0 0 0 0 0 29.32 399 1 0
Zm00001d005168 24 14 12 13 12 13 11 5 5 10 9 10 10 6 6 3 2 4 3 3 2 41.9 377 2 1
Zm00001d005175 0 0.3 0 0 0 0 0 0.1 0 0 0 0 0 0.1 0 0 0 0 0 0 0 32 125 1 0
Zm00001d005178 6 4 5 5 7 6 5 5 2 5 3 4 4 1 1 0.8 5 5 4 3 3 44.64 56 0 0
Zm00001d005182 25 34 30 30 37 27 20 20 14 19 13 17 16 10 13 12 14 16 13 15 14 38.11 223 1 0
Zm00001d005188 38 47 42 46 57 59 57 57 43 51 38 40 42 31 39 44 41 48 43 54 38 45.73 223 1 1
Zm00001d005195 17 12 15 18 12 6 4 3 2 3 3 2 3 2 3 3 4 7 7 6 8 34.37 320 1 1
Zm00001d005228 28 35 31 29 38 43 24 17 19 26 20 23 19 17 19 20 32 33 24 29 30 26.75 314 0 0
Zm00001d005230 0.4 94 17 30 10 196 1839 2494 2903 2228 2395 2593 1005 1623 1311 326 140 5 10 74 5 34.19 155 1 0
Zm00001d005250 25 31 34 34 37 33 15 14 15 19 15 20 22 20 25 29 31 33 38 29 24 30.75 800 3 1
Zm00001d005253 32 33 32 41 37 28 18 15 10 14 12 13 17 10 14 17 18 25 27 22 22 39.09 110 0 0
Zm00001d005256 16 18 21 24 25 12 9 5 4 6 5 8 5 5 7 8 14 16 19 20 17 30.73 244 1 1
Zm00001d005261 0 0 0 0 0 0.1 0 0 0 0.1 0 0.2 0 0.1 0 0 0 0 0 0 0 28.5 221 0 0
Zm00001d005269 10 9 9 7 7 6 4 3 3 5 4 5 4 3 4 2 3 3 4 4 3 33.68 285 1 1
Zm00001d005270 9 7 7 8 6 6 3 4 4 5 5 6 5 2 3 4 7 6 10 7 9 36.17 235 1 1
Zm00001d005292 0 0 0 0 0 0 0 0.2 0 0 0 0 0 0 0 0 0 0 0 0 0 29.13 460 1 1
Zm00001d005298 2 0.6 1 0.5 0.1 0.1 0.1 0.1 0.2 0.2 0.4 0.5 0.2 0.2 0.2 0 0.2 0.2 0.1 0 0.3 41.49 829 3 2
Zm00001d005307 0 0 0 0 0 0 0 0 0 0 0.1 0 0 0 0 0 0 0 0 0 0 46.44 295 2 1
Zm00001d005308 8 10 8 6 5 5 3 4 3 5 5 4 4 4 6 7 11 16 13 14 12 47.23 705 2 1
Zm00001d005325 2 1 1 1 0.6 0.5 0.3 0.2 0.1 0.2 0.3 0.4 0 0.1 0.4 0 0.1 0.2 0.1 0.3 0.3 33.94 218 0 0
Zm00001d005329 8 8 4 5 6 5 4 7 5 5 6 5 8 5 5 6 8 7 7 9 9 27.46 386 2 0
Zm00001d005339 0 0.2 0.1 0.2 0.2 0.4 0.1 0.3 0 0.3 0.2 0.3 0.3 0.1 0 0.4 0.4 1 2 0.3 0.6 41.17 85 0 0
Zm00001d005343 74 114 122 115 101 82 82 100 82 68 71 64 52 48 51 33 22 11 12 18 10 27.57 388 1 1
Zm00001d005351 2 1 2 0.6 0.8 1 0.7 0.7 0.2 0.6 0.9 1 0.5 0.7 2 2 11 2 10 2 6 25.11 422 1 1
Zm00001d005354 0 0.3 0 0 0 0 0 0 0 0 0 0 0 0.4 0 0.4 0.2 0.2 0.7 0.8 0 32.27 158 1 0
Zm00001d005366 0.1 0 0 0 0 0 0 0.1 0 0.1 0 0 0 0.1 0 0 0.1 0 0 0 0 40.03 542 3 1
Zm00001d005373 15 13 11 11 11 10 8 7 6 8 8 7 6 6 8 7 8 10 9 10 10 28.14 1201 2 2
Zm00001d005374 0.7 0 0 0 0 0 0 0 0 0 0 0 0 0 0 0 0 0 0 0 0 48.68 76 1 0
Zm00001d005384 10 7 5 11 8 5 4 3 0.9 3 2 2 1 1 3 2 3 4 1 3 4 30.68 88 0 0
Zm00001d005393 6 6 6 7 7 4 3 2 2 2 2 2 3 2 3 4 4 5 4 5 4 39.01 305 1 1
Zm00001d005394 16 32 40 41 55 40 35 31 22 23 16 17 17 11 27 13 30 17 12 7 9 32.43 185 1 0
Zm00001d005424 9 7 7 8 7 5 3 4 3 4 5 5 5 5 7 8 7 10 8 10 7 36.03 222 1 0
Zm00001d005425 0 0.5 0 0 0 0.2 0.3 0.5 0 0 0 0 0 0 0 2 7 4 0.7 3 5 39.39 66 0 0
Zm00001d005433 0 0 0 0 0 0 0 0 0 0 0 0 0 0 0 0 0 0 1 0 0 46.38 166 1 1
Zm00001d005450 13 8 9 9 12 13 11 10 10 11 11 9 7 7 9 6 4 6 5 5 6 36.14 368 1 1
Zm00001d005453 19 17 15 18 15 12 8 5 4 7 6 7 6 4 6 6 5 10 8 9 9 26.26 99 0 0
Zm00001d005466 3 2 2 1 2 1 1 2 1 2 1 1 2 1 2 2 1 2 3 2 2 31.25 352 1 1
Zm00001d005468 27 30 27 38 39 29 22 22 15 21 15 14 21 12 13 12 9 11 10 10 10 35.57 253 0 0
Zm00001d005473 6 6 7 8 9 11 11 9 8 9 9 8 5 5 7 6 5 6 5 6 5 41.27 407 1 1
Zm00001d005480 7 8 7 7 6 5 3 5 4 4 4 3 3 3 3 3 2 4 3 3 3 36.91 558 1 1
Zm00001d005482 7 6 7 6 8 4 3 3 2 3 2 2 2 2 3 2 3 4 5 3 3 32.76 177 0 0
Zm00001d005488 0 0 0 0 0 0 0 0 0 0.3 0 0 0 0.2 0 0 0 0 0 0 0.2 28.31 113 0 0
Zm00001d005495 34 23 26 32 36 23 19 16 12 15 11 12 14 11 14 14 20 32 24 34 39 25.56 223 1 0
Zm00001d005502 32 27 31 28 31 30 22 27 24 30 28 29 34 28 38 30 28 37 26 42 29 46.15 195 1 0
Zm00001d005506 0.2 0.4 0.7 1 0.8 1 0.1 0.8 0.3 0.5 0.3 0.6 0 0.1 0.1 0 0.3 0.1 0.3 0 0 42.06 416 2 2
Zm00001d005513 23 18 17 16 15 27 17 11 8 15 11 12 9 12 12 14 15 26 26 23 26 37.29 303 2 0
Zm00001d005516 7 5 5 6 5 4 3 2 2 3 3 2 2 2 2 4 3 5 4 4 4 34.72 455 2 1
Zm00001d005520 2 2 2 2 0.3 1 0.1 0.5 0.4 1 0.8 0.6 0 0.6 0.5 1 1 1 2 3 1 47.82 253 1 1
Zm00001d005531 0.1 0.5 0.3 1 0.3 0 0 0 0.1 0 0.1 0.1 0 0.1 0.1 0.2 0 0.2 0 0 0 36.3 303 1 1
Zm00001d005544 4 5 5 4 2 2 2 2 1 2 2 1 1 0.8 2 2 0.9 2 1 2 2 25.55 360 1 0
Zm00001d005554 2 3 2 2 3 2 1 2 2 1 2 1 0.7 2 1 1 2 2 4 2 3 46.15 455 2 1
Zm00001d005573 19 16 16 17 13 12 11 8 7 10 12 11 11 9 11 12 12 18 15 16 17 31.29 885 1 1
Zm00001d005580 0 0.2 0 0.1 0 0 0 0 0 0 0 0 0 0 0 0 0 0 0 0.3 0 25.12 195 0 0
Zm00001d005602 0.3 0.3 0 0 0.1 0.2 1 1 2 2 1 2 0.4 0.2 0.8 0 5 3 8 1 8 29.75 205 0 0
Zm00001d005609 0.4 0.3 2 0.9 0.5 0.2 0.4 0.3 0 0.1 0.2 0.3 0 0.9 0.9 1 7 3 4 0.5 7 41.71 350 2 1
Zm00001d005614 16 14 13 12 11 12 10 12 9 9 9 9 4 8 9 12 18 26 23 22 29 27.2 419 1 1
Zm00001d005629 0 0.1 0 0 0 0 0 0 0 0 0.1 0 0 0 0 0 0.1 0.1 0.2 0 0 35.75 495 2 2
Zm00001d005636 22 22 18 27 45 71 100 82 66 104 80 72 81 64 72 72 68 92 78 100 89 35.98 214 1 0
Zm00001d005638 16 11 13 10 10 9 6 12 11 15 14 13 16 12 19 18 15 15 15 22 16 27.18 982 1 1
Zm00001d005650 4 3 2 3 2 5 4 4 5 5 5 5 5 4 5 4 3 3 2 4 2 40.43 1301 6 2
Zm00001d005653 5 5 4 3 4 4 3 8 7 9 9 8 8 8 12 14 15 19 18 23 23 46.78 466 2 1
Zm00001d005658 0.1 0.6 1 1 0.6 0.6 2 1 3 3 1 2 2 1 3 2 5 5 2 0.7 3 28.64 384 1 0
Zm00001d005659 0 0.1 0 0 0 0 2 3 3 3 2 6 3 4 3 6 45 46 28 11 67 39.55 359 3 0
Zm00001d005663 0 0.1 0 0.1 0 0 0.1 0.5 0.7 0.4 1 3 4 4 6 15 132 35 79 25 115 43.32 307 2 1
Zm00001d005680 5 3 3 2 2 0.7 0.2 0.6 0.5 0.5 0.6 0.5 0.5 0.1 0 0 0.5 0.4 0.5 0.3 0.3 29.23 455 1 1
Zm00001d005693 2 0.2 0.5 0.3 0.5 0.3 0.2 0.5 0.6 0.2 0.2 0 0 0.6 0.7 0 0.6 0.3 0 0 0.6 27.64 170 0 0
Zm00001d005695 68 72 86 108 121 140 102 97 66 79 64 66 54 44 72 44 42 42 48 35 43 42.22 90 1 0
Zm00001d005696 7 7 6 3 2 4 1 0.7 0.6 1 1 1 0.2 0.6 0.7 0.6 0.5 1 0.9 1 1 33.97 674 4 2
Zm00001d005711 11 9 7 8 8 6 6 4 4 4 4 4 3 4 3 4 5 6 6 8 5 34.62 283 1 1
Zm00001d005727 6 8 7 7 5 4 4 3 4 4 5 4 4 4 7 9 6 7 3 3 2 38.39 435 1 1
Zm00001d005732 22 19 18 17 16 15 10 10 9 10 9 8 9 8 9 11 10 11 10 14 13 32.58 445 3 0
Zm00001d005733 5 5 3 2 2 1 2 2 3 4 2 2 1 1 2 0.8 0.6 1 0.2 1 2 32.63 95 0 0
Zm00001d005736 29 16 19 22 14 8 5 5 4 6 6 6 8 6 9 9 11 21 21 19 22 34.49 229 1 1
Zm00001d005741 0 0 0 0 0 0 0 0 0 0 0 0 0 0 0 0 0 0 0.3 0 0 32.9 155 0 0
Zm00001d005742 8 11 12 8 1 2 11 11 4 2 1 2 0.3 0.6 0.6 2 4 2 6 1 2 39.36 188 1 1
Zm00001d005777 1 0.6 0.8 0.5 1 0.4 0.5 0.7 0.6 0.5 0.5 0.5 0 0.4 0.2 0.1 0.4 0.3 0.3 0.3 0.7 48.68 417 3 1
Zm00001d005784 0 0 0 0 0 0 0 0 0 0 0 0 0 0.1 0 0 0 0 0 0 0 43.35 346 1 1
Zm00001d005790 0 0.6 2 2 3 3 3 3 1 2 2 4 2 2 3 3 11 5 2 1 7 32.62 328 1 1
Zm00001d005795 16 17 15 19 14 8 11 11 11 15 7 9 7 6 7 4 3 4 4 3 5 34.25 324 1 0
Zm00001d005798 51 44 45 36 29 13 7 18 14 13 12 14 9 11 13 10 19 15 21 20 34 46.8 423 3 2
Zm00001d005805 0 0 0 0 0 0 0.2 0 0 0 0 0.1 0 0.1 0 0.1 0 0.1 0 0 0 43.55 326 2 0
Zm00001d005806 0 0.7 0 0.3 1 5 11 13 7 6 14 10 15 14 9 7 2 3 3 6 4 41.81 110 1 0
Zm00001d005812 8 7 6 6 6 5 4 3 3 4 4 4 5 3 4 4 4 5 5 6 5 28.74 1047 5 0
Zm00001d005815 0.6 0.7 1 1 0.7 0.8 0 0.3 0.1 0.3 0.3 0.3 0 0.2 0 0.5 0.3 1 0.5 0.4 0.2 41.41 367 2 1
Zm00001d005816 2 2 2 2 2 2 0.3 1 0.6 1 1 1 3 1 2 1 3 4 4 4 5 37.04 637 3 2
Zm00001d005826 9 11 14 11 10 8 3 4 4 4 3 4 5 4 4 5 7 7 5 5 3 27.75 717 1 1
Zm00001d005844 0 0 0 0 0 0 0 0.1 0 0 0 0.1 0 0 0 0 0.1 0 0 0 0 44.88 303 2 2
Zm00001d005847 19 11 14 16 15 11 7 8 8 8 9 8 7 8 11 10 9 12 10 9 11 44.72 512 1 1
Zm00001d005849 11 7 5 5 3 3 5 6 4 5 6 4 3 3 3 2 2 1 1 1 1 46.55 406 1 1
Zm00001d005864 18 14 18 15 20 18 17 22 20 21 19 17 21 20 22 20 16 24 15 25 19 25.66 226 0 0
Zm00001d005866 21 21 22 18 17 19 18 14 10 20 16 17 16 16 19 12 4 3 4 7 4 36.79 318 2 0
Zm00001d005871 3 0.6 0.3 0.2 0.3 0.1 0.1 0 0 0.1 0.1 0 0 0.2 0 0 0 0.1 0 0 0.2 47.84 441 3 2
Zm00001d005892 1 3 3 0.7 2 1 0.1 0 0 0 0.1 0.3 2 0.6 4 0.9 2 6 0 0.9 2 27.75 263 1 0
Zm00001d005899 8 5 6 6 7 6 4 4 3 4 4 4 3 3 4 3 4 5 5 5 6 43.2 81 1 0
Zm00001d005917 4 4 6 4 3 1 0.4 0.9 0.4 0.5 0.6 0.9 0.4 0.7 1 0.7 4 1 3 2 4 49.03 624 2 2
Zm00001d005919 0.4 0 0.2 0 0 0.1 0 0 0 0 0.2 0.1 0 0 0 0 0 0 0 0 0.1 32.71 214 1 0
Zm00001d005920 6 8 8 7 5 3 2 2 1 2 2 3 3 3 4 5 7 9 8 9 9 31.6 250 1 1
Zm00001d005924 15 16 20 23 21 21 16 15 12 16 17 14 13 10 10 14 10 10 8 9 7 42.51 247 1 1
Zm00001d005928 1 2 1 1 0.7 2 2 0.4 0.5 0.6 1 1 1 0.7 1 1 5 7 4 4 6 49.68 318 2 1
Zm00001d005939 0.3 0.2 0.1 0 0 0 0.5 0.9 1 2 2 3 0 0.6 0.3 0.1 0.4 0.2 0.4 0.5 0.7 36.03 333 1 1
Zm00001d005940 5 3 3 2 3 2 0.9 0.9 2 1 1 1 1 1 3 3 5 5 5 4 4 47.05 357 2 1
Zm00001d005941 2 3 2 3 2 0.8 1 0.8 0.4 0.6 0.7 0.9 0.8 0.8 0.9 1 1 2 0.8 2 1 43.75 48 0 0
Zm00001d005948 2 2 1 2 1 1 1 0.4 0.5 0.7 0.5 0.6 0.4 0.6 1 0.7 1 2 1 2 2 28.7 418 1 0
Zm00001d005951 14 6 6 5 4 2 3 3 2 2 3 4 2 2 4 4 11 11 7 5 6 47.86 305 1 1
Zm00001d005952 11 6 7 5 7 6 9 7 8 11 7 7 4 6 7 6 11 15 8 16 8 48.33 60 0 0
Zm00001d005958 11 7 6 7 6 5 5 6 6 8 8 8 10 7 10 10 11 12 12 15 14 44.13 1176 3 2
Zm00001d005966 93 61 65 69 68 64 48 61 64 74 72 65 54 50 65 45 58 66 72 87 68 28.68 638 2 1
Zm00001d005976 11 11 9 10 11 10 7 4 4 6 6 5 4 4 6 5 5 7 6 7 5 46.93 343 1 1
Zm00001d005978 31 25 25 16 20 10 9 22 18 11 16 13 8 14 8 5 16 8 16 6 26 40.12 157 0 0
Zm00001d005993 0.8 0 0.7 0.2 0.8 0.1 0 0 0 0 0.1 0 0 0 0.1 0 0 0 0 0 0.2 43.36 279 1 0
Zm00001d005996 1 0.9 0.7 1 0.5 0.6 0.4 0.4 0.2 0.1 0.7 0.7 5 2 3 4 4 1 0.3 3 2 32.41 145 1 0
Zm00001d006002 5 3 4 4 3 2 2 3 2 2 2 4 1 1 2 1 2 3 3 2 4 30.12 156 0 0
Zm00001d006004 0 0 0 0 0 0 0 0 0 0 0 0 0 0 0.1 0 0 0.1 0.4 0 0 30.56 337 1 1
Zm00001d006008 423 270 209 194 220 387 139 151 151 194 204 223 286 274 386 526 1041 1919 1430 1740 2242 27.79 698 3 1
Zm00001d006017 0 0 0 0 0 0.8 0.3 0.1 0.3 0.6 0.3 0.2 0 0.2 0.2 0.2 0.4 0.1 0.4 0.4 0.2 42 438 1 1
Zm00001d006025 0.2 0.6 0.4 0 0.1 0 0.1 0.1 0 0.1 0.1 0.1 1 0.3 0.2 0.6 1 0.6 2 0.6 0.3 25.2 607 2 1
Zm00001d006027 0 0.1 0 0.1 0.2 1 3 4 4 5 5 6 3 4 6 5 9 10 15 7 10 43.14 503 2 2
Zm00001d006030 15 13 13 12 11 10 8 6 6 8 6 7 7 5 7 7 7 11 8 10 9 29.27 386 1 0
Zm00001d006031 1 3 3 2 3 2 2 3 2 3 3 3 3 2 2 2 2 2 2 2 3 36.88 366 2 1
Zm00001d006043 5 12 8 13 11 3 0.7 2 3 3 2 3 2 2 2 4 3 3 8 5 4 48.06 129 1 1
Zm00001d006046 37 30 27 29 25 15 10 9 6 12 11 10 11 10 12 16 21 33 28 30 30 33.87 186 1 1
Zm00001d006047 0.1 0.3 0.3 0 0.4 0.1 0.2 0 0 0 0.1 0.1 0.1 0.1 0.3 0.2 0.6 0.1 0.5 0.3 0.4 28.57 63 0 0
Zm00001d006050 0 0 0 0 0 0.2 0.4 0.2 0.1 0 0.1 0 0.5 0.1 0.1 0 0 0.1 0.1 0 0 32.09 377 1 1
Zm00001d006056 0.3 0.2 0.2 0.4 0.2 0.1 0.5 0.4 0.3 0 0 0.1 0 0.1 0.1 0 0.1 0.1 0 0 0.1 34.48 606 2 1
Zm00001d006066 2 0.7 0.8 1 0.2 0.5 0.3 0.1 0.1 0.1 0.2 0.2 0.9 0.1 0.1 0 0.1 0.2 0 0.1 0 34.05 138 0 0
Zm00001d006073 0.5 0.4 0.3 0.6 0.4 0.1 0.3 0.3 0.3 0.3 0.5 0.4 0 0.4 0.2 0.3 0.3 1 0.3 0.5 0.5 42.85 420 1 1
Zm00001d006077 0 0 0 0 0 0 0 0 0.1 0 0 0 0 0 0.3 0 0 0 0 0 0 37.5 32 0 0
Zm00001d006079 8 7 6 5 4 8 6 4 4 7 6 6 7 5 7 8 9 13 10 11 9 42.13 1061 4 2
Zm00001d006080 4 4 4 4 6 16 19 20 13 18 17 18 14 11 11 8 5 5 5 5 3 44.33 203 1 1
Zm00001d006089 19 21 22 25 21 12 7 6 5 6 5 4 3 3 3 2 0.7 0.7 0.9 0.8 0.5 45.51 457 3 2
Zm00001d006096 40 29 30 34 37 21 14 24 21 17 26 23 14 19 26 23 23 31 28 31 37 31.29 131 0 0
Zm00001d006100 131 233 174 181 204 430 396 236 174 218 183 180 127 105 123 109 157 148 144 115 111 31.78 258 0 0
Zm00001d006101 0.2 2 1 0.6 0.3 0 0.2 0 0 0 0 0 0 0 0 0 0.7 0.2 0.5 0 0.4 33.77 151 0 0
Zm00001d006102 16 14 13 12 10 8 4 4 4 5 6 6 6 4 6 6 8 11 8 9 9 27.79 277 1 0
Zm00001d006111 0 0 0 0.5 1 1 0.2 0.1 0.3 0.1 0.1 0 0 0 0 0 0 0 0 0 0 44.54 220 1 1
Zm00001d006112 39 39 48 49 55 49 31 31 23 23 24 25 14 21 26 21 29 37 36 34 29 27.8 205 1 0
Zm00001d006113 35 27 30 31 29 40 37 19 17 28 24 24 22 16 20 21 26 40 29 38 39 48.66 789 2 2
Zm00001d006115 2 2 1 0.8 0.5 0.6 0.6 0.2 0.7 0.3 0.3 0.4 0.1 0.6 0.4 0.6 0.2 0.6 0 0.1 1 32.72 330 1 1
Zm00001d006124 23 17 14 17 19 16 13 9 9 12 11 11 14 10 15 17 21 26 20 25 21 37.89 628 1 1
Zm00001d006133 6 5 4 3 2 2 2 2 2 4 3 3 8 4 7 9 8 11 12 12 14 43.84 317 1 1
Zm00001d006158 24 35 28 42 63 31 21 9 9 8 5 4 7 4 4 4 10 7 9 9 9 42.13 178 0 0
Zm00001d006172 8 6 6 4 5 9 11 5 5 8 7 8 6 5 6 4 6 7 5 8 5 33.81 411 1 1
Zm00001d006177 16 11 12 14 9 5 3 2 2 3 3 3 3 2 2 2 3 3 3 2 3 41.05 419 1 1
Zm00001d006180 5 9 10 10 8 3 1 1 0.9 1 1 1 2 2 2 0.7 3 4 4 2 1 29.47 268 1 0
Zm00001d006184 2 3 4 1 2 3 3 1 1 2 2 2 2 3 4 6 10 13 7 11 9 34.22 263 1 1
Zm00001d006192 22 22 17 17 16 14 7 10 7 11 9 8 8 6 9 8 14 19 15 18 15 35.3 575 2 2
Zm00001d006198 37 22 23 21 31 24 13 11 7 9 7 8 4 7 7 8 7 10 9 10 9 39.37 254 1 1
Zm00001d006204 34 36 32 36 41 38 48 51 36 36 38 32 30 30 36 23 24 24 31 32 25 49.13 230 2 0
Zm00001d006207 0.3 0 0.1 0 0 0.1 0.1 0 0 0 0 0 0 0 0 0 0.1 0.1 0 0 0.1 48.2 334 1 1
Zm00001d006211 5 5 3 3 3 4 1 1 1 1 2 2 4 3 5 6 23 27 16 11 21 33.09 284 0 0
Zm00001d006213 723 688 861 489 482 569 383 205 183 251 145 203 95 101 129 24 63 21 39 12 90 43.31 157 2 0
Zm00001d006217 7 5 7 8 6 6 4 5 4 5 4 5 5 4 6 4 8 5 4 3 3 42.68 335 2 1
Zm00001d006218 0 0 0.3 0 0.4 0 0 0 0 0 0 0 0 0 0 0 0.4 0 0 0 0 32.21 149 0 0
Zm00001d006237 5 7 6 3 2 6 2 1 0.9 0.9 1 0.9 0.3 0.4 0.3 0.2 0 0 0.2 0 0.1 37.91 509 2 1
Zm00001d006268 0.2 1 0.4 0.9 0.9 0 0.1 0 0 0 0.1 0.3 0 0.1 0.1 0 0.2 0.1 0.3 0 0.1 29.15 271 0 0
Zm00001d006269 8 6 6 4 5 4 3 3 2 3 3 3 4 2 2 2 4 5 5 5 6 29.94 384 0 0
Zm00001d006271 0 0 0 0 0 0 0.1 0 0.1 0 0.1 0 0.6 0.1 0 0.2 0.4 0.3 0.1 0.2 0.2 29.62 81 0 0
Zm00001d006274 1 1 1 1 0.8 1 1 1 1 1 1 1 0.7 1 1 1 2 2 2 2 2 32.21 149 0 0
Zm00001d006283 2 6 2 0.5 1 0.5 0 0.5 0.1 0.2 0 0 0 0.4 0.2 1 1 1 0.3 0.3 1 26.38 144 0 0
Zm00001d006288 0 0 0 0 0 0 0 0 0 0.1 0.1 0 0 0.1 0 0 0 0 0 0.3 0 42 200 1 1
Zm00001d006293 2 2 3 2 2 1 2 1 1 2 3 3 1 1 2 0.7 0.9 1 1 1 1 27.43 390 2 0
Zm00001d006311 5 6 7 7 7 7 4 4 3 5 4 3 3 2 2 2 2 3 2 2 3 32.65 196 1 0
Zm00001d006323 13 7 7 5 3 2 2 2 1 2 3 3 3 2 3 4 4 6 6 6 5 45.51 279 3 0
Zm00001d006329 24 40 33 29 35 51 49 57 35 50 44 40 41 44 61 56 78 74 78 59 60 26.38 72 0 0
Zm00001d006335 7 7 8 7 6 3 2 1 1 1 1 2 0.5 1 1 1 1 2 2 2 2 33.86 685 3 1
Zm00001d006341 7 6 4 4 5 4 4 2 1 4 3 3 3 1 2 2 3 5 3 2 3 29.32 266 0 0
Zm00001d006342 16 20 19 23 27 21 40 57 46 50 49 48 61 59 73 154 220 242 287 216 207 29.43 428 1 1
Zm00001d006350 15 13 15 13 11 10 8 7 5 9 7 8 9 7 8 8 9 12 9 12 10 29.86 941 3 2
Zm00001d006355 4 4 6 6 5 3 1 1 1 2 1 2 2 2 2 2 2 4 3 3 3 36.24 789 4 1
Zm00001d006358 0.9 0.9 0.7 0.1 0.3 1 0.2 0.8 0.2 0.4 0.1 0.2 0 0 0.1 0 0 0 0.1 0 0.2 47.05 289 2 1
Zm00001d006376 0 0 0 0.1 0 0 0 0 0.2 0 0 0 0 0 0 0 0 0 0 0 0 43.47 184 2 0
Zm00001d006399 0 0 0 0 0 0 0 0 0 0 0 0 0 0 0 0 0.1 0 0 0 0 30.5 259 1 1
Zm00001d006400 1 0.6 0.6 0.5 0.5 0.2 0.2 0 0 0.3 0.5 0.4 0.7 0.1 0.2 0.2 0.1 0.4 0 0.1 0.2 37.2 258 1 1
Zm00001d006410 14 15 14 16 15 17 14 11 8 10 9 8 9 6 7 8 8 11 9 12 12 27.16 254 1 0
Zm00001d006415 6 7 6 7 7 5 3 4 3 4 3 3 5 3 3 3 3 4 5 5 4 32.19 351 1 1
Zm00001d006417 0.8 0.7 0.7 0.7 0.8 0.6 0.4 0.2 0.2 0.3 0.2 0.2 0.3 0.5 0.2 0.1 0.4 0.8 0.4 0.3 0.5 39.72 370 1 1
Zm00001d006424 1 1 1 2 1 0.9 0 0.2 0.3 0.6 0.6 1 0.7 0.5 0.5 0.8 0.7 0.7 0.6 0.9 1 45.58 272 1 1
Zm00001d006428 15 10 11 15 11 8 6 5 5 7 7 8 10 8 11 13 14 20 18 20 18 39.58 2190 9 6
Zm00001d006433 16 16 14 15 15 16 10 8 6 9 7 8 9 6 7 8 9 8 9 9 6 30.06 143 1 0
Zm00001d006435 0.1 0.1 0.1 0 0 0.4 0 0 0 0 0.1 0 0 0 0 0 0 0 0 0 0 35.04 428 1 1
Zm00001d006438 31 30 30 29 25 22 20 12 11 16 15 15 14 12 14 15 18 23 18 21 16 36.22 450 1 1
Zm00001d006439 57 67 68 67 75 92 71 44 36 48 47 46 47 36 45 36 50 41 48 45 38 31.03 203 1 0
Zm00001d006440 65 49 49 50 49 41 31 27 20 25 25 22 22 18 22 27 34 51 46 53 55 33.44 302 1 1
Zm00001d006442 0 0 0 0 0 0 0 0.1 0.2 0.2 0.3 0.1 0 0 0 0.2 0 0 0 0.1 0 48.99 149 1 1
Zm00001d006445 0 0 0 0 0 0 0 0 0 0 0.1 0 0 0 0 0 0 0 0 0 0 26.92 104 0 0
Zm00001d006454 4 3 3 3 2 3 3 4 6 7 4 5 7 5 7 7 10 6 4 5 6 39.62 159 0 0
Zm00001d006455 34 35 32 33 32 45 41 22 17 27 25 24 25 20 22 25 28 37 35 40 33 36.44 461 1 1
Zm00001d006456 15 18 16 6 8 13 3 2 0.9 2 1 1 1 0.7 0.4 0.2 0.1 0.2 0.2 0 0.2 48.01 352 3 1
Zm00001d006457 23 24 20 21 22 16 13 12 10 12 10 9 12 8 9 9 8 11 8 12 11 25.18 683 3 0
Zm00001d006458 50 63 44 45 44 28 21 22 26 32 19 19 21 14 20 19 36 54 31 60 56 34.17 79 0 0
Zm00001d006466 1 0.1 1 0.7 1 0.4 0.6 0.7 0.2 0.1 0.3 0.5 0 0.2 0.1 0.1 1 0 0 0.3 0.7 47.75 289 1 1
Zm00001d006473 8 9 7 3 6 11 5 3 3 5 4 4 3 3 4 2 0.9 2 2 1 0.8 49.54 775 2 2
Zm00001d006485 0 0 0 0 0 0 0 0 0 0 0 0 0 0 0 0 0 0 0 0.1 0 43.75 112 1 0
Zm00001d006491 0 0 0 0.2 0 0 0 0 0 0 0 0.2 0 0.2 0 0 0 0 1 0 0.3 46.31 95 1 0
Zm00001d006495 2 4 2 2 3 2 3 1 3 4 2 3 2 2 1 0.9 2 0 2 0.8 1 40.2 97 0 0
Zm00001d006497 47 30 33 35 33 39 32 18 16 23 20 23 20 17 19 26 40 59 52 44 53 28.07 748 1 1
Zm00001d006504 4 4 4 3 3 3 2 2 2 3 2 2 2 2 3 2 3 4 3 3 2 48.97 929 3 3
Zm00001d006509 4 3 4 4 6 4 2 2 2 2 3 3 4 3 4 7 7 11 9 8 10 31.33 300 1 1
Zm00001d006516 0 0 0 0 0 0 0 0 0 0 0 0 0 0.1 0 0 0.6 0 0.4 0 0.3 34.54 220 1 0
Zm00001d006520 3 3 1 2 3 2 2 0.7 0.4 1 0.7 0.6 0.8 0.6 0.8 2 3 8 5 7 7 39.43 426 1 1
Zm00001d006547 75 62 52 37 46 46 20 13 10 18 11 16 12 9 13 9 20 12 20 8 26 43.7 135 1 0
Zm00001d006548 160 138 129 112 126 85 64 87 54 55 53 54 54 42 55 79 119 82 165 85 123 34.81 135 0 0
Zm00001d006549 5 4 3 3 2 1 0.3 0.3 0.2 0.5 0.5 0.6 0.5 0.5 0.6 0.2 0.2 0.3 0.2 0 0.2 46.96 922 4 3
Zm00001d006552 25 19 20 24 13 12 9 6 7 9 9 11 12 9 11 12 14 27 25 26 23 26.36 827 3 2
Zm00001d006561 8 8 14 11 11 14 4 7 7 8 7 8 3 5 4 0.7 7 0.4 2 1 6 45.32 214 2 1
Zm00001d006564 4 11 8 5 4 1 0.9 1 1 0.8 1 1 2 1 2 1 0.9 0.5 0.2 0.9 1 44.29 219 1 1
Zm00001d006566 9 11 13 11 11 8 8 6 5 5 7 7 4 6 4 7 7 10 11 9 9 47.19 89 1 0
Zm00001d006568 4 2 2 2 2 2 0.7 2 3 3 3 4 3 1 2 1 5 2 3 2 4 49.55 226 1 1
Zm00001d006576 0 0 0 0 0 0 0 0 0.3 0.8 0.5 0.4 0 0.4 0.1 0 0 0.1 0 0 0 33.88 180 1 0
Zm00001d006579 0 0 0 0 0 0 0.1 0 0 0 0.1 0 0 0 0 0 0 0 0 0 0.1 43.15 285 3 0
Zm00001d006585 0 0 0 0 0 0 0 0 0 0 0.1 0 0 0 0 0 0 0 0 0 0 30.58 255 1 0
Zm00001d006588 16 15 15 15 16 10 8 8 6 8 7 8 6 6 7 15 8 13 6 10 8 30.98 284 2 0
Zm00001d006604 6 7 6 11 14 7 4 6 4 2 3 3 2 2 4 3 9 7 3 2 7 34.54 165 0 0
Zm00001d006605 39 65 59 59 62 49 38 39 32 39 30 28 32 22 29 20 16 15 19 13 7 40.98 305 1 1
Zm00001d006614 4 5 5 4 4 3 2 2 2 2 2 2 3 0.9 1 2 3 3 4 2 3 36.8 432 2 2
Zm00001d006619 18 12 11 10 11 13 5 4 4 6 6 4 5 5 6 9 11 11 12 7 6 43.13 670 2 2
Zm00001d006630 4 4 4 3 2 4 2 2 2 3 4 5 3 2 3 4 5 6 6 5 4 37.59 274 1 1
Zm00001d006633 0 0 0 0 0 0 0 0 0 0 0.1 0 0.2 0 0 0.1 0.7 0 0.4 0.2 0.5 42.79 222 1 0
Zm00001d006639 3 3 2 3 5 16 5 3 3 5 5 6 1 2 2 0.2 0 0.2 0.1 0.1 0.2 40.57 69 0 0
Zm00001d006663 4 2 1 1 2 1 0.3 1 1 0.7 0.4 0.7 0.7 0.9 0.9 1 6 4 7 5 8 31.15 260 1 1
Zm00001d006666 0 0.1 0 0 0 0 0 0 0 0 0 0 0 0 0 0 0.2 0 0 0 0 34.47 293 2 0
Zm00001d006670 18 16 19 22 25 25 18 21 15 20 15 15 21 12 15 13 13 13 9 10 8 44.04 168 1 1
Zm00001d006685 7 11 6 8 7 7 8 4 4 8 4 3 2 3 6 4 4 10 0.4 10 6 45.25 179 1 1
Zm00001d006687 0 0 0 0 0 0 0 0 0 0.1 0 0 0 0 0 0 0 0 0 0 0 40.54 222 1 1
Zm00001d006698 0 0 0 0 0 0.1 0 0 0 0.2 0 0 0 0.2 0 0 0 0 0 0 0 42.85 105 0 0
Zm00001d006700 9 6 6 6 6 4 2 2 2 3 2 2 3 3 5 6 8 13 9 13 14 38.88 576 2 1
Zm00001d006704 6 5 4 6 5 6 3 3 2 3 2 3 4 3 3 3 3 4 4 3 3 28.71 484 2 1
Zm00001d006705 4 2 2 2 0.5 0.5 0.3 0.6 0.4 0.3 0.4 0.6 0.8 0.3 0.3 0.2 0.7 0.2 0.3 0.3 0.3 37.71 464 1 1
Zm00001d006713 2 1 0.7 0.4 0.6 0.2 2 7 6 5 6 6 3 5 8 5 9 7 4 2 5 32.05 312 1 1
Zm00001d006721 0.1 0 0 0.2 0 0 0 0 0 0 0 0 0 0 0 0 0 0 0 0 0 33.95 586 1 1
Zm00001d006731 12 11 10 10 8 6 4 3 3 5 4 4 5 3 4 6 8 9 8 9 9 30.66 437 1 0
Zm00001d006749 1 2 2 2 0.9 2 1 0.8 0.7 0.7 0.7 0.6 0.6 0.2 0.5 0.1 0.3 0.2 0 0.1 0.1 31.17 526 1 1
Zm00001d006750 39 42 60 52 91 85 92 117 154 121 111 113 48 70 81 10 13 1 5 3 3 38.54 96 0 0
Zm00001d006752 13 8 8 8 8 6 5 4 3 5 4 4 4 4 5 5 9 16 12 14 14 34.65 655 3 1
Zm00001d006759 9 11 9 10 9 9 12 6 5 8 4 6 12 6 10 13 13 19 8 8 9 29.16 408 1 1
Zm00001d006760 592 779 680 674 831 1071 861 785 534 657 562 527 525 457 619 597 599 621 617 677 514 37.77 90 1 0
Zm00001d006762 13 11 11 11 12 10 5 5 5 7 7 8 10 8 11 15 20 39 35 35 33 38.76 1646 6 3
Zm00001d006786 0 0.4 0.2 0 0.2 0.1 0.2 0.1 0 0 0 0.1 0 0 0 0 0.1 0 0.2 0 0 30.43 437 1 1
Zm00001d006791 0.5 1 2 46 218 318 56 64 54 62 22 29 22 29 26 18 6 2 3 6 2 34.64 153 1 0
Zm00001d006793 2 0.8 0.9 0.3 0.4 0.4 0.1 0.1 0.1 0.3 0.4 0.1 0.3 0.2 0.4 1 3 4 2 2 3 25.47 691 4 0
Zm00001d006794 8 9 8 9 9 12 10 8 5 5 4 5 5 3 5 3 4 7 7 6 6 43.47 92 1 0
Zm00001d006808 57 76 107 104 103 83 55 52 39 43 31 34 23 21 26 16 32 23 29 21 27 37.8 164 1 0
Zm00001d006821 19 20 21 26 29 34 26 20 11 14 8 12 6 6 8 4 18 7 5 7 18 46.39 222 1 1
Zm00001d006825 0.7 0.3 0.2 0.1 0.1 0.3 0.1 0.2 0.1 0.4 0.4 0.2 0.1 0.4 0.9 1 1 3 0.6 0.9 1 34.49 374 1 1
Zm00001d006833 0.1 0 0 0 0.1 0.1 0.1 0 0.4 0.3 0.5 0.5 0.5 0.7 1 1 2 2 3 1 2 40 215 1 0
Zm00001d006848 0 0 0 0 0 0.1 0.2 0 0 0 0.1 0.1 0 0.1 0 0.1 0.2 0.2 0 0 0 47.68 216 1 0
Zm00001d006849 0 0 0 0 0 0 0 0 0 0 0 0 0 0 0.1 0.1 0 0 0 0 0.1 28.16 316 1 0
Zm00001d006860 71 59 43 56 66 66 32 34 23 25 29 22 24 21 32 31 24 34 20 27 25 47.36 266 1 1
Zm00001d006871 79 116 81 103 130 253 231 117 78 104 89 100 69 69 67 79 113 119 133 91 101 28.76 292 1 1
Zm00001d006878 0.3 0 0.3 0.3 0.9 0.9 0.2 0 0.2 0.1 0 0 0 0 0 0 0 0 0.2 0 0.2 30.98 71 0 0
Zm00001d006881 0.8 2 0.7 1 1 2 3 3 4 5 5 5 4 3 5 5 8 15 11 13 19 44.84 165 1 1
Zm00001d006882 2 10 2 0.9 4 1 1 2 0.6 0.2 0 0.2 0 1 0.4 3 8 1 7 4 6 39.58 96 0 0
Zm00001d006896 25 27 29 31 28 21 14 16 12 12 10 11 8 10 12 9 11 18 11 12 11 34.71 242 1 1
Zm00001d006898 6 5 8 3 0.7 6 6 7 2 2 2 7 3 2 2 4 5 3 12 3 6 28.2 78 0 0
Zm00001d006900 82 109 73 83 96 74 42 42 47 67 65 68 57 55 69 68 94 67 85 78 57 28.03 403 1 1
Zm00001d006903 14 14 14 14 13 14 3 5 4 4 5 6 6 6 9 10 8 8 2 6 5 28.57 112 0 0
Zm00001d006905 0 0.1 0.5 0.7 1 3 2 0.9 1 1 0.9 1 0 0.8 0.4 0.1 0.3 0.2 0.4 0 0 30.62 209 1 0
Zm00001d006907 61 59 50 55 58 49 52 58 29 34 32 27 30 24 27 21 34 37 36 30 35 44.18 129 1 0
Zm00001d006921 3 2 2 1 3 3 1 0.9 0.9 1 1 1 0.7 1 1 0.7 0.6 0.8 1 0.5 0.5 41.97 355 2 1
Zm00001d006922 27 21 23 19 20 14 11 7 4 8 7 7 8 6 7 6 6 7 5 8 5 29.46 655 3 1
Zm00001d006933 0 0 0 0 0 0 0 0 0.1 0 0 0 0 0 0 0 0 0 0 0 0 29.07 368 1 1
Zm00001d006936 0 0.1 0.1 0.2 0 0.2 1 0.8 0.7 1 1 0.7 1 0.7 0.8 0.5 0.2 0.1 0 0.2 0.2 25.2 373 1 1
Zm00001d006940 3 2 0.8 1 0 0.7 0 0 0.3 0.5 0.3 0.4 0 0.4 0.3 0.3 2 2 6 0 1 31.25 96 0 0
Zm00001d006942 46 45 55 75 82 57 56 46 48 47 41 44 41 35 44 52 67 126 74 98 116 29.21 89 0 0
Zm00001d006951 18 16 19 18 22 23 9 12 8 8 8 8 7 6 8 7 16 10 18 12 14 27.51 229 0 0
Zm00001d007010 4 13 12 14 13 16 32 17 12 13 9 13 5 9 11 6 5 8 5 6 6 25.37 134 0 0
Zm00001d007012 3 4 2 4 4 5 9 9 3 4 2 3 5 3 3 3 3 7 6 5 6 40.29 268 1 0
Zm00001d007029 22 19 20 18 14 11 7 8 5 6 5 5 3 4 4 3 4 6 5 5 6 29.37 463 1 1
Zm00001d007038 14 21 15 14 17 19 19 16 15 17 14 12 13 10 14 9 8 11 10 11 10 31.18 388 2 0
Zm00001d007039 20 18 14 14 12 13 9 11 7 9 9 9 8 9 11 7 8 8 6 11 8 33.83 532 1 1
Zm00001d007041 0.3 1 0.3 0.3 0.3 0.1 0 0.1 0 0 0.2 0.1 0 0.2 0.2 0.4 0.2 0.5 0 0.1 0.2 26.82 41 0 0
Zm00001d007047 0.6 0 0 0.2 1 0.1 0.2 0.1 0.1 0 0.1 0 0 0.1 0 0 2 0.4 1 0 0.7 25.78 190 0 0
Zm00001d007050 3 4 3 3 4 4 6 4 3 3 3 3 3 2 2 0.7 2 2 1 1 2 37 454 2 1
Zm00001d007053 13 13 15 12 13 12 7 9 7 9 9 9 5 6 9 5 7 7 7 7 6 32.5 280 0 0
Zm00001d007067 47 36 36 45 52 45 42 38 26 35 29 28 22 22 28 22 18 22 20 20 17 36.8 375 2 2
Zm00001d007070 3 2 2 1 0.8 2 0.9 2 1 1 0.7 1 0.7 0.5 0.7 0.1 2 0.3 0.3 0.2 1 32.02 537 2 1
Zm00001d007072 2 2 2 2 3 4 1 2 2 2 2 2 1 0.8 1 0.8 0.9 2 1 1 0.3 34.35 262 1 1
Zm00001d007073 2 0.6 0.3 0.7 0.2 0.2 0.1 0.2 0 0 0 0.1 0 0 0.1 0.4 2 1 2 0.1 0.7 32.36 519 1 1
Zm00001d007076 0.3 0.1 0.1 0.1 0.6 0.4 0.3 0.6 0.4 0.3 0.2 0.6 0.6 0.2 0.3 0.2 2 0 0.9 0.4 1 25.22 547 1 0
Zm00001d007080 3 4 5 6 6 5 4 2 2 3 3 3 2 2 2 3 3 3 2 3 3 32.93 252 2 0
Zm00001d007081 19 22 22 19 17 15 18 17 16 21 16 15 21 12 14 12 9 11 9 10 8 40.68 435 2 2
Zm00001d007082 0.1 1 0.8 0.7 0.7 0.9 0.5 0.3 0.4 0.7 0.4 0.5 0.3 0.2 0.2 0.1 0.3 0.3 0.2 0.1 0 45.73 774 2 2
Zm00001d007089 23 17 17 20 18 16 16 10 10 16 14 14 17 13 16 17 15 23 20 25 22 42.71 1737 4 4
Zm00001d007093 3 3 3 4 2 2 1 0.9 0.9 0.9 0.9 1 1 0.8 0.8 0.9 0.5 1 0.7 1 0.7 27.29 447 2 2
Zm00001d007096 13 11 11 10 11 9 7 6 6 7 7 7 6 7 8 8 8 10 9 11 8 41.17 204 1 1
Zm00001d007108 2 4 5 3 4 4 4 3 3 3 3 3 4 4 5 4 8 8 8 7 9 34.87 347 2 1
Zm00001d007109 0 0 0.1 0 0 0 0.1 0 0 0.1 0.1 0.1 0 0 0.1 0 0 0 0 0 0.2 40.45 309 1 1
Zm00001d007111 9 10 13 12 18 20 14 15 11 11 13 12 13 11 13 11 9 10 9 10 8 45.72 573 2 2
Zm00001d007117 7 7 5 3 2 2 2 3 2 2 3 3 3 3 3 6 10 14 10 10 11 27.41 766 1 1
Zm00001d007118 27 55 40 59 52 43 48 36 30 42 33 35 34 23 30 28 29 35 31 36 31 33.07 130 1 0
Zm00001d007121 18 11 12 11 9 4 3 2 2 3 3 4 5 4 5 7 8 14 13 15 14 27.55 98 0 0
Zm00001d007135 0.5 0 0 0.1 0.3 0.1 0 0 0 0 0.2 0 0 0.1 0 0 0 0 0 0 0 27.67 159 1 0
Zm00001d007145 20 31 27 20 20 42 39 26 19 30 22 25 17 16 23 19 24 24 25 24 21 40.76 260 1 1
Zm00001d007157 0.1 0.7 0.1 0.5 0 0.4 0.2 0.1 0 0.3 0.1 0.2 0 0 0.1 0 0.1 0.1 0.3 0 0.3 25.5 149 0 0
Zm00001d007161 0.1 0.1 1 4 6 2 0.1 0.1 0 0.2 0.1 0.1 0 0.1 0.1 0 0.1 0 0 0 0 33.75 314 1 1
Zm00001d007169 3 1 0.9 1 2 6 10 13 13 15 15 13 15 10 14 11 4 1 1 4 0.7 36.38 918 4 1
Zm00001d007172 9 7 9 7 9 6 3 2 2 3 3 3 5 3 3 5 4 2 2 2 2 38.7 93 0 0
Zm00001d007173 7 7 9 8 6 4 3 2 2 3 1 2 2 2 2 1 0.6 0.8 0.7 1 0.8 36.66 1012 3 3
Zm00001d007174 38 33 26 35 48 38 27 52 25 26 14 23 14 12 19 6 12 6 5 10 13 37.42 163 1 0
Zm00001d007179 18 26 20 19 22 31 33 17 12 17 13 11 12 9 11 9 9 12 10 9 8 44.34 230 1 1
Zm00001d007181 1 2 3 3 1 0.1 0.5 0.5 0.1 0 0 0.1 0 0 0.3 0 0.2 0.1 0 0 0 25.61 203 0 0
Zm00001d007184 25 26 27 33 34 30 13 10 8 11 9 9 7 5 8 7 10 10 11 10 7 31.18 667 1 1
Zm00001d007187 2 11 26 34 136 262 171 173 140 102 56 69 66 44 37 20 18 1 9 3 5 36.16 448 1 1
Zm00001d007188 0.1 0 0 0.1 0.2 0.1 0 0 0 0 0 0 0 0 0 0 0 0 0.2 0 0.1 38.31 595 2 1
Zm00001d007190 0 0 0 0 0.3 0 0 0 0 0 0 0 0 0 0 0 0 0 0 0 0 27.34 501 2 1
Zm00001d007201 0 0 0 0 0 0 0 0 0 0 0.2 0.2 0 0.1 0.2 0 3 0.5 5 1 6 38.88 180 1 0
Zm00001d007207 13 15 15 17 12 7 5 7 6 5 6 7 5 6 7 10 11 9 9 10 11 31.04 364 2 1
Zm00001d007209 0 0 0 0 0 0 0 0 0 0 0 0 0 0.1 0 0 0 0 0 0 0 25.8 93 0 0
Zm00001d007214 26 18 20 25 22 30 26 17 14 20 15 15 13 12 13 12 11 18 15 17 17 31.8 459 2 1
Zm00001d007215 193 197 202 225 279 261 191 194 147 177 151 154 151 111 139 127 114 155 120 173 137 26.93 464 1 1
Zm00001d007223 2 2 3 2 0.6 0.4 0.5 0.6 0.4 0.2 0.5 0.5 0.7 0.2 0.6 0.2 0.9 0.3 2 0.9 0.6 39.89 366 2 0
Zm00001d007227 4 4 5 6 4 3 3 2 2 2 2 2 3 2 2 2 3 5 6 4 6 33 103 0 0
Zm00001d007231 8 17 28 30 41 22 7 14 9 6 5 7 4 5 6 3 12 4 15 3 8 30.54 347 1 0
Zm00001d007241 12 12 12 12 11 10 5 4 3 6 4 5 6 5 8 9 11 16 14 12 11 42.12 1168 7 3
Zm00001d007245 0 0 0 0 0 0 0.1 0.3 0 0.1 0 0 0 0 0 0.3 0 0 0 0 0 27.02 74 0 0
Zm00001d007258 0.5 0.5 0.6 0.5 0.7 0.9 0.1 1 1 0.9 2 1 0.4 1 1 0.5 0.9 0.1 0.9 0.2 0.3 28.32 353 1 0
Zm00001d007272 0.1 0.1 0.1 0 0 0 0 0 0 0 0 0 0 0 0 0 0.1 0 0 0 0 37.46 395 2 0
Zm00001d007292 0 0 0 0 0 0 2 0.4 1 2 1 3 6 2 2 2 0.8 1 2 1 1 30.4 125 0 0
Zm00001d007293 0 0.3 0.2 0.1 3 2 4 1 2 4 4 7 3 0.9 6 5 2 3 7 3 2 44.44 54 0 0
Zm00001d007305 0 1 2 1 1 1 0.2 0.2 0.6 1 0.2 0.4 0 0.2 0 0 0 0 0 0 0 37.06 143 1 0
Zm00001d007316 28 30 51 30 38 39 25 21 15 19 16 25 12 11 16 6 30 7 24 8 24 28.24 177 1 0
Zm00001d007327 3 2 1 2 2 0.2 0.2 0.2 0 0.2 0.1 0.1 0 0.1 0.2 0.1 0 0.2 0 0 0.1 26.05 307 1 0
Zm00001d007341 3 10 4 4 3 3 2 2 1 0.6 5 2 3 3 5 19 40 40 50 40 50 32.06 184 1 0
Zm00001d007352 18 21 19 23 23 24 24 21 17 17 15 18 8 9 12 9 12 12 13 16 13 35.29 68 0 0
Zm00001d007360 0.5 0.4 1 0.3 0.5 0.3 0 0.2 0.3 0.1 0.1 0.2 0.6 0 0 0 0.1 0 0 0 0.1 33.51 552 3 1
Zm00001d007384 0 0 0.1 0.1 0 0 0 0.2 0 0.1 0.2 0.3 0.9 0.2 0.1 0.1 0.1 0.1 0 0.1 0.4 40.22 358 1 1
Zm00001d007390 12 15 13 14 21 18 20 19 14 22 19 20 22 19 23 16 19 19 18 21 25 46.9 194 2 0
Zm00001d007407 23 19 21 22 19 14 12 12 10 14 13 14 16 12 14 11 10 12 11 13 11 26.46 873 3 1
Zm00001d007411 0 0 0 0.1 0 0 0.5 1 0.7 0 0.4 3 3 13 13 22 235 34 73 76 229 40.57 175 1 1
Zm00001d007418 1 0.4 0.8 2 1 0.5 0.6 0.4 0.1 0.1 0.3 0.4 0.2 0.3 0.5 0.5 2 1 0.6 0.3 1 31.22 301 0 0
Zm00001d007427 0 0 0 0 0 0.1 0 0 0 0 0 0 0 0 0 0 0 0 0 0 0 26.96 178 0 0
Zm00001d007442 8 10 7 7 7 8 7 9 7 8 7 7 9 4 6 6 9 15 12 15 15 33.83 396 1 1
Zm00001d007443 0 0.6 0.5 4 155 332 152 76 40 32 12 13 7 8 7 8 2 0 0 0.5 0 35.82 67 0 0
Zm00001d007444 0 1 0 6 210 515 300 234 63 34 19 16 35 17 17 21 13 0.7 7 3 2 47.19 89 0 0
Zm00001d007446 119 118 117 92 91 61 29 36 29 27 26 30 21 24 35 50 92 88 82 87 98 30.76 247 1 0
Zm00001d007447 0 1 2 57 496 511 175 145 78 94 46 55 95 68 64 45 29 7 29 27 9 28.84 104 0 0
Zm00001d007451 0 0 0 0 0 0 0 0 0 0 0 0 0 0 0.1 0 0 0 0 0 0 29.41 187 1 0
Zm00001d007453 0 0 0 0.2 0 0 0 0 0 0 0 0 0 0 0 0 0 0 0 0 0 31.68 101 0 0
Zm00001d007454 4 4 4 4 3 3 3 3 2 3 2 2 3 2 3 2 2 3 4 3 3 27.08 192 1 0
Zm00001d007464 0 0.1 0.2 0.4 0.8 1 0.2 0.5 0.3 0.3 0.4 0.6 1 0.8 1 4 22 14 26 8 19 32.03 384 2 1
Zm00001d007467 31 15 16 10 12 21 19 11 9 13 18 13 10 9 10 5 4 7 5 6 5 35.6 264 1 0
Zm00001d007468 25 10 9 7 6 11 10 5 5 9 11 9 8 7 8 5 2 4 1 5 2 44.04 647 3 2
Zm00001d007469 9 5 5 3 3 5 5 3 2 4 4 4 3 3 3 1 1 2 2 1 1 31.4 363 1 1
Zm00001d007471 0.4 0.7 0.6 2 22 31 21 11 5 5 1 2 5 1 2 2 5 0.3 2 0.6 2 47.4 135 1 0
Zm00001d007473 0 0 0 0 0 0 0 0 0.1 0.3 0.2 0.6 0.1 0.3 0.3 0.3 1 0.6 2 0.4 1 28.66 321 0 0
Zm00001d007487 0 0 0 0.1 0 0.1 0.9 0.7 0.6 0.6 1 1 2 1 0.8 1 6 1 5 4 8 36.04 172 1 0
Zm00001d007488 0 0.1 0 0 0 0.5 0.6 0.4 0.9 1 1 0.4 0.6 1 0.6 3 4 5 11 6 4 45.56 79 0 0
Zm00001d007490 14 15 12 14 10 13 15 10 7 10 8 9 6 5 6 6 7 10 9 9 9 37.79 344 2 1
Zm00001d007493 0 0 0 0 0 0 0 0 0 0 0 0 0 0 0 0.1 0 0 0 0 0 43.6 422 4 0
Zm00001d007513 19 16 21 15 9 6 2 2 2 2 2 3 3 1 1 3 4 5 3 3 6 31.07 177 1 0
Zm00001d007530 20 20 16 20 20 14 15 11 8 13 11 11 13 7 10 10 9 12 12 12 12 30.45 174 0 0
Zm00001d007533 0 0 0 1 0 0 0 0 0 0.3 0 0 0 0.2 0 0 0 0 0 0 0 33.01 106 0 0
Zm00001d007541 4 1 0.9 4 2 2 0.7 1 0.2 0.5 0.3 0.4 0.8 0.3 0.1 0.8 2 4 3 3 4 29.82 114 0 0
Zm00001d007553 1 0.3 0.5 0.1 0.2 0 0.3 0 0 0 0 0 0 0 0 0 0 0 0 0 0 40.52 190 1 0
Zm00001d007560 0.5 0.7 0.7 0.4 0.7 0.1 0.4 0.1 0.1 0.3 0.3 0.6 0.3 0.1 0.1 0.2 0.4 0.6 0.4 0.8 0.6 31.27 259 1 1
Zm00001d007572 5 3 4 2 2 2 3 2 2 2 2 2 2 2 2 3 3 6 6 5 7 46.43 842 4 2
Zm00001d007594 21 23 23 22 22 19 21 17 11 16 13 13 17 11 13 14 12 12 14 13 12 31 229 0 0
Zm00001d007600 32 40 33 41 48 52 38 28 17 26 22 22 22 16 18 18 26 32 24 34 31 47.59 229 1 1
Zm00001d007605 8 8 6 7 4 5 6 4 3 4 4 4 5 3 4 3 3 4 3 4 4 48.78 82 1 0
Zm00001d007610 10 9 6 6 8 9 6 5 3 4 4 4 3 4 5 4 6 7 3 7 6 26.36 402 1 1
Zm00001d007631 0 0 0 0.7 0 0.2 0 0 0 0 0 0 0 0 0 0.3 6 1 3 5 3 32.17 115 0 0
Zm00001d007632 12 11 11 11 7 5 3 3 2 2 3 3 3 2 3 2 3 4 3 4 4 32.11 246 1 0
Zm00001d007635 13 12 11 11 11 11 10 6 7 10 10 9 11 8 9 6 6 8 5 8 7 45.02 704 2 1
Zm00001d007636 13 15 10 11 12 10 8 7 6 7 6 6 4 6 6 6 11 10 12 10 13 34.52 617 2 2
Zm00001d007639 16 11 10 9 6 6 9 6 5 7 7 7 8 7 9 14 18 24 21 25 22 38.18 220 1 1
Zm00001d007643 0 0 0 0.1 0.1 0 0 0 0 0 0 0 0 0 0 0 0 0 0 0 0 34.27 213 1 0
Zm00001d007645 35 29 28 38 30 25 25 22 16 23 21 18 18 14 18 19 17 29 22 30 29 41.69 283 1 1
Zm00001d007652 0 0.4 0 0.9 6 17 12 8 5 8 5 6 3 5 5 3 2 2 1 2 1 26.84 339 1 0
Zm00001d007675 21 23 21 21 15 12 11 8 7 11 9 10 9 8 10 10 10 15 12 16 13 27.87 929 2 1
Zm00001d007702 0 0 0 0 0 0 0 0 0 0 0.2 0.1 0 0.6 0 0 0 0 0 0 0 29.8 151 0 0
Zm00001d007709 10 12 19 22 31 28 25 15 20 20 24 26 23 28 29 39 32 27 21 24 22 37.41 1029 4 2
Zm00001d007712 0.1 0.1 0.2 0.1 0 0.1 0 0 0 0 0 0 0 0 0 0 0 0 0 0 0 38.75 258 1 1
Zm00001d007713 0 0 0 0 0 0 0 0 0 0 0 0 0 0 0 0 0 0 0 0.1 0 25.04 599 1 1
Zm00001d007715 41 46 43 35 29 28 23 15 13 18 17 16 13 12 13 12 19 26 19 21 18 34.17 395 1 1
Zm00001d007744 0 0 0.1 0 0 0 0 0 0 0 0 0 0 0 0 0 0.1 0 0 0 0 35.03 528 3 0
Zm00001d007752 0.3 2 0.5 2 0.6 0.2 0 0.1 0 0.2 0.3 0.3 1 0.6 1 3 5 11 10 6 6 33.42 380 1 1
Zm00001d007755 60 81 65 55 63 74 43 41 33 40 39 34 32 28 35 35 42 42 36 42 31 37.86 647 3 3
Zm00001d007757 40 51 40 35 43 44 37 34 27 32 32 29 30 24 30 35 37 38 30 40 29 37.46 662 2 2
Zm00001d007761 0 0 0 0 0 0 0 0 0 0 0 0 0 0 0 0 0.1 0 0 0 0 33.47 230 1 1
Zm00001d007771 0 0.1 0.1 0.4 0.2 0.1 0.2 0.1 0 0.2 0.1 0.1 0 0.1 0 0.1 0.1 0.5 0.2 0 0.5 49.05 579 3 2
Zm00001d007772 9 10 8 8 10 12 9 6 5 10 9 8 11 7 9 9 12 13 11 12 11 26.5 449 1 0
Zm00001d007777 0 0 0.1 0.1 0 0 0.1 0 0 0 0.1 0 0 0 0 0.1 0.1 0 0.1 0 0.1 27.42 547 1 1
Zm00001d007780 0 0.4 0.2 1 0 0 0 0.3 0.3 0.4 0.2 0.1 0 0.6 0.3 0.2 0.2 0.4 0 0.2 0.2 26.56 192 0 0
Zm00001d007783 7 7 7 6 5 5 4 4 2 4 3 3 2 2 3 3 4 4 3 5 5 28.44 696 2 2
Zm00001d007808 0.1 0.2 0.1 0 0.1 0.2 0.1 0.1 0 0 0.1 0.2 0 0.1 0.1 0.1 0 0.3 0 0.1 0.1 28.93 356 1 0
Zm00001d007811 0 0 0 0 0 0 0 0.1 0 0 0 0 0 0 0 0 0 0 0 0 0 43.53 147 1 0
Zm00001d007813 0 0 0 0 0 0 0 0 0 0 0 0.1 0 0 0 0 0 0 0 0 0.2 30.07 133 0 0
Zm00001d007814 0 0 0 0 0 0 0.1 0 0 0 0.1 0 0 0 0.1 0 0 0 0 0 0.1 27.31 216 1 0
Zm00001d007819 35 40 39 40 54 91 86 73 48 57 47 45 47 34 50 42 60 55 60 53 45 35.26 190 0 0
Zm00001d007822 23 23 28 21 22 18 15 17 13 16 17 16 14 16 22 18 35 44 49 29 64 36.43 129 1 0
Zm00001d007823 18 17 11 12 13 17 14 13 11 11 13 13 10 10 13 16 28 35 29 35 32 30.18 709 2 2
Zm00001d007825 13 13 12 12 13 9 7 6 7 9 9 9 11 6 9 7 6 7 8 9 6 36.54 394 1 1
Zm00001d007845 0.8 0.9 2 1 2 0.5 0.4 0.1 0.3 0.2 0.1 0.3 0.1 0.1 0 0.1 0.5 0.6 0.5 0.5 0.4 27.03 455 2 1
Zm00001d007846 0 0.2 2 3 13 7 1 1 0.4 0.4 0.4 0.6 0 0.4 0.6 0.1 0.1 0 0 0.2 0.3 37.02 235 0 0
Zm00001d007857 2 2 0.8 0.3 0.1 0 0 0.1 0 0 0.1 0 0.1 0.1 0.3 0 0 0 0 0 0.1 27.13 258 0 0
Zm00001d007860 0 0 0 0 0 0 0 0 0 0 0.1 0 0 0 0 0 0 0 0 0 0 33.33 144 0 0
Zm00001d007864 3 3 2 1 2 0.2 0.8 1 0.3 0.6 0.6 0.4 0 0.4 0.5 0.9 3 3 2 1 3 35.59 177 1 1
Zm00001d007877 4 6 4 4 4 5 4 3 2 3 2 3 2 2 3 3 7 11 10 10 13 42.19 346 1 1
Zm00001d007885 3 4 1 2 2 1 1 1 1 1 2 1 0.6 0.9 1 0.7 2 0 0.4 0.4 0.2 30.8 224 1 0
Zm00001d007890 44 41 36 34 41 75 70 38 34 50 50 48 55 34 44 38 45 60 44 48 41 37.82 653 2 2
Zm00001d007902 33 48 45 43 47 62 61 46 36 57 42 41 43 34 43 28 13 15 5 10 6 30.59 304 2 0
Zm00001d007929 8 9 10 10 12 10 7 9 6 9 7 6 7 6 7 8 7 9 9 9 7 38.98 236 1 0
Zm00001d007932 16 14 18 16 9 7 5 5 3 4 4 4 3 3 4 3 5 7 8 7 10 44.77 134 1 0
Zm00001d007934 6 5 4 4 5 8 7 4 4 8 6 7 9 5 7 5 7 9 10 9 10 33.33 681 2 1
Zm00001d007940 44 59 48 39 39 29 21 12 9 12 13 14 12 9 12 11 19 30 24 20 22 33.75 160 0 0
Zm00001d007942 21 19 17 18 18 17 10 7 7 9 8 7 7 7 8 11 16 19 18 16 14 49.23 717 2 2
Zm00001d007948 0 0.1 0.1 0.2 0 0.3 0 0 0 0 0 0 0 0 0 0 0 0 0 0 0 28.42 285 1 0
Zm00001d007965 2 2 3 3 2 1 0.7 0.7 0.4 0.5 0.6 0.8 0.7 0.6 0.7 0.8 1 1 1 1 1 41.2 233 1 1
Zm00001d007968 0 0 0 0 0 0 0 0 0 0 0 0 0 0 0 0 0 0.1 0 0 0 29.18 209 0 0
Zm00001d007975 6 4 5 4 3 1 0.6 1 1 2 2 2 1 1 2 3 4 6 4 5 5 41.1 545 3 1
Zm00001d007978 23 19 15 10 13 28 19 5 4 12 11 12 12 8 9 7 7 8 5 7 5 26.64 788 2 2
Zm00001d008181 25 29 41 44 33 37 40 27 23 33 32 29 31 19 21 18 14 23 15 23 22 28.39 81 0 0
Zm00001d008190 0 0 0 0 0 0.1 0.1 0 0 0 0.1 0 0 0.1 0 0.1 0 0.1 0.2 0 0 37.67 507 2 2
Zm00001d008193 15 10 11 12 6 5 5 4 3 4 3 3 2 2 2 3 2 5 4 5 4 28.81 347 1 0
Zm00001d008206 0.6 0 0 0 0 0 0 0 0 0 0 0 0 0.1 0 0.2 0.4 0 0 0 0.2 42.46 73 0 0
Zm00001d008209 0.6 0.9 0.7 0.8 0.1 2 0.9 0.3 0.1 0.9 0.7 0.8 0.1 0.1 0.6 0.7 1 1 0.1 0.6 1 27.75 281 2 0
Zm00001d008211 40 24 27 52 37 55 54 76 36 47 35 34 45 26 36 28 27 27 26 33 24 32.94 85 0 0
Zm00001d008223 0 0.1 0 0 0 0 0 0 0 0.1 0.1 0 0 0 0 0 0 0 0 0 0.1 34.32 67 0 0
Zm00001d008225 5 5 6 5 5 5 6 5 4 6 5 5 5 4 5 4 4 4 4 5 4 41.92 384 2 2
Zm00001d008237 2 3 2 4 2 1 2 3 2 2 2 2 2 1 2 1 3 1 2 0.9 3 45.55 349 1 1
Zm00001d008238 30 32 33 33 42 48 47 42 33 42 34 38 26 33 34 28 21 26 19 24 22 31.43 299 1 0
Zm00001d008239 8 6 6 4 2 4 2 3 3 4 2 2 0.7 2 4 2 6 6 7 6 8 32.35 479 2 1
Zm00001d008245 57 65 51 64 104 167 135 118 60 75 60 52 63 40 55 45 79 85 69 76 59 26.78 112 0 0
Zm00001d008260 0 0 0.1 0 0 0 0 0 0.1 0 0 0 0 0 0 0 0 0 0 0 0 38.79 183 1 1
Zm00001d008261 0 0.2 0 0 0 0.4 0.1 0 0 0 0 0 0 0 0 0 0 0 0 0 0 43.3 224 2 1
Zm00001d008265 0 0.1 0 0 0 0 0 0 0 0 0 0 0 0 0 0 0.1 0 0 0 0 35.21 443 2 1
Zm00001d008282 11 11 9 10 7 7 3 3 2 4 3 3 4 3 4 4 4 7 6 7 6 38.58 184 1 0
Zm00001d008283 0.4 11 8 8 12 20 6 9 6 6 5 5 4 4 5 4 15 5 17 8 14 31.09 476 1 1
Zm00001d008285 5 4 5 6 4 1 0.3 0.4 0.2 0.3 0.2 0.2 0.2 0.2 0.2 0.6 0.5 0.7 0.3 0.6 0.2 34.42 398 2 1
Zm00001d008289 23 17 20 19 20 24 27 14 11 18 14 14 14 10 12 11 9 16 14 15 12 49.09 275 2 1
Zm00001d008291 66 58 64 55 58 66 70 44 33 57 43 45 43 35 36 35 31 46 37 42 34 49.23 587 2 2
Zm00001d008293 18 15 16 14 12 12 8 8 7 7 9 9 7 8 9 10 15 18 15 17 18 40.69 806 3 3
Zm00001d008297 51 45 65 62 59 50 27 26 20 23 17 22 16 15 17 20 24 32 25 27 31 46.35 151 1 0
Zm00001d008308 0.7 0.9 0.8 3 1 1 1 1 0.6 1 0.9 1 1 1 2 2 2 2 1 2 1 43.48 430 2 2
Zm00001d008311 7 9 10 11 6 3 3 2 2 3 3 3 4 3 4 4 2 4 5 5 4 42.75 138 1 1
Zm00001d008322 13 12 15 17 17 11 6 5 5 6 5 5 5 5 5 5 6 9 9 9 9 38.46 364 1 1
Zm00001d008323 18 12 15 15 13 7 5 4 4 5 5 6 5 5 6 7 9 13 13 10 12 36.82 239 1 1
Zm00001d008327 25 18 20 16 20 41 33 11 9 14 17 18 10 10 11 18 43 44 35 37 37 43.22 583 2 2
Zm00001d008330 10 5 6 6 8 6 3 3 3 4 3 3 3 3 2 2 3 3 3 2 2 41.66 108 1 0
Zm00001d008360 21 33 25 28 30 41 35 24 16 28 18 20 17 11 20 14 21 25 18 24 18 30.18 318 1 0
Zm00001d008380 26 18 22 19 22 40 34 23 21 27 24 24 21 19 22 20 18 26 23 24 24 40.48 289 1 0
Zm00001d008391 0 0 0 0 0 0 0 0 0.1 0.2 0 0 1 0.2 0.1 0 0 0 0 0 0 45.24 347 3 1
Zm00001d008393 2 3 3 1 2 3 2 0.5 0.4 1 1 1 1 0.9 0.9 0.7 1 0.8 0.5 0.5 0.3 45.2 719 4 1
Zm00001d008398 2 2 2 2 1 0.9 1 0.9 0.6 0.7 0.6 0.8 1 0.5 0.2 0.4 0.1 0.3 0.5 0.3 0.1 34.13 703 1 1
Zm00001d008405 14 15 14 11 9 6 6 5 6 5 4 5 3 5 7 8 16 20 18 22 30 41.52 171 1 1
Zm00001d008407 29 38 39 34 45 40 27 30 21 25 20 18 16 14 17 13 22 25 25 22 21 38.69 199 0 0
Zm00001d008409 5 3 3 2 1 2 2 2 2 3 3 3 3 2 3 2 4 6 5 4 4 45.94 912 5 3
Zm00001d008419 0 0 0 0 0 0 0 0 0 0 0.1 0 0 0 0 0 0 0 0 0 0 34.92 355 0 0
Zm00001d008422 26 19 12 15 11 12 21 21 20 33 32 29 40 28 31 43 49 67 54 67 68 35.1 470 2 2
Zm00001d008429 23 20 19 20 15 13 11 8 8 11 10 10 11 9 11 11 14 20 15 22 20 46.11 386 1 1
Zm00001d008430 17 19 24 21 20 17 17 21 15 18 17 15 13 13 14 12 7 7 6 7 5 36.5 126 0 0
Zm00001d008431 0.5 0.5 1 0.8 2 1 1 0.8 0.5 0.2 0.7 0.7 0.2 0.6 0.2 0.1 0.7 0.1 0.2 0.2 0.3 46.15 130 1 0
Zm00001d008433 12 13 14 10 8 4 4 2 2 3 2 2 3 2 4 2 3 3 3 1 1 28.33 300 1 0
Zm00001d008437 0.3 2 3 0.8 2 2 0.2 0.5 0.2 0.8 0.6 1 0 0.7 0.6 1 0.9 1 0.8 0.4 0.2 28.79 316 0 0
Zm00001d008440 0.8 0.5 0.4 0.5 0.1 0.2 0.2 0.3 0.1 0 0.1 0.1 0 0 0.3 0.6 2 3 3 0.7 6 26.4 303 1 1
Zm00001d008495 11 19 22 22 27 23 3 4 3 3 3 3 2 4 5 4 9 5 5 5 6 32.48 625 1 1
Zm00001d008499 1 0.8 0.4 0.1 0.3 0.1 0 0 0.1 0.2 0.2 0.2 0.1 0.1 0.5 0.2 1 0.8 0.2 0.7 0.6 45.3 245 1 1
Zm00001d008502 29 30 29 29 25 20 12 15 9 11 9 11 13 8 11 15 29 37 30 34 45 31.92 332 1 1
Zm00001d008530 13 24 24 21 17 5 3 4 3 3 4 2 0.1 1 6 5 5 5 5 3 3 26.29 270 0 0
Zm00001d008531 22 23 21 22 22 15 10 7 7 10 10 10 14 8 9 11 17 23 21 21 23 31.44 582 1 1
Zm00001d008537 0 0 0.1 0 0 0 0.1 0 0 0.1 0.1 0.1 0 0 0 0 0 0 0 0.1 0.1 28.57 77 0 0
Zm00001d008542 1 0 0 0.4 0 0 0 0 0 0 0 0 0 0.1 0.2 0.1 0.3 0.2 0 0 0.3 27.27 242 1 1
Zm00001d008544 0 0 0 0 0 0 0 0.1 0 0 0 0 0 0 0 0 0 0 0 0 0 41.34 104 1 0
Zm00001d008545 66 44 41 43 38 44 40 46 29 40 30 33 35 26 44 24 50 73 54 46 87 40.74 108 0 0
Zm00001d008562 0 0 0.3 0.4 0.2 0.1 0 0 0.1 0 0.1 0.1 0 0 0.1 0 0.2 0 0 0 0.3 47.58 269 1 1
Zm00001d008563 0 0 0 0 0 0 0 0.1 0.1 0 0.1 0.1 0.1 0 0.1 0 0 0 0.1 0 0 27.52 436 1 1
Zm00001d008568 0 0.2 0 0 0 0.1 0 0 0 0 0 0 0 0 0.1 0.2 0.3 0.3 0.1 0.2 0.1 27.27 385 1 1
Zm00001d008577 0.5 1 0.3 0.1 0 0 0 0 0 0 0 0 0 0 0 0 0.4 0.2 0 0.8 1 38.06 155 0 0
Zm00001d008590 0 0.2 0.3 0 0 0 0 0.2 0 0 0 0 0 0 0 0 0 0 0 0 0 29.32 133 0 0
Zm00001d008594 81 69 89 66 74 108 63 82 70 99 56 101 39 47 111 36 290 67 202 105 333 44.58 157 1 0
Zm00001d008597 6 5 6 4 4 4 4 3 3 4 4 5 3 3 3 4 5 12 9 8 8 30.35 570 2 2
Zm00001d008599 13 18 15 18 20 14 12 8 6 11 10 8 4 6 7 4 5 9 7 11 10 28.17 181 0 0
Zm00001d008606 18 15 15 23 21 13 9 7 5 8 7 6 7 6 8 9 10 15 14 14 14 27.23 246 1 0
Zm00001d008613 53 57 58 63 58 28 18 18 13 19 16 20 19 15 16 22 26 34 27 42 32 25.68 257 1 0
Zm00001d008614 19 17 17 16 16 13 11 7 6 8 7 7 7 6 7 7 6 8 6 8 6 37.07 712 2 1
Zm00001d008618 51 39 40 34 27 36 25 13 11 18 15 16 10 11 12 12 18 23 16 18 19 45.03 282 2 0
Zm00001d008622 14 9 10 9 9 8 4 4 3 4 5 5 5 5 5 4 5 6 5 4 7 27.57 417 1 1
Zm00001d008624 9 10 11 9 9 8 13 19 24 21 26 22 24 24 26 36 16 14 13 22 15 39.29 542 2 2
Zm00001d008625 9 11 6 7 5 4 2 3 2 3 3 2 3 3 4 4 4 7 6 5 6 34.83 465 1 1
Zm00001d008645 4 2 1 0.7 0.1 0 0 0.1 0.1 0.1 0 0 0 0 0 0 0 0.1 0 0 0 47.92 217 1 1
Zm00001d008654 19 13 17 17 14 10 9 7 7 9 8 9 9 7 8 9 7 11 11 11 8 37.23 1681 4 2
Zm00001d008680 0 0.5 0.3 0.5 0 0.2 0.1 0.2 0.1 0 0.1 0.2 0.7 0.1 0.1 0.1 0.9 0.6 0.4 0.5 0.7 36.02 297 2 0
Zm00001d008689 4 7 5 6 7 8 6 4 3 3 4 4 4 3 3 4 5 5 5 6 6 26.76 355 2 0
Zm00001d008690 13 14 11 15 14 12 12 10 9 12 10 12 10 8 11 11 12 14 14 18 17 36.17 423 1 1
Zm00001d008706 0.6 2 0.9 1 1 0.1 0.1 0.2 0 0.1 0 0 0.4 0 0 0 0 0 0 0.1 0 27.48 211 1 0
Zm00001d008716 4 8 7 6 4 3 0.8 1 0.4 0.7 0.8 0.7 0.7 0.7 0.6 0.4 0.5 0.6 0.9 0.3 0.9 44.94 445 2 1
Zm00001d008720 9 4 5 5 5 5 6 3 3 4 4 4 5 3 3 3 2 4 2 5 4 40.47 210 1 1
Zm00001d008725 16 14 13 13 13 14 12 8 7 11 11 10 12 8 8 7 8 11 9 12 10 28.01 382 1 1
Zm00001d008731 13 13 9 11 13 20 22 16 8 14 10 9 10 7 9 8 10 12 12 10 12 44.52 146 1 0
Zm00001d008736 36 35 40 36 37 43 22 20 17 21 21 20 24 15 21 20 24 40 35 29 34 46.7 167 1 1
Zm00001d008737 15 28 33 24 17 8 2 1 2 2 3 3 2 3 4 2 5 4 3 4 3 33.33 210 1 0
Zm00001d008742 24 19 19 16 12 7 2 2 1 2 2 3 3 2 2 1 0.6 0.8 0.6 0.7 0.3 35.76 850 2 2
Zm00001d008772 0 0.1 0.2 0 0.1 0.1 0 0 0 0 0.1 0 0 0.1 0.1 0.1 0.1 0 0.3 0 0 25.9 444 2 1
Zm00001d008779 0.6 1 2 1 0.8 0.7 0.6 0.2 0.4 0.3 0.2 0.6 0.3 0.2 0.8 0.6 4 2 4 2 3 43.75 528 1 1
Zm00001d008781 4 5 6 7 9 7 5 4 4 4 4 4 3 3 2 4 5 7 7 7 6 39.49 157 0 0
Zm00001d008786 0 0 0 0 0.3 0 0 0 0 0 0.1 0 0 0 0 0 0 0 0 0.7 0 33.14 178 1 0
Zm00001d008787 0 0 0 0 0 0 0 0 0.2 0 0.1 0 0 0 0 0 0 0 0 0 0 42.77 173 1 1
Zm00001d008791 65 75 61 59 57 37 32 20 14 23 18 20 24 17 20 28 28 36 25 36 27 30.96 352 2 0
Zm00001d008797 0 0 0 0 0 0 0 0 0 0.1 0.2 0.1 0 0.1 0.3 0 0 0 0 0 0 49.01 153 1 1
Zm00001d008800 3 3 3 3 2 4 4 2 2 3 3 3 4 3 3 2 2 2 1 2 2 26.4 284 1 1
Zm00001d008812 9 7 6 4 2 2 1 2 1 1 3 5 4 5 4 4 27 13 15 10 40 43.65 378 1 1
Zm00001d008817 24 13 14 12 8 4 4 0.8 2 2 2 2 2 2 2 3 3 4 3 3 5 39.68 441 2 2
Zm00001d008826 42 50 44 46 42 24 16 15 14 18 23 23 21 17 23 23 13 17 23 26 16 26.22 1182 3 3
Zm00001d008827 15 17 14 12 14 7 4 6 7 9 7 6 8 6 12 9 6 7 7 7 6 26.34 410 1 1
Zm00001d008839 6 9 8 9 10 10 10 9 8 10 7 6 9 5 6 5 4 6 5 5 5 37.75 98 0 0
Zm00001d008841 5 0.5 0 0.4 0.5 0.7 45 15 18 4 29 37 3 24 12 0 18 0.1 4 4 0.6 47.56 164 1 0
Zm00001d008843 1 5 6 5 5 2 0 0.4 0.1 0.3 0.4 0.2 0 0 1 0 0 0.2 1 0 0.6 34.16 120 0 0
Zm00001d008844 6 13 10 10 9 6 3 5 3 4 3 5 5 3 7 4 12 9 19 15 10 28.35 67 0 0
Zm00001d008847 81 67 62 61 65 66 44 35 30 48 44 40 49 35 45 54 63 85 65 98 86 30.51 639 1 1
Zm00001d008850 0.8 0.7 2 3 2 0.9 0.9 0.7 0.7 0.8 0.7 1 0.5 0.4 0.6 0.2 0.2 0.3 0 0 0 42.55 282 2 1
Zm00001d008851 22 31 26 42 47 40 33 32 24 30 22 20 20 18 20 17 27 37 29 29 32 31.47 305 1 1
Zm00001d008852 3 5 7 3 4 3 3 2 2 3 3 2 2 2 3 3 2 5 2 1 3 49.16 120 1 0
Zm00001d008853 0 0 0 0 0 0 0 0 0 0 0 0 0 0 0 0 0.1 0.1 0.2 0.9 1 44.28 490 3 1
Zm00001d008874 12 11 15 14 13 12 7 5 5 7 7 5 6 3 4 4 4 8 7 7 8 43.18 697 3 2
Zm00001d008882 217 177 242 267 238 117 44 42 34 44 20 33 28 23 24 14 19 15 14 12 20 43.46 329 1 1
Zm00001d008907 37 34 24 24 30 41 14 11 9 12 11 9 8 7 9 9 13 12 13 8 9 39.07 302 2 0
Zm00001d008909 2 5 4 6 2 2 0.5 0.5 0.5 0.3 0.4 0.1 0.6 0.1 0.4 0.3 1 2 0.8 0.1 1 40.57 69 0 0
Zm00001d008910 0 0.4 0.3 0.7 2 0.7 0.3 0.6 0.6 0.8 0.4 0.3 0 0.5 2 0.5 4 4 11 7 12 40.47 126 1 0
Zm00001d008911 14 8 11 5 3 0.4 0.5 0.4 0 0 0.4 0.7 2 0.2 0.8 0 1 0.4 0.6 0.3 2 34.67 124 1 0
Zm00001d008914 0 0 0 0.2 0 0.1 0 0 0 0 0 0 0 0 0 0 0 0 0 0 0 37.83 185 1 0
Zm00001d008923 10 14 28 23 29 18 9 15 12 14 11 10 11 8 12 5 20 17 10 7 14 35.34 116 0 0
Zm00001d008930 5 7 7 6 4 3 2 1 0.8 1 1 1 0.4 1 1 1 1 2 1 1 1 31.85 675 1 1
Zm00001d008933 8 4 5 9 9 7 4 2 0.7 3 2 2 0.7 1 2 0.8 0.5 0.4 0.7 1 1 39.31 323 2 1
Zm00001d008934 0.2 0.4 0.3 0.3 0.7 0.1 0.2 0.1 0.1 0 0 0.1 0 0 0.2 0 0.1 0 0 0.1 0.2 32.91 322 1 1
Zm00001d008940 9 8 6 7 5 3 3 3 3 4 3 4 6 4 6 8 7 8 9 11 8 33.98 762 4 1
Zm00001d008944 9 11 12 12 10 7 5 3 2 3 2 2 3 2 3 4 4 5 5 4 4 39.53 129 1 0
Zm00001d008954 2 2 2 2 2 3 3 2 1 2 2 1 1 1 1 0.8 0.8 1 1 0.9 0.9 30.28 208 1 1
Zm00001d008956 0 0 0 0 0 0.1 0 0.2 0.1 0.1 1 0.6 0 0.1 0 0 0 0.1 0.1 0 0.4 38.54 96 0 0
Zm00001d008959 0 0 0 0 0 0 0 0 0 0 0 0 0 0 0.1 0 0 0 0 0 0 31.29 278 1 0
Zm00001d008961 2 0.9 0 1 3 4 3 6 2 4 0.8 3 0 4 6 3 10 1 9 4 7 33.33 87 0 0
Zm00001d008962 12 12 9 13 16 12 13 14 11 12 14 11 13 9 11 11 17 30 29 38 36 25.54 274 1 0
Zm00001d008963 1 2 2 1 0.3 0.9 0.1 0.2 0.2 0.4 0.3 0.2 0.1 0.2 0.2 0 0 0 0.1 0.1 0.2 35.49 355 1 1
Zm00001d008965 2 2 3 2 2 2 1 2 1 0.9 0.9 2 1 2 2 1 3 0.8 2 0.7 1 29.76 672 3 2
Zm00001d008974 5 4 7 9 7 5 3 5 3 2 2 2 1 2 2 1 2 0.6 1 0.6 0.8 40 335 3 0
Zm00001d008982 48 48 57 49 66 85 67 65 36 40 37 37 27 27 29 14 12 8 6 9 9 36.2 279 1 1
Zm00001d008983 5 9 5 6 3 5 4 2 2 4 6 8 9 10 12 56 108 184 143 151 172 31.96 463 2 1
Zm00001d008999 3 3 2 3 3 2 3 2 2 3 2 2 4 1 4 2 3 4 3 2 3 30.24 162 1 0
Zm00001d009010 2 0.6 1 7 9 16 4 2 1 6 3 3 0 1 1 2 5 9 9 6 6 47.42 194 1 1
Zm00001d009011 8 8 6 3 4 9 2 1 0.9 2 1 1 0.7 0.3 0.5 0.3 0.1 0.2 0.3 0.2 0.2 32.54 510 2 1
Zm00001d009014 65 46 39 36 34 36 27 21 19 29 27 28 31 24 32 43 60 95 77 95 94 39.85 705 2 1
Zm00001d009030 0 0 0 0 0 0.1 0 0.1 0 0 0 0 0 0 0 0.1 0.3 0.1 0.2 0.1 0.2 31.12 437 2 1
Zm00001d009032 0 0 0.3 0.2 0 0 0.2 0.4 0.4 0.3 0 0.3 0 0.3 0.3 0.4 0.2 0.4 0.6 0.6 0.2 27.94 136 1 0
Zm00001d009033 0.4 0.1 0.4 0.5 0.3 0.5 0.3 0.5 0.4 0.2 0.3 0.4 0 0.3 0.1 0.2 0.5 0.1 0 0 0 28.78 132 0 0
Zm00001d009034 3 2 2 3 2 1 0.8 1 0.8 1 2 2 2 2 2 2 2 4 3 3 3 27.9 387 0 0
Zm00001d009041 15 9 9 12 6 4 5 4 4 6 5 5 5 4 5 5 8 16 14 19 15 48.35 91 0 0
Zm00001d009057 0 0 0 0.1 0.1 0.2 0 0 0 0 0 0 0 0 0 0.2 0.4 0 0.4 0 0.2 26.47 423 1 1
Zm00001d009082 0 0.2 0.7 0 0.2 0.5 0 0.7 0 0 0.3 0.1 1 2 2 2 9 9 12 3 12 46.51 172 1 0
Zm00001d009083 0 0 0.2 0.6 0 0.3 0.2 0.2 0.1 0.4 0.3 0.4 0.3 1 0.6 1 6 6 9 1 9 49.7 171 1 1
Zm00001d009085 4 3 3 3 2 1 0.5 0.2 0.3 0.4 0.6 0.8 1 0.7 0.8 1 2 3 4 4 4 30 760 2 2
Zm00001d009091 0.1 0.3 0 0 0 0.3 0.2 0.1 0.1 0 0 0.3 0 0.1 0.2 0.3 0.2 0.3 0.1 0.3 0.2 40 40 0 0
Zm00001d009103 4 5 5 7 16 24 15 31 21 19 19 19 8 14 19 16 91 25 37 12 17 49.13 230 1 1
Zm00001d009111 0 0 0 0 0 0 0 0 0 0 0 0 0 0 0 0 0 0 0.1 0 0 33.87 428 2 1
Zm00001d009121 0.6 0.5 0.4 0.1 0 0 0 0.1 0.1 0 0 0 0 0 0 0.1 0 0 0.4 0 0 34.48 174 1 0
Zm00001d009123 1 2 3 4 7 4 2 3 3 3 3 3 0.8 2 1 2 2 3 2 2 3 45.92 625 2 1
Zm00001d009128 0 0 0.2 0.3 0 0 0 0 0 0 0 0 0 0 0 0 0 0 0 0 0 26.63 214 0 0
Zm00001d009131 3 3 3 3 2 2 1 1 0.9 2 1 1 2 1 1 1 2 3 2 2 2 47.25 182 1 1
Zm00001d009137 0 0 0 0 0 0 0 0 0 0 0 0 0.3 0 0 0 0.1 0 0 0 0 31.32 613 2 1
Zm00001d009145 0.4 0.4 0.3 0 0 0 0 0.2 0 0 0 0.2 0 0 0.2 0.2 0 0 0 0 0 42.01 119 1 0
Zm00001d009156 6 7 6 6 7 9 7 6 4 5 5 5 5 4 7 7 9 9 9 10 9 39.32 590 1 1
Zm00001d009187 0.2 0.8 1 0.6 0.6 0.4 0.1 0 0 0 0.1 0 0 0.1 0.1 0.3 0.2 0.2 0 0 0.2 35.47 420 1 1
Zm00001d009196 22 22 21 21 14 5 3 3 1 1 1 2 0.2 1 2 3 6 10 6 8 6 44.3 237 1 1
Zm00001d009205 20 15 17 21 19 16 13 10 10 12 12 11 13 9 11 11 9 12 11 12 9 29.66 118 0 0
Zm00001d009230 8 12 12 14 15 14 4 3 2 4 3 2 1 3 3 4 4 7 4 5 6 27.15 372 1 0
Zm00001d009233 29 26 24 25 25 24 9 5 5 9 8 7 8 6 8 7 6 6 7 8 6 39.73 828 3 1
Zm00001d009240 0.1 0 0 0 0 0 0.2 0 0 0 0 0 0 0 0 0 0 0 0.1 0 0.1 25.3 166 0 0
Zm00001d009261 0 0.1 0.8 0 0.4 0 0 0 0 0 0 0.2 0 0 0 0.3 0 0 0 0 0.3 37.5 192 1 1
Zm00001d009275 0 0 0 0 0 0 0 0 0 0 0 0 0 0.1 0.1 0 0 0 0 0 0 37.24 290 2 0
Zm00001d009276 0.2 0 0 0.2 0 0 0 0.1 0 0 0 0 0 0 0 0.1 0 0 0.3 0 0 46.37 138 1 1
Zm00001d009279 0 0 0 0 0 0 0.1 0 0 0.1 0 0.1 0.2 0 0 0 0 0 0.2 0.2 0 42.85 154 0 0
Zm00001d009289 0 0 0 0 0 0 0 0 0 0 0.1 0 0 0 0 0 0 0 0 0 0 31.48 216 0 0
Zm00001d009292 0.1 75 47 98 976 4106 8381 10155 7924 4382 1305 1038 250 176 89 12 1 0.5 0.3 1 2 32.24 214 1 1
Zm00001d009296 0 0.2 0 0 0 0 0 0 0 0 0 0 0 0 0 0 0.2 3 1 3 39 31.73 167 1 0
Zm00001d009305 0.8 2 2 3 2 1 0.3 1 0.3 0.3 0.3 0.1 0.2 0 0.2 0.1 0.4 0.4 0 0.2 0.1 44.26 122 0 0
Zm00001d009311 1 0.2 0.3 0.3 0.2 0 0 0.1 0.1 0.2 0 0.4 0 0.1 0.2 0.6 0.7 2 0.6 1 3 39.09 110 0 0
Zm00001d009312 104 80 75 75 69 83 60 35 33 58 48 52 56 44 54 56 55 67 55 75 61 38.18 55 0 0
Zm00001d009314 4 7 4 5 4 1 0.7 0.4 0.4 0.6 0.8 0.4 0 2 3 2 6 4 3 2 6 44.25 174 1 0
Zm00001d009324 15 19 19 17 21 16 18 17 15 19 18 16 14 12 13 14 12 18 11 16 11 27.73 530 2 1
Zm00001d009326 4 2 3 4 4 3 3 3 3 3 4 3 4 2 3 2 3 2 2 2 3 46.92 309 2 2
Zm00001d009329 1 0.9 0.4 0.6 0 0 0 0 0 0 0.4 0.2 0 0.2 0 0 0 0.2 0.3 0 0 37.06 116 1 0
Zm00001d009330 30 24 20 19 22 16 6 6 5 8 6 8 7 6 5 9 6 16 11 16 15 47.33 581 3 1
Zm00001d009335 0 0.1 0 0 0 0 0 0 0 0 0.2 0.1 0 0.3 0.3 0.1 0 0 0 0 0 34.31 271 1 1
Zm00001d009336 6 6 7 8 7 7 8 8 5 7 5 7 0.5 7 5 4 4 4 9 5 6 37.28 228 1 0
Zm00001d009337 15 16 18 20 22 21 20 15 15 25 18 19 18 16 19 17 10 12 12 16 12 25.83 933 2 2
Zm00001d009338 0 0.1 0.2 0.3 0 0 0 0 0.2 0 0.1 0 0 0 0.2 0.1 0.1 0 0 0 0 40 135 1 0
Zm00001d009346 0 0 0 0 0 0 0 0 0 0 0 0 0 0 0 0 0 0.2 0 0 0.2 37.1 221 1 0
Zm00001d009347 0 0 0 0 0 0 0 0 0 0.2 0 0 0 0.1 0 0 0.1 0 0 0 0 38.91 257 1 1
Zm00001d009365 4 3 3 5 5 4 6 5 6 6 9 8 11 9 12 15 12 9 12 15 9 37.62 101 1 0
Zm00001d009373 2 3 4 2 0.7 0.2 0.1 0.2 0.1 0.3 0.7 0.9 0.4 0.4 0.9 0.3 2 1 0.9 0.6 0.6 29.03 341 1 0
Zm00001d009377 3 3 4 3 3 1 3 3 3 6 7 6 3 3 3 2 7 8 20 7 10 29.66 118 0 0
Zm00001d009382 0.4 0.7 0 0.1 0 0 0.6 0.8 0.4 0.2 2 4 9 21 33 292 1566 1149 1408 665 1059 30.26 152 0 0
Zm00001d009383 6 6 6 6 4 5 4 3 3 5 4 3 4 2 4 4 4 5 3 3 3 27.39 73 0 0
Zm00001d009387 13 16 13 14 16 21 12 10 7 10 7 8 6 5 5 7 11 12 9 9 14 45.62 320 1 1
Zm00001d009392 0 0 0 0 0 0.1 0 0 0 0 0 0.2 0 0 0.1 0.1 0.2 0 0 0.2 0 38.84 242 1 0
Zm00001d009394 31 21 25 31 25 16 16 23 13 16 17 16 13 10 13 10 10 21 21 20 30 46.9 113 1 0
Zm00001d009395 5 2 3 4 3 1 3 3 2 3 2 2 0.9 2 2 0.6 3 1 4 4 3 26.71 131 0 0
Zm00001d009401 31 32 31 30 31 25 20 19 17 19 23 22 17 21 21 33 48 61 52 40 57 35.94 370 1 1
Zm00001d009403 7 15 14 9 15 10 8 6 5 5 5 3 6 4 5 3 3 4 3 4 4 30.57 242 1 0
Zm00001d009404 31 36 42 32 26 14 3 5 2 2 2 1 0.7 0.7 1 0.5 1 1 0.6 2 1 25.91 328 1 1
Zm00001d009407 5 4 3 4 2 3 3 3 3 3 3 2 3 3 5 4 5 7 7 4 8 38.75 258 2 1
Zm00001d009416 0.8 0.3 0.5 0 0.5 0.9 0.4 0.6 0.4 0.8 0.5 0.6 0.4 0.1 0.3 0.6 3 1 2 0.9 4 42.42 231 1 0
Zm00001d009417 53 81 74 79 106 151 227 132 84 82 67 63 43 46 46 39 45 51 45 41 47 33.33 147 1 0
Zm00001d009424 18 18 15 16 13 13 8 6 5 7 7 7 8 5 7 6 8 11 11 10 10 38.73 444 2 1
Zm00001d009426 9 9 12 13 8 8 6 5 6 7 5 6 6 4 5 4 5 6 6 9 7 25.81 244 1 0
Zm00001d009427 0 0 0 0 0 0 0 0 0.2 0.1 0.1 0 0 0.1 0 0 0 0 0 0 0 25.55 180 0 0
Zm00001d009435 2 0.2 0.5 0.7 0.1 1 0.1 0.3 0.1 0.8 0.3 0.4 0.5 0.8 0 0.4 0.1 0 0.8 0.2 0 47.43 253 2 0
Zm00001d009436 21 20 26 22 21 21 9 7 5 9 8 8 7 7 9 9 7 9 8 7 7 26.03 338 1 0
Zm00001d009439 18 17 21 26 26 17 13 11 10 17 16 17 24 14 18 18 15 22 19 24 17 39.8 618 3 3
Zm00001d009450 11 19 16 24 21 17 11 9 7 9 7 7 7 5 5 6 4 5 3 4 4 37.57 173 1 1
Zm00001d009466 0 0 0 0 0 0 0 0 0 0 0 0.2 0 0.5 0 0 0 0 0 0 0 29.89 97 0 0
Zm00001d009468 0 0 0 0 0 0.1 0 0.1 0.2 0.5 0.3 0.4 0.4 0.3 0.1 0 0.2 0.3 0.1 0 0.9 37.06 375 1 1
Zm00001d009476 48 59 53 64 66 69 73 48 42 56 45 47 39 33 41 45 59 66 66 65 60 47.22 252 1 0
Zm00001d009487 5 4 8 5 7 3 7 4 3 3 2 3 12 3 11 10 11 10 0.2 0.4 5 31.63 177 1 0
Zm00001d009491 0.3 0.1 0.2 0 0 0.5 0 0.1 0.3 0.2 0.2 0.5 0 0.1 0.6 0.5 0 0.1 0 0 0.2 40 70 0 0
Zm00001d009493 4 4 4 3 5 7 7 3 1 3 2 2 1 2 1 1 1 2 0.2 0.2 0.6 46.11 193 1 1
Zm00001d009495 10 14 23 11 9 16 13 10 8 8 7 9 8 8 9 3 12 6 6 4 10 38.86 193 1 1
Zm00001d009510 2 11 32 17 13 3 0.2 1 0.1 0.2 0.3 0 0 0 0 0.1 0.2 0 0.3 0 0.1 30.49 469 1 1
Zm00001d009529 0 0 0 0 0 0 0 0 0 0 0.1 0 0 0 0 0 0.1 0 0 0 0 38.88 324 1 1
Zm00001d009540 0.4 0 1 0 1 0.2 0 0.2 0 0 0 0 0 0 0 0 0 0 0.9 0 0 44.88 127 1 0
Zm00001d009548 3 2 2 2 1 1 2 2 1 2 2 2 1 1 1 0.9 1 1 1 1 2 46.01 565 3 2
Zm00001d009549 3 3 3 2 2 2 1 1 0.7 1 1 1 1 0.8 1 1 3 3 2 3 3 30.07 552 1 1
Zm00001d009553 0 0 0 0 0 0 0 0 0 0 0 0 0 0.2 0 0 0 0 0 0 0 45.88 85 1 0
Zm00001d009556 4 7 9 6 6 5 0.5 5 3 1 2 5 5 12 12 12 17 10 13 14 13 29.43 282 0 0
Zm00001d009557 0.2 0.9 1 0.3 2 0.9 1 1 0.4 0.6 2 1 4 4 3 4 6 0.3 0.5 0.5 1 35.16 236 1 1
Zm00001d009560 0.4 0.4 0 0 0 0 0 0 0.1 0 0 0 0 0 0 0 0.2 0 1 0 0 25.17 147 0 0
Zm00001d009562 22 19 19 18 15 14 10 6 6 10 9 9 13 7 9 14 18 27 24 31 28 45.82 1567 8 5
Zm00001d009564 9 11 9 6 6 12 8 4 5 8 6 6 6 5 5 6 6 10 7 9 7 30.12 1049 3 1
Zm00001d009568 4 2 3 4 2 0.5 0.5 0.6 0.2 0.8 0.3 0.3 0.3 1 0.9 0.4 1 0.5 0 0.3 1 34.32 134 1 0
Zm00001d009580 29 46 38 49 38 23 19 21 18 19 17 16 20 16 18 18 18 19 22 21 24 47.92 265 2 1
Zm00001d009597 16 17 14 14 15 21 12 8 7 10 9 9 12 7 9 11 14 21 18 21 20 49.84 319 2 2
Zm00001d009598 0 0.1 0 0 0 0 0.3 0 0 0.1 0 0.1 0 0 0 0 0 0 0 0 0 45.53 112 1 0
Zm00001d009599 11 0.2 0 0 0.4 0.1 0.6 0.6 0.6 0.8 0.2 0 2 0.1 0.2 0 0 0.1 0.2 0 0.3 33.33 87 0 0
Zm00001d009604 0 0 0 0 0.5 0 0 0 0.3 0 0.1 0.1 0 0 0 0 0.2 0 0.2 0 0 41.37 203 1 0
Zm00001d009610 0.6 0.4 0.4 0.2 0.1 0.6 0.6 0.6 0.4 0.8 0.7 0.7 0.4 0.4 0.7 0.5 0.2 0.4 0.8 0.4 0.5 40.67 236 1 1
Zm00001d009617 7 5 5 5 6 5 6 8 5 7 7 6 8 5 8 7 6 12 10 14 10 25.3 1146 2 1
Zm00001d009618 8 5 6 5 4 5 6 7 6 5 6 5 2 5 5 5 8 9 6 7 10 31.12 498 2 1
Zm00001d009619 0.8 2 0.6 0 0.3 0.7 0 0.1 0 0 0 0 0 0 0 0.2 0 0.1 0 0.2 0.2 43.19 257 2 0
Zm00001d009626 3 6 7 7 3 2 0.9 2 0.9 0.7 0.7 1 0.5 1 1 2 6 6 6 3 10 44.26 375 1 1
Zm00001d009640 23 24 23 26 35 61 68 42 26 37 26 32 21 18 20 13 20 20 15 17 16 27.71 368 2 0
Zm00001d009647 0 0 0 0 0 0 0 0 0 0 0 0 0 0 0 0 0.6 0 0 0.5 0.2 34.39 157 1 0
Zm00001d009648 0 0 0 0 0 0 0 0.3 0.9 3 3 6 1 8 5 0.2 59 0.5 4 0.3 17 38.21 157 0 0
Zm00001d009652 37 48 39 42 42 75 92 54 42 51 36 35 35 22 29 22 31 39 31 32 28 41.55 77 0 0
Zm00001d009667 10 16 20 12 11 12 1 2 1 2 3 3 0.1 0.3 0.5 0 0.1 0.2 0 0 0 33.72 516 1 1
Zm00001d009673 3 2 4 1 3 3 1 2 0.9 1 1 2 0 0.9 0.8 0.5 2 1 2 1 2 33.63 327 1 1
Zm00001d009687 1 0.4 2 0.2 0 0.1 0 0.2 0.2 0.1 0 0.1 0 0.4 0.1 0.5 0 0.1 0 0 0.1 36.42 291 1 0
Zm00001d009695 31 32 27 26 31 37 41 38 27 31 27 25 27 20 23 25 38 37 31 37 40 35.22 352 2 0
Zm00001d009699 0 0 0 0 0 0 0 0 0 0 0 0 0 0.1 0 0 0 0 0 0 0 33.91 230 1 0
Zm00001d009702 23 32 26 32 55 36 40 32 42 48 42 36 34 27 29 7 4 3 5 5 2 38.55 843 4 2
Zm00001d009705 1 0.7 1 0.7 1 2 0.2 0.1 0 0 0.1 0 0 0.2 0.1 0.1 1 0.2 0.3 0.8 2 32.22 571 2 1
Zm00001d009709 6 9 9 10 20 14 12 11 13 12 11 10 5 10 7 7 7 4 6 5 4 32.98 579 1 1
Zm00001d009710 0 0.1 0.1 0 0 0 0 0 0 0.1 0 0.1 0 0 0 0.2 0.1 0.2 0 0 0 25.15 660 1 1
Zm00001d009724 3 4 5 4 3 3 2 4 5 5 6 6 6 5 7 7 6 3 4 4 2 31.4 742 1 1
Zm00001d009728 0.1 0 0.4 0.1 0 0.1 0.5 0.3 0.1 0.2 0.1 0 0 0.1 0 0.2 0.1 0.4 0.3 0.1 0 34.02 288 1 1
Zm00001d009743 8 8 7 8 5 6 3 3 3 4 3 4 2 3 4 6 13 17 12 17 18 46.2 580 1 1
Zm00001d009747 5 8 6 6 6 5 3 2 1 2 2 2 0.5 2 3 2 5 4 6 5 3 41.13 423 2 2
Zm00001d009749 51 46 42 45 49 53 43 24 24 43 35 36 46 29 38 45 48 59 47 65 47 38.7 974 1 1
Zm00001d009756 43 43 45 51 46 37 29 21 16 25 21 21 19 16 19 15 14 16 16 15 13 40.63 475 1 1
Zm00001d009762 14 11 17 21 28 15 8 7 6 6 5 6 1 4 4 1 6 6 6 5 8 46.46 297 2 1
Zm00001d009763 28 24 30 27 22 14 7 7 7 8 8 9 10 7 11 21 38 57 49 59 53 27.32 516 2 0
Zm00001d009772 0.6 0.3 0.4 1 0.9 1 0.4 0.4 0.4 0.9 1 0.9 2 0.9 0.7 0.9 2 2 3 3 3 41.63 245 1 1
Zm00001d009798 0 0 0 0.1 0 0 0 0 0 0.2 0.1 0.1 0 0.1 0 0 0 0.2 0 0 0 37.93 174 0 0
Zm00001d009800 11 10 8 10 12 7 3 6 4 5 3 5 5 4 4 6 5 6 8 8 7 27.58 319 1 1
Zm00001d009811 9 4 4 4 5 16 10 7 4 11 6 6 8 5 6 3 1 1 2 3 2 36.93 639 2 2
Zm00001d009813 22 24 21 21 21 19 7 6 6 7 7 6 6 6 7 9 11 15 14 15 14 26.8 97 0 0
Zm00001d009823 0 0 0.2 0 0 0 0 0 0 0 0 0.1 0 0 0 0 0.3 0.1 0.4 0.9 0.3 45.66 219 1 1
Zm00001d009840 61 59 56 50 49 51 27 18 17 26 24 27 32 23 26 34 37 50 46 53 40 46.2 831 3 2
Zm00001d009847 18 32 36 35 40 29 19 16 11 8 8 8 5 7 7 7 7 9 6 11 11 49.65 145 1 1
Zm00001d009848 46 82 73 81 95 154 155 107 72 77 60 55 55 51 51 50 67 94 75 67 81 31.55 187 1 0
Zm00001d009849 17 17 19 17 20 17 10 9 8 11 9 9 10 9 10 15 25 27 25 27 26 33.33 198 1 1
Zm00001d009868 125 125 123 139 191 316 148 92 83 99 99 97 62 69 71 92 135 165 118 135 127 45.05 91 0 0
Zm00001d009870 75 82 72 68 100 198 143 83 74 85 74 72 57 57 66 90 132 153 118 154 142 46.15 91 0 0
Zm00001d009873 17 16 18 18 16 10 9 7 7 10 10 11 8 10 12 14 11 24 18 27 29 41.14 1288 6 4
Zm00001d009877 2 0.7 0.2 0.6 0.2 0.1 0.1 0.2 0 0.4 0.2 0.2 0.5 0.2 0.3 0.1 0.1 0 0.1 0 0 44.55 496 2 2
Zm00001d009883 7 5 5 5 2 1 2 3 2 3 3 3 3 2 3 4 8 11 11 15 13 28.2 78 0 0
Zm00001d009897 0 0 0 0.2 0 0 0 0 0 0 0 0 0 0 0 0 0 0 0 0 0 28.92 121 0 0
Zm00001d009908 37 34 29 21 22 24 8 8 9 11 13 13 9 11 16 13 24 22 17 12 10 33.17 413 3 0
Zm00001d009910 44 32 42 52 69 52 44 38 17 27 19 18 14 11 14 8 20 13 17 10 14 43.92 107 0 0
Zm00001d009912 14 11 9 10 9 7 6 6 6 8 8 7 9 7 8 8 9 14 11 12 13 33.64 434 1 0
Zm00001d009921 0 0.3 0.2 0.5 0.1 0.4 0.2 0.8 0.6 1 0.3 0.4 0 0.4 0.3 0 0.3 0.1 0.4 0.8 0.2 42.76 159 0 0
Zm00001d009926 17 19 14 9 10 13 5 2 2 4 3 3 4 2 2 1 0.6 1 1 1 1 36.88 835 3 3
Zm00001d009929 1 0.2 0.3 0.1 0.7 0.1 0 0 0 0 0 0 0.3 0 0 0 0.1 0.1 0 0 0.3 42.41 290 2 1
Zm00001d009930 9 6 7 6 4 4 4 4 2 3 2 2 0.6 2 2 3 5 5 5 5 5 26.39 394 1 1
Zm00001d009943 8 13 12 9 11 11 9 7 6 5 5 9 4 3 4 1 13 2 8 4 9 30.46 151 0 0
Zm00001d009944 1 0.2 0.5 0.3 0.1 0.2 0 0.2 0.1 0.2 0 0.1 0 0.1 0.3 0.7 1 1 2 1 2 40.65 455 1 1
Zm00001d009945 0 0 0.2 0 0 0.3 0 0 0 0 0.1 0 0 0.1 0.5 0 0.4 1 0.2 0 2 36.06 183 0 0
Zm00001d009950 15 14 13 12 14 16 8 15 11 11 12 13 13 15 16 14 14 13 14 19 16 48.94 284 2 1
Zm00001d009953 0 0 0 0.1 0 0 0 0 0 0 0 0 0 0 0 0 0 0 0 0 0 27.09 251 1 0
Zm00001d009965 2 1 2 1 0.3 1 0.4 0.2 0.3 0.9 0.5 0.8 0.8 0.8 0.6 0.7 2 2 1 2 3 37.45 558 3 2
Zm00001d009968 0 0.1 0.1 0 0 0 0.1 0 0 0.1 0 0 0 0.1 0 0.1 0 0 0.1 0.1 0.2 39.74 312 1 1
Zm00001d009969 16 28 30 23 14 2 0.2 1 0.1 0.1 0.1 0 3 0.1 0.2 0.5 0.7 0.8 0.7 1 1 27.93 179 1 0
Zm00001d009985 7 4 9 5 4 1 0.7 0.4 0 0.1 0.8 1 0.2 1 7 0.9 15 17 3 2 10 49.2 189 1 1
Zm00001d009993 0.1 0.4 2 4 4 3 0.6 0.4 1 0.5 0 0.2 0.2 0.3 0.2 0.1 0.1 0.1 0 0 0 44.01 259 1 0
Zm00001d009994 0 0 0 0 0.2 0 0 0 0 0 0 0 0 0 0 0 0 0 0 0 0 31.54 168 1 0
Zm00001d010005 0 0 0 0 0 0 0 0.2 0 0.2 0 0.2 0 0.2 0.2 0.3 1 0 1 0.7 5 38.18 110 0 0
Zm00001d010017 0 0 0.4 0 0 0.3 0 0.2 0.1 0 0 0 0 0 0 0 0 0 0 0 0.2 42.85 224 1 1
Zm00001d010025 5 12 6 6 4 2 58 192 89 55 61 45 32 42 59 6 1 0 4 3 1 30 70 0 0
Zm00001d010026 16 17 22 20 27 23 15 19 13 14 12 12 12 11 12 12 12 17 16 16 11 35.8 391 1 1
Zm00001d010031 2 2 0.9 1 0.9 5 14 41 43 42 38 23 12 14 15 5 2 2 2 3 2 43.75 208 0 0
Zm00001d010033 4 7 8 5 6 8 13 16 15 14 15 14 9 9 11 9 12 13 16 16 28 32.06 527 1 1
Zm00001d010042 0 0.2 0 0.4 0 0.3 0 0.1 0.2 0.2 0 0.1 0 0 0.1 0 0.4 0 0 0 0 41.57 178 1 1
Zm00001d010047 18 12 10 11 10 9 8 4 4 10 8 9 8 8 9 9 11 13 14 11 12 30.04 749 3 2
Zm00001d010060 3 3 3 2 2 0.7 0.3 0.1 0.2 0.1 0.2 0.4 1 0.3 0.2 0.8 1 1 0.8 0.6 1 40.66 573 2 2
Zm00001d010067 16 17 16 10 17 10 10 14 8 8 7 9 11 8 7 5 22 10 17 9 18 44.57 166 1 0
Zm00001d010103 3 5 4 3 3 2 3 1 1 2 2 2 5 1 2 2 2 2 2 4 3 36.39 327 1 1
Zm00001d010128 92 111 99 139 132 93 36 32 26 37 33 37 49 36 45 60 83 110 83 102 98 38.78 165 0 0
Zm00001d010131 0 0 0 0 0.3 0.2 0.6 3 2 2 2 1 2 0.9 1 0.7 1 1 1 1 3 43.65 394 1 1
Zm00001d010136 0.7 0.2 0.3 0.3 0.3 1 0.8 0.8 1 2 1 3 2 3 4 0.9 4 1 2 0.3 0.4 32.46 154 0 0
Zm00001d010143 5 5 4 5 3 5 6 10 5 6 6 6 3 4 6 2 2 3 3 2 3 26.58 237 1 0
Zm00001d010151 0 0 0 0 0.2 0.1 0 0 0.1 0.1 0.4 0.1 0 0.1 0.1 0.3 0 0.1 0 0 0.1 26.33 300 1 0
Zm00001d010155 0 0.1 0 0 0 0 0 0 0 0 0 0 0 0 0 0 0 0 0 0 0 27.88 104 0 0
Zm00001d010174 8 13 13 12 12 7 6 7 7 7 6 6 6 5 7 6 4 6 7 5 3 28.13 263 1 1
Zm00001d010178 60 63 86 81 50 20 11 11 6 7 4 4 4 5 4 3 3 2 3 3 1 38.67 499 2 2
Zm00001d010189 26 25 27 27 25 15 8 7 5 6 6 7 8 6 8 9 13 15 15 13 15 45.24 484 2 2
Zm00001d010191 17 16 14 15 15 16 11 8 9 16 11 11 15 10 13 17 18 16 17 23 16 38.7 186 0 0
Zm00001d010196 0 0.1 0 0.2 0.7 2 3 2 1 0.7 1 0.8 0.5 0.7 1 1 0.8 1 2 1 1 36.03 247 1 1
Zm00001d010200 21 11 9 7 6 6 6 5 5 8 8 7 7 6 7 7 13 16 15 14 11 33.2 503 2 2
Zm00001d010201 19 15 18 14 21 23 10 15 6 5 4 10 4 6 8 3 7 0.9 3 0 3 49.79 249 1 1
Zm00001d010214 7 3 6 5 6 3 2 2 2 2 1 2 3 2 4 2 5 1 4 2 3 32.14 392 1 0
Zm00001d010228 0 0 0 0 0 0.1 0 0 0 0.1 0 0 0 0 0 0 0 0 0 0 0 32.19 615 2 1
Zm00001d010239 0.9 0.1 0.2 0 0 0 0 0 0 0 0 0.3 0 0 0 0 0.1 0 0 0.1 0 41.82 416 2 1
Zm00001d010257 0.6 0.1 0.2 0 0 0 0.3 0 0 0.2 0.1 0.2 0.7 0.1 0.2 0 0 0.3 0.5 0.2 0 31.46 89 0 0
Zm00001d010258 0 0 0 0 0 0 0 0 0 0 0 0 0 0 0 0.2 0 0 0 0.6 0 29.47 95 0 0
Zm00001d010261 8 7 3 5 2 5 2 2 1 3 2 1 2 1 2 3 5 10 8 5 6 27.83 97 0 0
Zm00001d010278 0 0 0 0 0.4 0.5 0.4 0.6 0.4 0.3 0.5 0.5 1 0.2 0.2 0.2 0.3 0.1 0.6 0 0.4 46.56 262 1 1
Zm00001d010282 153 122 134 135 141 101 76 98 80 103 101 93 92 87 112 119 112 155 152 186 159 37.32 284 2 0
Zm00001d010285 0 0 0 0.2 0.2 0 0 0 0 0.1 0.1 0 0 0 0 0 0 0 0 0 0 27.27 121 0 0
Zm00001d010295 0.3 0.1 0.4 0 0 0.2 0 0 0.1 0 0 0.1 0 0 0.1 0 0 0.2 0.7 0 0.1 29.1 292 0 0
Zm00001d010315 3 5 4 4 4 3 2 3 3 4 4 4 7 4 5 6 4 5 4 6 4 36.52 1065 4 1
Zm00001d010317 0 0 0 0 0 0 0 0 0 0.1 0 0 0 0 0 0 0 0 0 0 0 32.2 177 0 0
Zm00001d010322 57 62 52 58 62 47 42 40 27 33 31 31 26 28 38 37 40 45 46 45 47 47.45 177 1 0
Zm00001d010387 0 0.1 0 0 0 0 0 0 0 0 0.1 0.2 0 0.4 0 0.8 2 3 3 2 4 43.09 181 0 0
Zm00001d010388 1 6 5 2 5 13 0.4 0.6 0.1 0.8 2 0 5 1 7 0.4 14 6 10 6 15 35.8 81 0 0
Zm00001d010398 0 0 0 0.1 0 0.1 0 0 0 0 0 0 0 0.1 0 0.1 0 0 0 0 0 37.26 212 1 1
Zm00001d010402 4 1 3 1 2 2 0.7 0.9 0.5 0.2 0.7 1 0.8 0.4 0.1 0 0.3 0 0.5 0 0.2 28.24 216 1 1
Zm00001d010411 45 48 54 41 37 34 15 10 8 8 10 9 8 6 11 12 16 14 14 8 7 40.12 329 1 1
Zm00001d010414 0 0 0 0 0 0 0.4 0 0.1 0.2 0.2 0.4 0 0 0.3 0.3 0.2 0 0 0 0 45.45 33 0 0
Zm00001d010422 0 0 0 0 0.1 0.5 0.7 0.2 0.2 0.7 0.4 0.2 0.3 0 0.1 0 0.1 0.2 0 0 0.1 27.43 164 0 0
Zm00001d010431 48 63 46 53 54 83 76 62 65 88 56 55 47 39 55 52 94 74 88 75 60 42 250 1 1
Zm00001d010441 0 0.5 0.4 0 0 0 0 0.5 0.3 0.2 0 0.2 0 0 0.2 0 0 0.9 0 0 0 27.61 105 0 0
Zm00001d010452 9 15 10 17 16 13 13 11 8 8 6 6 10 5 5 4 5 5 4 6 6 45.39 304 1 1
Zm00001d010455 7 5 5 6 6 4 3 2 3 4 3 3 3 3 4 4 5 5 5 6 5 38.29 94 0 0
Zm00001d010461 23 33 33 25 29 25 12 10 7 10 7 8 9 6 10 8 15 21 15 14 15 26.13 88 0 0
Zm00001d010463 0.4 0.1 0.2 0.3 0.5 0.1 0.1 0.1 0.1 0 0.1 0.3 0 0 0.2 0.4 2 0.4 1 0.5 1 34.02 576 3 2
Zm00001d010476 17 18 15 15 17 21 14 13 12 18 18 14 14 13 16 23 21 29 23 24 23 36.68 428 2 1
Zm00001d010478 48 57 34 37 47 49 28 47 34 49 39 34 44 30 45 46 67 78 71 84 60 31.04 335 2 0
Zm00001d010488 7 7 4 3 3 10 6 5 5 5 6 6 4 5 6 4 5 8 7 6 7 45.48 787 1 1
Zm00001d010491 37 32 51 47 51 53 37 29 24 24 25 26 18 20 22 20 22 22 24 24 21 45.26 243 2 1
Zm00001d010492 20 12 15 15 15 10 7 7 8 9 8 9 7 7 10 9 10 14 12 12 15 44.05 143 1 1
Zm00001d010495 8 4 5 5 6 4 2 2 1 2 2 2 3 2 2 2 2 4 4 3 3 25.96 362 1 1
Zm00001d010514 0.2 0.1 0.3 0.3 0 0.2 0.5 0.1 0 0.2 0.1 0.1 0.2 0 0 0 0.4 0.2 0.1 0.1 0.1 33.25 442 1 1
Zm00001d010515 2 4 2 1 0.4 3 3 2 2 2 2 2 1 1 2 1 4 7 3 8 5 45.33 75 0 0
Zm00001d010516 7 7 8 7 9 10 9 7 5 5 5 5 7 3 6 4 8 9 9 9 8 40.11 177 1 1
Zm00001d010530 52 40 33 40 43 56 43 29 27 35 28 31 29 26 28 28 36 39 38 42 36 25.66 561 3 1
Zm00001d010534 219 180 199 282 326 223 171 188 148 200 197 160 149 128 181 102 92 156 126 173 224 26.98 126 0 0
Zm00001d010566 93 115 108 109 143 229 203 115 78 101 78 75 61 63 85 122 211 224 164 188 171 33.09 142 1 0
Zm00001d010567 22 18 15 16 13 14 14 8 7 12 10 9 11 8 10 11 10 17 13 15 13 32.94 85 0 0
Zm00001d010570 0 0 0 0.2 0 0.5 0 0.3 0.4 0.2 0 0 0 0 0.3 0 0 0 0 0 0 38.29 94 0 0
Zm00001d010594 2 0.8 3 0.7 0.7 0.7 0.5 0.4 0.2 0.3 0.1 0.7 0 0.6 0.8 0.2 3 0.3 2 0.3 2 34.53 249 1 1
Zm00001d010599 2 3 3 3 2 2 1 1 1 2 2 3 3 2 2 2 3 5 5 4 4 25.7 743 1 1
Zm00001d010606 4 3 2 2 1 0.6 1 0.6 0.5 0.5 0.5 0.7 0.8 0.8 1 2 2 4 3 4 4 25.5 643 1 1
Zm00001d010607 22 18 20 17 18 17 12 11 12 13 12 11 13 11 13 10 15 23 15 22 20 31.5 565 3 1
Zm00001d010610 28 21 21 22 15 8 4 8 8 10 9 7 5 5 6 4 4 5 6 3 3 25.49 557 0 0
Zm00001d010613 0.4 0.5 0.3 0.4 0 0.1 0.2 0 0 0.1 0 0 0 0 0 0 0 0 0.5 0 0.1 37.38 107 0 0
Zm00001d010616 0 13 6 6 4 2 0.1 1 0.1 0 0.1 0 0.4 0.1 0.1 0.4 0.3 0 0.3 0.2 0.2 48.68 228 1 0
Zm00001d010618 132 121 151 137 168 126 80 110 80 89 105 100 79 98 109 84 88 95 94 99 98 34.35 163 0 0
Zm00001d010619 6 6 5 5 6 11 8 5 4 8 6 8 4 7 9 8 8 9 8 6 6 30.59 487 1 1
Zm00001d010627 0 0 0.4 0.1 0.1 0.4 0.3 0.1 0 0 0.1 0.2 0 0 0 0 0 0 0 0 0.2 26.1 226 1 0
Zm00001d010653 15 18 25 20 12 6 6 4 3 5 3 4 2 2 2 0.8 3 2 5 4 7 40.47 84 0 0
Zm00001d010656 10 15 11 4 6 11 2 2 2 3 2 2 2 0.7 0.7 0.4 0 0 0.6 0.1 0.1 32.06 446 2 1
Zm00001d010662 4 3 1 3 3 2 2 2 0.7 1 0.9 0.4 0.4 0.9 2 11 26 22 27 25 31 41.4 285 1 1
Zm00001d010667 2 1 2 0.9 2 1 2 2 1 1 1 1 2 0.8 1 0.2 0.3 0.8 0.3 0.8 0.6 39.55 225 1 0
Zm00001d010673 0.4 0.3 0.2 0.1 0.1 0 0 0 0 0 0 0 0 0 0 0 0.1 0 0 0 0 42.15 408 2 1
Zm00001d010676 1 0.1 2 0.7 0.6 0.6 0.5 0.6 1 0 0.3 0.4 0 0 0.4 0.3 2 0.4 2 0 0.3 36.58 205 2 0
Zm00001d010679 5 6 5 5 4 2 2 1 1 2 1 2 3 2 3 4 7 11 9 10 9 28.42 401 1 1
Zm00001d010687 0.1 0 0.3 0.1 0 0.3 0 0 0 0 0.1 0.2 0 0 0.1 0.1 0.4 0.4 0.3 0.6 0.4 36.01 447 2 1
Zm00001d010702 6 7 6 6 7 10 11 10 7 7 7 7 6 5 6 4 5 6 6 7 5 28.69 237 0 0
Zm00001d010703 13 20 22 18 19 14 7 5 3 6 4 4 5 3 3 3 2 5 2 1 2 33.43 344 2 0
Zm00001d010706 0 0 0 0 0 0 0 0.7 0 0 0 0 0 0.2 0 0 0 0 0 0 0 36.36 44 0 0
Zm00001d010708 0 0 0 0 0.1 0 0 0 0 0 0 0 0 0 0 0 0 0 0 0 0 46.8 188 1 1
Zm00001d010711 7 11 9 10 18 14 13 10 12 14 11 11 12 9 12 13 12 17 17 16 15 42.92 198 2 0
Zm00001d010713 13 15 15 15 17 13 9 8 7 8 6 6 6 4 6 5 6 9 9 7 8 42.46 365 3 0
Zm00001d010719 30 26 23 21 17 16 11 8 9 13 11 11 13 10 12 13 15 21 20 21 20 37.19 414 2 1
Zm00001d010720 39 38 38 43 39 37 39 44 37 52 48 39 46 32 38 32 20 20 16 25 16 30.18 444 1 1
Zm00001d010726 0 0 0 0 0 0.2 0 0 0.2 0 0.1 0.1 0 0.1 0 0 0 0.3 0 0.3 0.7 47.97 148 1 0
Zm00001d010730 0 0.4 0.2 0.2 0 1 6 15 14 12 10 9 8 9 13 4 1 0 0 2 0.5 39.63 275 2 0
Zm00001d010731 13 11 11 10 11 21 18 8 5 11 8 10 6 7 7 5 6 8 5 6 7 29.67 401 1 1
Zm00001d010739 0 0 0 0 0 0 0 0 0 0 0.1 0.2 0 0.2 0 0 0 0 0 0 0 41.93 124 0 0
Zm00001d010743 0.5 0.3 0 0 0 0.1 0 0 0 0.1 0 0 0 0.1 0 0.7 2 2 2 1 2 30.84 509 2 1
Zm00001d010744 16 23 24 30 29 24 11 14 10 10 10 11 16 11 11 14 17 19 18 14 12 30.13 73 0 0
Zm00001d010768 9 5 7 6 3 3 2 3 1 2 1 2 0.9 2 2 1 2 3 3 4 3 36.87 179 1 0
Zm00001d010772 4 5 6 6 2 3 2 1 0.7 1 1 2 2 0.9 1 2 1 3 2 2 3 32.33 133 1 0
Zm00001d010780 5 4 2 3 2 1 2 0.6 0.4 0.7 1 1 2 0.7 1 1 1 1 1 4 3 38.91 221 1 1
Zm00001d010800 0 0.3 0 0.1 0.4 0.1 0.3 2 1 1 1 1 1 2 2 1 14 5 12 4 8 27.74 519 2 1
Zm00001d010804 40 50 61 67 76 65 67 58 36 36 33 29 24 25 28 22 29 31 37 29 31 26.26 99 0 0
Zm00001d010806 9 9 11 11 10 9 5 6 5 8 6 6 8 5 7 7 6 8 6 8 7 29.67 273 1 1
Zm00001d010818 3 3 4 2 0.8 3 1 0.4 0.7 1 0.9 0.4 0.2 0.5 0.3 0 0.1 0.1 0 0.1 0 28.35 536 2 1
Zm00001d010827 0.1 0.2 0.3 0.1 0.1 0.5 0 0.3 0.5 0.7 0.5 0.3 0.7 0.6 0.6 0 0 0 0 0.2 0 30.89 246 1 0
Zm00001d010828 0.6 0.9 1 1 0.6 1 0.4 0.6 0.5 0.6 0.8 0.9 2 1 2 2 3 4 3 3 3 32.49 714 2 2
Zm00001d010834 8 8 7 8 8 8 8 8 7 8 7 6 5 5 5 5 5 6 4 6 6 46.24 253 1 1
Zm00001d010850 37 53 47 39 38 56 61 44 37 49 39 41 37 30 39 32 37 48 36 45 37 35.57 461 3 1
Zm00001d010856 0 0 0 0 0 0 2 0.8 1 2 2 4 3 6 9 18 53 34 37 37 34 41.48 188 1 1
Zm00001d010866 9 7 6 6 6 5 4 2 3 4 3 4 5 3 3 3 3 5 4 6 5 30.29 868 4 3
Zm00001d010877 6 4 4 3 2 5 4 2 2 3 3 3 4 2 2 1 0.9 2 1 1 1 43.15 964 5 2
Zm00001d010883 0.1 0.1 0.7 0.5 0.3 0.3 0.2 0 0 0 0.1 0.2 0.4 0.1 0.3 0.4 0.3 0.3 0.1 0.1 0.3 41.39 244 2 1
Zm00001d010887 12 13 13 12 11 10 9 8 7 12 11 10 12 8 9 8 8 10 9 10 8 31.27 1004 3 2
Zm00001d010889 0 0 0 5 37 78 20 15 13 16 3 4 4 4 2 4 1 0.4 0.9 0.6 0.2 32.36 241 2 0
Zm00001d010894 1 0.9 0.7 1 0.7 0.4 0.3 0.3 0.3 0.5 0.4 0.5 0.8 0.6 1 0.8 1 2 0.9 2 2 41.79 1060 3 3
Zm00001d010902 8 7 11 13 17 8 5 7 5 5 5 6 6 4 6 5 5 4 4 3 3 26.72 348 2 1
Zm00001d010906 1 2 2 1 0.3 0.2 0.3 0.2 0.3 0.6 0.6 0.9 0.7 0.5 0.6 0.5 0.8 1 2 0.8 1 25.36 138 0 0
Zm00001d010907 10 10 9 9 10 8 2 2 2 2 2 2 0.5 1 2 0.9 0.6 0.6 0.2 0.9 0.7 29.18 305 1 1
Zm00001d010910 44 37 36 35 36 39 35 22 17 28 20 19 27 15 20 25 29 42 41 40 38 30.58 255 1 0
Zm00001d010926 0 0 0 0.4 1 1 0.2 1 1 1 0.3 2 0.9 1 0.7 0.2 0 0 0 0.2 0 32.62 187 1 0
Zm00001d010952 0 0 0 0 0.1 0 0 0 0 0 0.1 0 0 0 0.1 0 0 0 0 0 0 43.03 79 0 0
Zm00001d010954 91 123 118 114 145 127 53 54 52 59 66 59 53 41 56 55 75 113 87 86 109 37.84 399 2 1
Zm00001d010956 4 4 6 3 4 3 0.8 0.6 0.6 0.7 0.6 1 3 1 3 1 8 5 3 2 8 41.54 597 2 1
Zm00001d010958 14 14 13 12 9 10 5 4 4 4 4 5 4 3 4 3 5 8 7 5 6 36.8 326 0 0
Zm00001d010961 0.8 0.5 1 0.5 0.5 0.5 0.2 0.1 0.1 0 0.1 0.2 0 0.1 0.1 0.1 2 0.3 0.1 0.1 1 37.83 814 5 2
Zm00001d010971 0.6 0.4 0.6 0.2 0.7 0.7 0.3 0.9 1 0.5 0.7 1 0.3 1 0.9 0.1 2 0.2 0.5 0.1 0.5 35.61 438 2 2
Zm00001d010984 0.6 0.2 0.2 0.3 0 0 0 0 0 0 0.1 0.1 0.1 0.1 0.2 0.1 0.6 1 0.2 0.2 1 36.59 511 2 1
Zm00001d010985 1 2 2 2 3 2 2 1 1 1 2 2 0.9 0.7 1 1 2 1 2 1 0.9 37.75 339 1 1
Zm00001d010991 0 0 0 0 0 0 0 0 0 0 0.1 0 0 0 0 0 0 0 0 0 0 28.46 1240 3 1
Zm00001d010994 8 6 13 8 9 8 13 11 8 7 5 8 2 5 7 3 11 4 12 1 11 28.06 196 1 0
Zm00001d010995 34 34 32 34 31 24 24 27 18 21 15 15 21 14 16 15 12 20 17 18 18 36.15 390 1 1
Zm00001d011009 23 16 12 10 6 6 6 2 3 7 5 6 6 4 6 7 6 9 5 10 7 40.9 66 0 0
Zm00001d011012 0 5 0.1 0.1 0 0 0.2 5 24 37 168 132 265 208 290 347 50 7 7 137 0.6 46.66 180 0 0
Zm00001d011020 0.2 0.3 0.6 0.4 0.4 0.2 0.1 0.1 0.1 0.2 0.3 0.2 0 0 0 0.3 0.2 0.2 0.6 0 0.2 42.85 203 1 0
Zm00001d011021 0 0 0 0 0 0 0 0 0.3 0 0 0 0 0 0 0 0 0 0 0 0 28.04 82 0 0
Zm00001d011042 0 0 0 0 0 0.1 0 0 0 0.1 0.1 0 0 0 0 0 0 0 0 0 0 41.14 192 2 0
Zm00001d011049 163 190 227 267 238 240 283 209 142 161 133 124 88 83 96 67 70 77 79 70 83 31.49 127 0 0
Zm00001d011066 10 15 16 13 15 11 9 11 7 7 6 6 7 4 4 4 9 8 9 8 9 38.88 414 2 2
Zm00001d011068 16 16 16 16 15 15 10 9 6 9 9 8 6 6 7 6 9 11 9 8 9 44.31 334 2 1
Zm00001d011073 3 3 1 1 0.8 0.4 0 0 0 0 0 0 0 0 0 0 0 0 0.1 0 0 41.04 134 1 0
Zm00001d011078 29 15 15 12 13 11 12 7 6 8 9 10 9 8 9 13 24 34 24 33 29 38.67 905 3 1
Zm00001d011093 0.1 0.4 0 0 0.3 0.1 0 0.1 0 0.1 0 0.1 0 0.1 0 0.6 1 2 0.8 0.7 2 46.21 119 0 0
Zm00001d011096 35 48 43 34 31 26 25 20 21 28 23 24 22 16 19 17 17 18 14 18 14 27.07 1108 2 1
Zm00001d011104 41 55 49 47 47 73 132 112 63 65 58 53 42 41 50 35 45 54 50 52 63 44.75 248 1 1
Zm00001d011112 0 0.1 0.3 0.2 0.1 0 0 0.3 0 0 0.1 0.1 0 0.1 0.1 0.5 1 0.1 0.8 0.2 0.2 25.49 302 1 0
Zm00001d011113 35 31 46 54 45 29 20 21 14 16 11 13 5 9 12 4 25 12 17 8 22 30.76 52 0 0
Zm00001d011117 18 13 27 30 46 23 6 5 5 5 4 5 1 3 3 0.3 0.3 0.4 0 0 0.2 34.18 550 2 2
Zm00001d011125 53 93 80 94 76 45 37 51 35 38 36 33 38 35 40 29 29 33 44 30 36 27.64 246 1 0
Zm00001d011126 10 8 20 18 10 5 3 5 4 3 1 2 4 1 2 5 29 17 49 13 46 46.66 135 0 0
Zm00001d011130 39 58 54 53 62 108 67 41 27 39 29 33 28 26 29 27 29 44 30 38 36 36.17 423 2 1
Zm00001d011132 13 15 13 11 7 4 5 5 2 2 3 3 4 2 3 3 5 5 4 5 6 31.54 149 0 0
Zm00001d011134 0.3 0.3 0.8 0.3 0 0 0.2 0.4 0.2 0.3 0 0.3 0 0.1 0.7 0.1 4 1 3 1 8 34.52 420 1 0
Zm00001d011145 16 9 14 14 21 28 24 20 10 14 13 12 10 10 11 7 8 8 10 5 9 34.5 284 1 1
Zm00001d011159 121 150 145 150 150 165 139 132 115 120 116 118 95 99 107 98 99 141 110 118 132 40.68 204 1 1
Zm00001d011166 19 18 24 21 21 11 9 9 8 10 10 8 11 8 9 11 11 12 11 13 12 30.1 289 2 0
Zm00001d011169 0.1 0.3 0.1 0.1 0 0 0 0 0 0.1 0.1 0 0.3 0 0.1 0 0 0.1 0.1 0 0.1 36.6 702 3 3
Zm00001d011179 32 53 47 48 54 58 51 33 29 36 28 26 26 18 30 21 24 22 22 30 20 33.93 221 1 0
Zm00001d011189 1 0.2 0.3 0 2 0.8 0 0 0 0 0.6 0.3 0 0.5 0.4 0.2 3 0.6 1 2 1 47.89 119 1 0
Zm00001d011195 12 8 4 4 5 3 2 3 2 4 3 3 5 5 5 6 5 8 5 7 7 41.86 473 3 1
Zm00001d011197 21 27 34 31 26 15 13 12 10 11 8 9 10 6 7 5 5 5 5 4 4 38.86 386 1 1
Zm00001d011224 14 12 11 12 23 24 14 17 11 12 9 11 9 8 10 6 14 10 12 8 19 39.56 139 1 0
Zm00001d011227 3 3 2 2 3 3 2 0.5 0.7 2 1 1 0.8 0.9 1 1 1 2 1 1 0.8 29.33 392 1 1
Zm00001d011228 0.3 0.1 0.3 0.1 0.5 0.9 0.3 0.4 0.3 0.2 0.2 0.3 0.2 0.2 0.4 0.8 10 9 1 1 5 37.86 449 1 1
Zm00001d011231 11 13 13 13 12 8 6 4 4 5 5 6 7 6 7 9 17 19 16 19 16 45.79 238 1 1
Zm00001d011233 16 15 14 13 10 11 7 5 5 7 6 7 8 5 7 8 8 10 8 10 9 37.93 775 1 1
Zm00001d011253 88 80 92 84 50 35 27 22 18 24 23 26 26 20 26 25 30 43 44 46 44 30.68 88 0 0
Zm00001d011258 16 16 16 15 11 7 5 3 3 4 3 4 5 3 4 4 7 10 10 10 9 28.28 396 2 0
Zm00001d011260 0 0 0 0 0 0 0 0 0 0 0.3 0 0 0 0 0.3 0.3 1 0 1 0.3 49.12 114 0 0
Zm00001d011274 0.2 2 1 4 5 5 3 3 1 1 0.4 0.4 0 0.1 0.3 0 0 0 0 0 0 40.29 134 1 0
Zm00001d011275 20 11 17 12 18 13 7 9 7 5 5 7 4 5 7 12 47 15 31 21 51 33.77 151 1 0
Zm00001d011282 25 22 20 24 22 25 20 11 10 15 12 11 13 11 13 12 14 21 18 18 14 27.57 515 2 1
Zm00001d011288 5 7 6 6 4 4 2 2 2 2 2 2 2 1 2 2 2 3 3 2 2 30.74 748 2 2
Zm00001d011290 0 0 0 0 0 0 0 0 0 0 0 0 0 0 0 0 0 0 0.1 0 0 31.89 279 1 1
Zm00001d011298 22 17 17 17 17 20 12 11 9 12 11 11 10 10 12 13 12 17 12 14 15 48.35 699 3 2
Zm00001d011309 19 18 18 18 18 17 13 9 7 11 9 10 12 8 11 12 12 16 13 15 12 40.9 951 2 2
Zm00001d011312 0.5 0.7 2 1 0.5 2 1 1 1 1 0.8 2 0.6 1 2 0.5 8 1 2 0.7 3 40.37 686 3 1
Zm00001d011325 17 16 15 17 18 19 10 8 6 8 6 7 6 4 7 6 9 8 6 7 6 31.95 291 1 1
Zm00001d011327 0 0 0 0 0.2 0.1 0 0.3 0 0.2 0 0 0 0.1 0 0 0.1 0.3 0 0.1 0.2 46.89 386 1 1
Zm00001d011330 28 45 38 45 45 68 50 44 30 38 29 29 34 18 21 16 19 20 19 17 14 46.06 165 1 1
Zm00001d011351 13 12 15 14 15 9 7 6 5 6 6 7 6 6 6 8 9 14 11 16 17 31.55 1030 2 2
Zm00001d011352 10 9 10 9 10 12 21 21 18 19 19 17 9 12 11 5 2 1 1 2 1 32.15 681 1 1
Zm00001d011365 0.2 0.4 0.8 0.3 0.2 0.2 0.3 0.4 0.3 0.1 0.2 1 0.5 0.8 0.8 0.6 9 0.9 2 0.6 2 27.75 645 1 1
Zm00001d011378 0 0 0 0 0 0 0.2 0.4 0.2 0 0 0.2 0 0 0.1 0 0.1 0 0 0.1 0.1 38.11 711 2 1
Zm00001d011393 0.4 0 0 0 0 0 0 0.3 0.2 0.2 0.5 0.5 0.2 0.2 0.2 0.1 0.1 0 0 0.1 0.2 34.54 634 3 2
Zm00001d011395 4 4 4 4 4 4 4 4 3 4 4 3 4 3 3 3 2 3 3 4 4 49.64 141 1 0
Zm00001d011399 0 0 0 0 0.2 0 0.2 1 0.2 0.4 0.6 0.5 0.1 0.1 0.3 0 0 0 0 0 0 25.96 181 1 0
Zm00001d011401 110 44 38 37 27 32 9 12 9 9 11 13 11 10 13 17 34 52 61 47 54 26.9 197 0 0
Zm00001d011402 0.7 0.5 0.3 0 0 0.3 0.4 0.3 1 0.6 1 1 3 0.7 1 0.9 0 0 0.5 0.2 0 38.27 81 0 0
Zm00001d011405 21 17 14 10 12 13 6 3 3 4 4 4 2 3 2 2 1 3 2 2 2 29.03 682 2 1
Zm00001d011426 46 35 32 32 28 27 19 27 29 40 38 38 32 34 43 47 49 87 76 91 93 25.67 662 2 2
Zm00001d011429 0 0.3 0.1 0.1 0 0 0 0 0.1 0.1 0 0.1 0 0.2 0.3 0 0.1 0.4 0.4 0 0.3 48.87 354 1 1
Zm00001d011433 17 18 18 14 9 12 8 9 8 12 10 8 12 7 14 18 19 9 10 9 7 48.24 512 3 2
Zm00001d011436 12 10 13 13 9 6 6 4 3 3 3 4 4 3 4 4 3 4 3 3 3 34.93 83 0 0
Zm00001d011441 0.1 0.2 0 0.1 0 0.1 0.2 0.2 0 0 0 0.1 0 0 0 0.1 0 0.1 0 0.1 0.1 46.15 169 1 1
Zm00001d011471 6 9 7 6 7 8 7 5 7 11 10 12 11 11 14 27 50 56 78 56 58 25.7 634 2 1
Zm00001d011479 0 0 0 0 0 0 0 0 0.1 0 0.1 0.1 0 0 0.1 0 0 0 0 0 0 37.22 137 1 0
Zm00001d011495 0.8 1 0.9 2 0.6 0.3 0.9 1 1 1 0.5 0.5 0.4 2 2 1 1 0.7 0.6 0.6 0.4 29.13 127 0 0
Zm00001d011500 16 14 13 13 18 9 5 7 5 8 6 7 8 7 10 7 9 14 10 11 11 27.89 147 0 0
Zm00001d011503 0 0 0 0 0 0 0 0 0 0 0 0 0 0 0 0.1 0.4 0.2 0 0 0 25.27 277 1 0
Zm00001d011510 2 2 3 4 3 5 3 3 3 4 4 3 2 2 3 2 2 3 2 2 2 30.03 293 1 0
Zm00001d011511 0.3 0.6 1 1 0.7 0.3 0.1 0.2 0 0.2 0.3 0.3 0.4 0.2 0.3 0 0.2 0.2 1 0.1 0.1 43.85 57 0 0
Zm00001d011515 0.3 0 0 0 0 0 0 0 0 0 0 0 0 0 0 0 0 0 0 0 0 34.09 88 0 0
Zm00001d011519 11 10 8 10 9 5 3 3 2 4 4 4 7 5 7 15 17 26 23 23 20 26.66 75 0 0
Zm00001d011525 40 26 23 27 38 28 12 7 6 8 10 8 7 7 9 11 15 25 21 20 23 27.02 592 3 2
Zm00001d011528 0.2 0.2 0.4 0 0.9 0.2 0 0.2 0.1 0.3 0.2 0.4 4 0 0.2 0 0 0 0.4 0 0 48.64 111 1 0
Zm00001d011533 0.1 0 0 0.1 0 0 0 0.1 0.1 0 0.1 0.1 0 0.1 0.1 0 0 0.1 0 0 0.2 28.85 402 1 1
Zm00001d011535 1 0.6 1 0.9 0.4 0.7 0.7 0.1 0.3 0.7 0.5 0.6 0.5 0.8 0.1 0.6 0.7 0.3 0.1 0.7 1 40.41 146 0 0
Zm00001d011537 0 0 0 0 0 0.1 0 0 0 0.1 0 0.1 0 0 0 0 0 0 0 0 0.1 45.88 170 1 1
Zm00001d011541 12 11 11 12 12 10 10 13 11 11 11 11 11 10 10 9 7 10 10 10 10 31.73 397 2 0
Zm00001d011548 1 0 0 0 0 0 0 0 0 0.1 0 0 0.4 0 0 0 0 0 0 0 0 35.51 214 0 0
Zm00001d011555 0 0.5 0.4 0.6 0.8 1 1 6 5 6 6 6 5 5 6 5 3 0.4 2 2 1 46.34 287 2 1
Zm00001d011562 3 1 0.5 0.5 0.4 2 0.5 0.2 0.2 0.4 0.6 0.3 0.2 0.5 0.7 1 2 2 3 2 2 47.23 578 3 3
Zm00001d011564 0 0 0.1 0 0 0.3 0.2 0.4 0.3 1 0.9 0.6 0 0.6 0.6 0.2 0.3 0 0.2 0.2 0.2 28.7 209 0 0
Zm00001d011567 0 0 0 0.1 0 0 0 0 0 0 0 0 0 0 0 0 0 0 0 0 0 37.58 149 1 0
Zm00001d011570 12 10 12 10 6 6 4 4 3 5 4 4 3 2 4 2 1 3 3 2 2 48.59 642 2 2
Zm00001d011573 14 16 13 21 14 12 7 6 6 10 7 6 6 5 7 5 8 8 7 11 7 27.01 322 1 1
Zm00001d011577 2 2 2 1 0.7 0.3 0.4 0.3 0 0.2 0.1 0.2 0.3 0.2 0.4 0.4 0.4 0.9 0.4 0.3 0.9 44.17 489 2 1
Zm00001d011579 13 8 7 8 5 4 4 3 3 4 4 4 5 4 4 5 3 6 5 5 5 26.35 956 2 1
Zm00001d011580 17 11 13 13 10 7 5 4 3 5 6 6 8 4 7 5 4 3 3 3 3 39.06 791 2 2
Zm00001d011597 4 2 2 2 0.6 0.7 0.4 0.1 0.3 0.7 0.4 0.7 1 0.8 0.7 0.9 1 2 2 1 2 27.38 252 1 1
Zm00001d011599 2 1 0.8 1 1 0.4 0.6 1 0.9 0.3 0.7 0.7 0.5 0.5 0.6 0.5 0.3 0.3 0.5 0.1 0.3 27.4 332 1 0
Zm00001d011605 25 16 15 16 15 16 11 13 10 16 11 11 9 9 12 15 16 24 20 21 18 43.18 264 1 1
Zm00001d011616 2 9 10 13 8 2 0.4 0.5 0.2 0.1 0.1 0.1 0 0.1 0 0.1 0 0.1 0 0 0 35.71 280 2 0
Zm00001d011619 28 24 21 24 21 16 12 11 9 10 9 9 6 6 7 6 5 9 5 6 7 36.36 99 0 0
Zm00001d011623 10 8 10 10 14 9 10 8 7 11 9 9 8 7 9 9 5 9 9 8 10 33.72 341 1 0
Zm00001d011624 31 27 25 28 20 15 10 10 7 9 7 10 9 10 14 21 27 30 29 26 28 45.67 370 2 1
Zm00001d011625 3 3 3 4 5 2 2 3 2 3 3 3 3 3 4 5 5 4 4 3 2 25.9 718 4 0
Zm00001d011626 3 4 2 2 2 1 2 1 1 2 2 3 2 3 3 4 3 3 2 1 3 36.1 313 2 1
Zm00001d011630 0 0 0 0.4 0 0.2 1 2 3 3 0.9 2 0 1 0.6 0 1 0.2 0 0 0.3 32 100 0 0
Zm00001d011636 3 4 3 4 6 3 1 2 0.8 1 0.7 1 2 0.9 2 2 2 2 2 2 2 39.05 338 1 1
Zm00001d011638 1 2 2 1 1 1 1 0.7 0.7 1 0.9 1 2 1 3 5 9 13 4 7 7 35.52 228 0 0
Zm00001d011639 4 0.5 0.9 0.7 0.5 0.3 0.8 2 1 1 0.9 2 2 2 8 5 16 8 8 2 6 40.74 405 2 1
Zm00001d011656 7 2 3 2 2 3 1 0 0.2 0.2 0.1 0.2 0 0.2 0 0 0.3 0.5 0.3 0.2 0.6 26.27 472 2 0
Zm00001d011660 3 2 2 0.6 0.4 0.2 0.1 0.1 0 0.2 0.2 0.1 0.1 0 0.1 0 0 0 0 0 0 41.53 1057 5 3
Zm00001d011684 16 16 20 18 16 12 6 3 3 5 5 6 8 7 10 14 13 20 12 11 12 47.27 275 1 1
Zm00001d011688 25 24 20 20 19 13 5 6 6 7 6 6 9 7 8 11 13 16 13 15 14 37.07 178 1 1
Zm00001d011696 53 63 55 52 52 33 27 22 19 27 24 23 24 21 25 23 28 32 25 33 25 42.66 443 1 1
Zm00001d011700 8 9 11 10 12 9 4 3 2 3 3 2 2 2 3 3 4 7 5 6 6 42.52 990 5 2
Zm00001d011707 0.2 0 0 0 0 0 0 0 0 0 0 0 0 0 0 0 0 0 0 0 0.1 27.03 651 1 1
Zm00001d011712 0.8 0.2 0.6 0.1 0.4 3 5 2 3 5 6 6 1 2 1 1 0.3 0.5 0.5 0.2 0.6 48.97 392 1 1
Zm00001d011716 2 3 2 2 1 1 0.7 0.7 0.9 0.9 1 1 1 1 1 1 3 5 4 3 2 43.2 1148 6 3
Zm00001d011718 7 9 9 12 12 10 11 10 6 9 9 9 8 7 7 5 7 8 6 9 8 34.21 342 1 1
Zm00001d011722 0.3 0.2 0.8 0.5 0.2 0 0 0 0 0 0 0.1 0 0 0 0 0 0 0 0 0 38.23 34 0 0
Zm00001d011735 0.3 0.3 0 0.1 0 0 0.3 0.3 0 0 0.2 0 0 0.1 0.3 2 9 4 4 3 7 26.45 310 1 1
Zm00001d011740 3 2 4 2 1 0.8 0.7 0.4 0.4 0.3 0.3 0 0.1 0.1 0.1 0.1 0.4 0.5 0.1 0.1 0.3 36.05 380 3 0
Zm00001d011741 211 247 247 227 297 519 437 304 216 284 237 238 155 145 182 219 311 310 345 363 393 35.76 137 1 0
Zm00001d011745 17 23 17 15 7 3 4 4 2 3 3 3 4 3 4 4 5 4 5 5 3 27.22 731 3 1
Zm00001d011746 5 6 6 3 4 2 2 2 2 2 3 2 3 3 4 6 6 8 7 7 7 27.4 799 1 1
Zm00001d011748 1 2 3 1 0.6 1 2 1 2 1 0.6 0.8 0.1 0.7 0.3 0.4 1 0.4 0.7 0.6 1 39.59 197 1 0
Zm00001d011753 2 5 5 4 2 0.5 1 1 1 2 0.8 1 0 0.7 0.6 0.3 0.9 0.8 1 0.5 0.6 26.58 173 0 0
Zm00001d011754 5 5 4 5 4 3 1 2 0.8 2 1 1 1 0.8 1 2 1 2 2 2 2 42.31 995 4 2
Zm00001d011760 0 0.3 0.1 0.3 0.1 0.2 0.1 0.1 0 0 0.1 0 0.5 0.1 0 0.2 0.1 0.2 0 0.2 0.4 32.55 341 1 1
Zm00001d011761 14 10 9 8 12 19 15 10 9 12 11 13 9 9 9 8 9 9 7 11 9 41.69 319 1 1
Zm00001d011762 3 4 4 5 4 3 3 4 3 3 3 3 4 2 3 2 1 2 2 2 2 41.44 1081 3 3
Zm00001d011763 6 5 4 6 3 5 3 3 2 3 3 3 3 2 3 1 5 7 5 4 7 36.69 109 0 0
Zm00001d011766 172 310 296 334 251 253 355 216 161 184 164 155 125 107 130 93 107 120 116 97 91 32.11 137 1 0
Zm00001d011774 0 0.1 0.1 0 0 0 0 0 0.1 0 0.1 0.1 0.2 0.1 0 0 0 0 0 0 0 35.27 805 2 1
Zm00001d011781 8 14 13 6 6 6 4 2 2 2 2 3 0.4 2 1 0.4 0.3 0.4 0.6 0.9 0.4 44.44 234 2 1
Zm00001d011783 0 0 0 0 0 0 0 0 0 0 0 0.2 0 0.2 0 1 0.7 0.7 0.4 1 1 44.79 96 1 0
Zm00001d011802 2 2 2 2 4 5 5 2 2 4 3 4 2 3 4 2 1 0.4 0.7 0.8 0.2 28.78 396 2 0
Zm00001d011805 15 10 11 11 9 10 10 7 8 11 10 11 9 7 9 8 11 16 15 23 23 41.55 912 4 3
Zm00001d011807 0 0 0 0.1 0.1 0 0.1 0.2 0.3 0.4 0.6 0.4 0.1 0.2 0.3 0.1 0.1 0 0.1 0.1 0.2 45.54 101 1 0
Zm00001d011811 3 2 3 2 4 3 2 3 2 2 2 2 4 2 3 4 5 7 7 10 11 38.73 284 1 0
Zm00001d011813 0 0 0 0 0 0.1 0 0 0 0 0 0 1 0.1 0.1 0 0.2 0.2 0 0 0 45.85 181 1 0
Zm00001d011821 26 35 32 29 32 21 12 12 10 14 11 12 10 9 13 11 16 20 17 19 17 39.78 372 2 1
Zm00001d011825 14 19 19 24 26 22 12 14 10 13 12 11 11 8 9 7 12 10 10 10 11 35.48 155 1 0
Zm00001d011833 4 6 4 3 5 2 0.7 0.7 0.2 0.4 0.4 0.3 0 0 0.2 0 0.4 0.6 0 0.1 0.3 26.55 369 1 1
Zm00001d011838 0.1 0.4 0.7 0.7 1 3 1 3 6 5 4 14 3 8 8 1 45 2 12 2 27 29.3 529 1 0
Zm00001d011845 3 3 3 2 2 1 1 1 0.7 0.2 0.5 0.7 2 0.9 0.2 2 12 2 6 3 8 32.85 210 0 0
Zm00001d011847 0 0.1 0.7 1 0.7 0.5 0 0.1 0 0 0 0 0 0.1 0.1 0 0 0 0 0 0 33.62 229 2 0
Zm00001d011850 179 177 200 231 257 163 107 103 95 131 100 108 125 98 118 120 121 165 165 144 170 26 300 2 0
Zm00001d011851 6 6 6 5 6 5 5 3 2 4 4 5 4 4 4 4 4 6 6 6 6 33.27 1118 5 4
Zm00001d011854 45 53 58 51 57 29 14 10 9 16 13 14 16 12 18 16 16 21 18 19 16 28.41 982 1 1
Zm00001d011856 0 0 0 0.1 0 0.3 1 0 0.7 0.3 0 0.4 0 0.6 0.1 0.2 0.2 0 0 0 0 36.36 154 0 0
Zm00001d011866 0 0 0 0 0.2 0 0.2 0 0.2 0 0 0.1 0 0 0.1 0 0 0 0 0.2 0 36.58 123 0 0
Zm00001d011868 0 0.3 0.1 0 0.1 0.4 0.1 0 0.1 0.2 0.2 0.1 0 0 0.1 0.1 0.1 0.1 0 0 0.1 34.89 192 0 0
Zm00001d011877 12 9 7 5 8 13 13 6 3 8 5 7 6 4 5 4 6 9 5 6 8 45.24 431 1 1
Zm00001d011881 0.1 0.7 1 1 2 0.9 0.2 0.3 0.1 0.5 0.4 0.4 0 0.2 0.4 0.2 1 0.1 0.8 0.5 0.6 30.28 449 2 1
Zm00001d011895 1 0.5 0.2 0.1 2 3 2 1 1 2 2 3 3 2 2 0.3 0 0.1 0 0.2 0.1 43.83 616 4 3
Zm00001d011900 11 11 9 7 9 12 4 4 3 4 5 5 7 4 5 4 2 2 3 2 2 46.23 465 3 1
Zm00001d011908 15 14 13 12 12 9 8 8 7 10 8 10 10 8 9 8 7 10 15 12 11 44.66 497 2 2
Zm00001d011912 0.3 1 2 0.6 0.4 2 1 3 2 1 1 1 0.9 0.6 0.7 0.4 0.6 0 0.2 0.3 0 39.47 499 2 1
Zm00001d011920 17 14 15 15 19 14 9 12 10 9 10 10 11 9 13 11 13 14 9 15 11 30.42 378 1 1
Zm00001d011921 1 1 1 1 1 0.9 0.3 1 0.6 0 0.3 0.5 0 0 0 0 0.5 0.4 0.6 0.3 0.3 37.09 124 1 0
Zm00001d011922 0 0 0 0 0 0 0 0 0 0 0.1 0 0 0 0.3 0 0 0 0 0 0 36.29 124 1 0
Zm00001d011927 12 11 10 11 12 10 7 7 8 8 10 9 5 8 9 7 8 10 10 11 10 31.91 282 1 0
Zm00001d011952 1 2 2 1 0.7 1 0.8 0.6 0.1 0.7 0.2 0.6 1 0.6 1 0.4 0.4 1 2 1 1 40.79 277 1 1
Zm00001d011970 54 52 49 43 37 35 22 26 22 30 29 26 33 22 30 22 13 8 7 12 5 27.83 406 2 1
Zm00001d011975 3 2 2 3 4 7 8 9 8 9 9 7 10 5 6 4 2 3 2 3 2 28.46 137 0 0
Zm00001d011984 14 9 9 12 10 12 10 13 11 13 13 12 14 12 14 14 11 17 16 17 15 45.47 453 3 2
Zm00001d011991 17 13 24 15 7 7 6 7 4 3 6 5 2 5 5 4 10 10 19 11 20 34.89 192 1 0
Zm00001d011992 168 198 152 162 230 360 356 244 137 173 153 144 115 112 133 128 189 252 197 204 207 32.69 208 0 0
Zm00001d011999 1 1 2 2 2 0.4 0.2 0.6 0.2 0.4 0.3 0.5 0.5 0.3 0.5 0.4 1 1 1 2 0.9 36.33 311 2 0
Zm00001d012007 8 8 8 9 10 6 4 3 2 3 1 2 1 1 2 3 5 7 6 6 6 26.73 288 1 0
Zm00001d012013 0 0.2 0.3 0.1 0 0.3 2 0.6 2 2 2 3 3 0.7 0.9 1 0.8 0.1 0.1 0 0.1 34.68 271 1 1
Zm00001d012021 0.1 0.2 0.3 0 0 0 0.1 0 0.1 0.1 0.1 0.3 1 0.3 0.4 0.9 1 1 0.9 1 2 29.03 372 1 1
Zm00001d012024 0 0 0 0 0 0 0 0 0 0 0 0 0 0 0 0 0 0 0.1 0.1 0.1 30.97 381 1 1
Zm00001d012027 34 33 38 38 38 39 24 18 14 21 18 19 18 15 18 19 17 28 21 25 24 27.76 850 3 2
Zm00001d012035 0.5 0 0.2 0.2 0.3 0.3 0.1 0 0.1 0.1 0.1 0 0 0 0 0 0.4 0.3 0 0 0.1 36.36 407 1 1
Zm00001d012040 11 10 9 8 6 6 5 5 4 7 5 5 7 5 6 6 6 8 7 9 7 35.2 534 3 1
Zm00001d012049 15 12 14 13 13 8 6 5 4 6 6 5 4 5 5 7 7 10 10 11 10 48 427 2 2
Zm00001d012051 0.6 0.3 1 0.6 1 0.4 1 0.1 0.1 0 0.3 0.1 0 0.2 0.1 0.2 0.4 0.6 0.2 0.2 0.1 47.79 136 1 0
Zm00001d012052 242 414 340 461 439 941 674 334 237 335 342 278 210 142 225 165 252 359 270 279 255 47.43 156 1 0
Zm00001d012061 11 12 14 13 13 13 9 8 7 8 7 7 6 6 6 7 7 11 8 12 12 40.41 975 1 1
Zm00001d012064 0 0 0 0 0.1 0 0.5 0.1 0.3 0.1 0.4 0.2 0 0.1 0.6 0 0 0.1 0.8 0 0 33.87 186 0 0
Zm00001d012069 0 1 1 0.9 1 0.6 0.6 0.1 0.2 0.1 0.3 0.2 0 0.1 0.5 0.1 0.8 0 0 0 0 40.62 288 1 1
Zm00001d012074 13 18 18 15 17 14 6 6 6 7 7 7 7 5 8 9 16 20 18 18 19 45.6 500 2 1
Zm00001d012079 6 3 2 0.7 0.2 0 0 0.1 0 0.2 0.6 1 4 2 6 4 7 10 7 7 4 33.6 125 1 0
Zm00001d012083 1 2 1 1 0.5 0.3 0.8 0.3 0.2 0.4 0.1 0.2 0.3 0.1 0.3 0.4 0.4 0.4 0.1 0.6 0.2 39.33 333 2 1
Zm00001d012088 16 0.3 0.9 0 0 0 0 0 0 0 0 0 1 0 0 0 0 0 0 0 0 39.36 94 0 0
Zm00001d012091 2 0.2 0 0.1 0.5 1 0 0 0.2 0.3 0.5 0.9 2 2 2 5 13 4 11 5 2 36.21 428 2 1
Zm00001d012098 9 8 8 8 7 4 4 2 2 3 2 2 2 2 4 3 6 8 8 10 10 42.12 432 2 1
Zm00001d012100 40 44 49 49 31 21 14 10 9 11 10 11 12 7 11 8 10 12 14 14 14 26.19 84 0 0
Zm00001d012102 15 13 16 16 13 13 9 5 6 10 8 8 8 6 8 11 13 18 15 11 13 26.18 443 1 0
Zm00001d012109 2 2 2 3 5 1 0.4 0.3 0.2 0.1 0 0.2 0 0.1 0.2 0.6 0.8 0.4 2 0 0 33.73 166 0 0
Zm00001d012126 20 19 20 23 19 11 6 5 4 5 5 5 5 4 4 2 2 1 2 1 1 29.09 110 0 0
Zm00001d012128 8 6 7 9 9 3 3 2 2 4 3 4 5 4 4 6 6 11 7 11 11 25.53 603 1 1
Zm00001d012140 2 3 3 2 1 3 2 2 1 3 3 3 3 3 4 3 3 4 4 6 3 35.39 404 2 2
Zm00001d012142 5 10 9 9 8 7 8 13 7 6 5 4 5 4 5 7 5 2 4 3 4 34.45 119 0 0
Zm00001d012145 12 7 5 4 6 12 9 3 3 4 4 4 4 2 2 2 4 6 3 4 4 31.86 430 2 2
Zm00001d012156 31 21 26 25 20 14 9 9 8 9 10 10 11 11 12 12 11 15 16 17 15 38.24 455 1 1
Zm00001d012161 379 616 527 498 575 977 894 628 491 558 419 383 338 324 372 361 422 516 420 485 488 28.14 302 1 1
Zm00001d012166 7 7 6 3 3 6 6 2 1 3 3 3 3 2 2 3 2 3 2 3 2 49.47 948 6 1
Zm00001d012168 8 6 6 8 6 4 4 2 2 4 3 3 3 2 3 3 4 5 6 5 4 44.3 325 2 1
Zm00001d012170 36 43 33 44 43 33 16 12 13 24 19 23 24 21 23 25 25 48 34 36 38 40.85 399 2 2
Zm00001d012171 0.6 2 3 3 3 1 1 0.1 0.5 0.5 0.3 0.3 0.3 0.3 0.2 0.5 0 0.1 0.1 0 0 29.29 99 0 0
Zm00001d012195 25 27 24 25 23 27 21 15 12 17 15 16 16 12 14 17 20 26 23 25 21 31.2 375 1 1
Zm00001d012196 37 34 38 35 30 33 24 20 19 22 20 18 12 13 15 12 12 13 12 12 11 45.99 287 1 1
Zm00001d012197 7 11 9 7 7 4 2 2 2 2 2 2 2 0.8 1 2 3 4 3 3 4 32.69 312 1 1
Zm00001d012205 9 9 6 9 9 10 10 9 8 6 6 5 7 5 7 6 6 9 8 8 7 39.51 286 1 1
Zm00001d012208 0 0 0.3 0.5 1 0.6 0.1 0.2 0.1 0.2 0.1 0 0 0 0 0.1 0.5 0.5 1 0.8 0.4 31.61 427 2 1
Zm00001d012211 98 93 82 84 84 66 27 20 16 27 24 23 28 24 32 36 39 44 46 38 36 36.86 792 1 1
Zm00001d012212 0.1 0.1 0.1 0 0 0 0 0.1 0 0 0.1 0.2 0.1 0.1 0.2 0.2 1 0.5 1 0.3 1 29.37 463 1 1
Zm00001d012220 0 0 0 0 0 0.1 0 0 0 0 0.1 0.1 0.3 0.2 0.1 0 0 0 0 0 0 32.79 555 1 1
Zm00001d012222 0 0 0 0 0 0 0 0 0 0 0 0.3 0 0 0 0 0 0 0 0 0 34 150 1 0
Zm00001d012227 0.2 0 0 0.5 1 0.2 0 0.4 0 0 0.3 0.6 0 0 0.2 0 0 0 0 0 0 47.69 130 1 0
Zm00001d012234 0 0 0.1 1 2 9 6 7 4 2 2 3 3 2 2 0.1 0 0 0 0.2 0.2 28.64 412 1 1
Zm00001d012237 19 13 20 19 17 14 8 11 7 12 7 8 5 5 8 7 12 14 12 12 16 36.61 183 1 1
Zm00001d012238 14 26 28 27 22 11 3 4 3 4 6 7 8 8 9 7 4 3 4 3 3 33.02 109 0 0
Zm00001d012240 5 6 5 7 9 7 3 3 2 3 2 2 2 1 3 2 2 1 0.6 0.9 0.9 32.7 639 2 2
Zm00001d012243 2 3 2 2 1 0.7 2 1 1 1 1 1 0.9 1 3 2 2 1 2 2 0.6 46.88 433 3 1
Zm00001d012245 13 7 8 5 4 3 0.9 0.9 0.8 2 2 2 0.9 0.6 1 1 4 2 4 0.9 3 32.91 158 0 0
Zm00001d012247 13 15 13 12 11 10 10 8 7 9 9 10 11 9 11 14 17 21 23 14 11 29.05 585 1 1
Zm00001d012257 6 5 3 3 1 1 0.9 0.5 0.3 0.8 0.8 1 0.8 0.7 0.6 1 1 1 0.9 0.5 0.6 43.62 667 2 2
Zm00001d012281 0 0 0.2 0.1 0.5 0.3 0.1 0 0 0 0 0.1 0 0 0.1 0 0 0 0 0 0.1 38 250 1 1
Zm00001d012287 2 1 1 0.3 0.4 1 0.4 0.1 0.2 0.2 0.1 0.5 1 0.4 0.4 0.4 2 0.5 2 1 1 29.61 206 0 0
Zm00001d012294 0.2 0.1 0 0.1 0.1 0 0 0 0 0.2 0.2 0.1 0.4 0 0.1 0.4 1 1 2 2 2 34.16 360 1 1
Zm00001d012296 0.6 1 0.5 0.6 0.8 3 4 3 2 2 4 5 4 4 4 10 26 19 21 16 25 47.81 412 3 1
Zm00001d012312 0.8 1 0.8 0.7 1 0.8 0.1 0.1 0.2 0.2 0 0.1 0 0 0 0 0 0.2 0.2 0 0.2 30.66 287 1 0
Zm00001d012313 0.3 0.2 0.3 1 2 4 6 10 10 8 8 7 4 5 5 3 2 0.4 1 3 2 30.76 351 2 1
Zm00001d012318 0 0 0 0 0.3 0 0 0 0 0 0 0 0 0 0 0 0 0 0 0 0 27.97 193 0 0
Zm00001d012329 121 98 92 88 67 50 42 43 46 66 52 58 74 47 67 67 52 68 60 86 59 38.18 563 1 1
Zm00001d012337 3 5 4 3 3 2 0.9 1 0.9 2 2 4 3 3 4 4 17 5 14 5 16 35.62 233 1 0
Zm00001d012339 3 7 6 6 6 6 8 16 10 9 9 9 12 10 14 15 8 7 8 8 7 31.9 257 1 1
Zm00001d012349 30 20 18 15 14 17 10 14 12 15 15 12 9 9 12 14 21 29 24 29 31 28.09 388 2 1
Zm00001d012351 0 0 0 0.1 0 0 0.4 0 0 0.1 0.1 0 0 0 0.1 0 0.4 0.9 0 0.3 1 40.68 145 1 0
Zm00001d012361 13 10 9 9 17 13 13 28 23 23 23 18 22 16 23 17 16 14 14 18 15 49.1 334 1 1
Zm00001d012379 13 19 17 16 16 16 12 12 14 13 14 13 12 10 11 9 11 9 13 8 11 34.66 401 1 1
Zm00001d012387 0.7 0.2 0 0 0.1 0 0 0 0.2 0 0 0 0 0 0.1 0.3 0.9 0.6 1 1 3 34.84 528 1 1
Zm00001d012397 0 0 0 0 0 0 0 0 0 0 0 0 0 0.1 0 0 0 0 0 0 0 30.55 72 0 0
Zm00001d012398 4 4 5 2 2 3 0.9 1 0.8 1 0.5 0.9 0.7 2 1 1 0.5 0.4 0.7 1 0.9 46.23 279 1 1
Zm00001d012404 14 11 8 9 10 10 6 6 5 7 6 6 9 6 9 8 7 9 7 9 8 48.4 564 3 2
Zm00001d012409 0 0 0 0 0 0 0 0 0 0 0.1 0 0 0 0 0 0 0 0 0 0 37.54 269 1 1
Zm00001d012417 8 3 7 4 4 3 3 3 2 1 2 3 3 2 3 1 5 3 5 3 6 27.69 426 1 1
Zm00001d012421 30 42 41 57 53 56 56 39 36 45 45 38 38 34 43 44 41 56 54 60 51 31.95 169 0 0
Zm00001d012423 123 205 154 100 161 249 181 83 58 84 62 49 34 41 52 41 29 41 47 18 46 48.9 137 1 0
Zm00001d012425 21 32 31 36 38 48 54 38 24 29 27 24 24 18 26 21 32 26 32 30 29 39.13 161 1 1
Zm00001d012428 47 46 56 46 51 30 20 22 24 28 22 24 22 24 29 30 26 31 29 32 29 40.54 370 1 1
Zm00001d012430 0 0.1 0 0 0 0 0 0 0 0 0 0 0 0 0 0.1 0 0 0 0.4 0 34.12 211 0 0
Zm00001d012447 4 3 3 3 2 2 6 15 16 15 16 15 15 11 18 10 3 0.6 0.7 2 0.5 49.31 511 2 2
Zm00001d012456 0.6 0.2 0.3 0.1 0 0.5 0.1 0 0.1 0 0.1 0.1 0.1 0 0 0 0 0.1 0 0 0 31.35 472 2 0
Zm00001d012458 16 17 20 23 35 27 24 24 17 23 19 21 18 19 22 16 25 23 31 24 26 36.77 242 1 1
Zm00001d012479 7 4 6 7 4 3 2 2 1 2 2 2 2 2 2 2 2 4 3 4 4 41.86 86 0 0
Zm00001d012484 1 0.9 0.6 0.1 2 4 2 3 0.4 1 0.1 0.2 2 0.7 0.9 8 13 11 8 6 6 32.65 196 1 0
Zm00001d012492 0.1 2 3 3 4 0.6 0.1 0.1 0 0 0.1 0 0.2 0.1 0.1 0.2 0.4 0.3 1 0.1 0.4 40.83 262 0 0
Zm00001d012504 29 36 34 30 31 48 57 46 38 39 37 33 34 27 31 19 23 29 26 27 22 36.72 324 2 0
Zm00001d012511 58 42 52 46 43 44 34 25 20 28 22 23 19 19 24 19 16 25 23 25 23 39.27 825 2 1
Zm00001d012522 8 5 4 4 2 2 0.9 0.6 0.7 1 1 1 0.6 2 3 5 6 9 6 4 4 25.17 286 0 0
Zm00001d012527 1 6 4 2 2 4 3 2 3 3 3 5 7 6 13 33 60 59 52 37 50 27.27 308 1 0
Zm00001d012530 2 0.7 3 0.9 2 1 0.6 3 1 0.7 0.7 1 1 0.3 2 0.3 2 1 0.9 0.6 3 26.76 213 1 0
Zm00001d012534 0 0.1 0 0 0 0 0.1 0 0 0.1 0 0 0 0 0.1 0 0 0.1 0 0 0 40.47 546 3 2
Zm00001d012535 0.7 1 5 5 4 1 0.2 2 0.3 0 0.1 0.1 0 0.1 0.1 0 0 0.1 0 0 0.1 42.78 194 2 0
Zm00001d012536 6 6 6 6 5 5 4 2 3 4 4 3 3 3 3 2 3 4 3 3 4 38.04 297 1 0
Zm00001d012537 16 22 21 26 33 29 30 34 26 34 27 27 32 25 34 31 29 27 29 33 26 29.06 203 1 0
Zm00001d012545 2 0.6 2 0.7 0.8 0.9 0.5 0.6 0.4 0.1 0.7 0.5 0 0.3 0.9 0.7 1 2 0.6 0.9 0 45.8 131 1 1
Zm00001d012550 79 110 139 113 152 75 37 31 21 32 28 25 26 23 29 22 28 31 26 24 26 40.65 364 2 1
Zm00001d012553 7 5 4 3 2 2 2 4 3 6 7 8 10 8 12 14 14 18 16 18 13 37.03 459 3 1
Zm00001d012555 0 0 0 0 0 0 0 0 0.1 0 0.1 0 0 0.1 0 0 0 0 0 0 0 32.69 260 1 0
Zm00001d012561 28 38 38 38 39 24 9 22 13 17 26 18 33 20 58 158 365 431 382 295 307 47.01 134 1 0
Zm00001d012566 1 2 1 1 1 2 0.6 0.9 0.7 1 0.5 0.7 0 0.1 0.4 0.2 0.1 0.2 0 0 0.2 46.9 194 1 1
Zm00001d012569 0.2 1 0.8 0.9 2 2 3 3 2 5 4 3 2 1 1 0.6 0.4 0.3 0.3 0.2 0.3 44.8 337 2 0
Zm00001d012571 34 40 34 27 22 29 29 18 11 20 13 15 15 13 16 15 18 25 17 19 19 43.18 565 3 1
Zm00001d012576 8 8 14 8 7 8 7 10 10 10 11 15 6 10 13 9 16 9 9 7 13 26.99 326 1 0
Zm00001d012577 5 8 18 21 51 50 116 163 73 44 14 37 64 20 27 6 16 3 5 1 7 43.75 64 0 0
Zm00001d012578 42 54 72 69 114 61 26 32 21 16 13 14 7 10 10 3 5 3 2 3 3 37.53 373 1 1
Zm00001d012596 0.2 2 2 1 1 1 0.2 1 1 1 0.8 0.5 0.6 2 3 0.2 7 2 2 0 5 44.59 148 1 0
Zm00001d012598 105 137 148 166 179 292 210 142 71 85 74 78 49 55 63 51 76 59 66 51 52 42.59 108 1 0
Zm00001d012614 1 4 9 6 4 4 1 0.8 1 1 2 2 2 2 1 0.6 3 1 3 0.6 2 33.33 663 3 2
Zm00001d012619 0.8 0.1 0 0 0 0.1 0.4 0.2 0.1 0.1 0.4 0.8 0.4 0.3 0.5 0.1 0.7 0.1 0.4 0.1 0 32.54 212 0 0
Zm00001d012620 12 13 12 11 8 7 10 6 5 11 9 10 8 5 8 6 6 8 7 8 7 25.86 433 2 1
Zm00001d012624 17 15 14 14 15 12 8 6 4 8 7 7 8 6 7 8 7 12 9 11 8 28.35 455 1 1
Zm00001d012629 13 11 11 9 5 4 2 2 2 5 7 10 10 8 11 7 5 7 8 5 2 34.61 52 0 0
Zm00001d012632 14 5 3 2 3 3 1 0.6 0.6 0.6 0.4 0.6 0.4 0.6 0.3 0.9 2 1 2 2 3 42.85 70 0 0
Zm00001d012635 16 23 23 20 24 13 9 15 9 9 8 9 14 9 14 10 15 18 12 14 15 47.2 161 1 1
Zm00001d012643 14 13 15 16 14 10 8 5 4 7 5 6 7 4 5 5 5 7 6 7 5 32.26 406 1 1
Zm00001d012656 7 10 8 11 10 10 10 5 5 7 6 6 3 5 6 7 8 10 10 8 8 27.97 361 0 0
Zm00001d012660 9 13 10 9 11 13 9 8 11 13 14 11 15 11 15 16 17 18 14 15 12 38.04 205 1 1
Zm00001d012661 10 7 7 8 7 10 8 6 6 8 9 9 8 8 11 11 12 16 15 16 14 26.92 1300 4 2
Zm00001d012664 18 17 19 16 16 8 6 11 5 5 5 6 5 4 5 3 10 7 7 4 8 44.3 246 2 1
Zm00001d012668 0 0 0 0 0 0.2 0 0 0 0 0 0 0 0 0 0 0 0 0 0 0 29.5 122 0 0
Zm00001d012671 2 2 3 2 2 4 3 0.5 0.8 2 1 2 2 3 2 2 2 1 1 1 0.4 37.55 229 1 1
Zm00001d012674 9 22 15 15 16 13 20 21 19 23 24 21 21 15 16 11 3 2 1 3 1 37.03 81 0 0
Zm00001d012682 6 5 6 5 2 2 2 1 1 2 2 2 2 2 2 2 2 3 2 3 2 33.46 251 1 0
Zm00001d012684 34 11 13 20 23 24 24 50 48 41 24 28 13 18 35 2 23 4 7 2 14 40.35 114 0 0
Zm00001d012685 9 9 8 7 7 8 5 4 3 5 4 4 4 3 5 4 5 7 6 7 5 33.13 335 1 1
Zm00001d012686 0.6 1 0.7 1 0.9 0.7 2 0.9 0.7 0.4 0.4 0.8 0.5 0.3 1 0.7 1 3 1 1 2 41.36 220 1 0
Zm00001d012689 4 6 6 7 5 5 3 3 2 3 3 3 1 1 2 2 2 2 2 2 2 43.97 166 1 0
Zm00001d012690 29 32 37 51 48 33 13 12 13 14 16 15 7 8 10 7 9 12 10 11 8 30.15 252 1 1
Zm00001d012691 0.2 2 2 1 0.6 1 1 0.5 0.5 1 1 1 0 0.5 0.3 0.2 0.6 0.3 0 0 0.4 25.08 287 1 0
Zm00001d012696 0.2 0 0 0.1 0.1 0 0.1 0 0 0 0 0 0 0 0 0.1 0 0 0 0 0 30.75 517 2 2
Zm00001d012697 0 0 0 0 0 0 0 0 0 0 0 0 0.1 0 0 0 0 0 0 0 0 44.62 307 1 1
Zm00001d012710 11 6 6 7 9 16 10 7 4 5 6 6 4 4 4 4 6 6 10 6 8 35.48 217 0 0
Zm00001d012734 9 8 6 8 12 5 4 2 2 4 3 2 3 2 3 3 5 6 6 5 5 44.1 653 2 1
Zm00001d012738 11 12 12 11 5 6 3 3 2 3 3 3 4 2 3 3 1 1 0.9 1 1 28.01 414 1 0
Zm00001d012741 57 79 88 142 106 112 103 104 43 53 40 39 28 31 32 21 29 22 28 21 24 29.41 68 0 0
Zm00001d012743 46 46 53 42 34 49 31 13 7 16 13 12 11 5 7 6 12 13 17 12 12 31.7 410 1 1
Zm00001d012747 3 4 3 4 3 3 2 1 1 1 1 1 3 1 2 2 3 4 3 3 3 36.26 455 2 1
Zm00001d012776 100 130 107 119 113 62 30 35 24 28 19 21 15 18 27 33 51 73 60 78 60 27.66 253 1 1
Zm00001d012778 0 0 0.2 0 0.6 1 0.5 1 0.7 0.9 0.6 0.3 0 0.2 0.6 0 0.1 0 0 0 0 34.69 49 0 0
Zm00001d012802 0 0 0 0 0.5 0 0 0 0 0 0 0 0 0 0 0 0 0 0 0 0 25.51 145 0 0
Zm00001d012805 0 0.1 0 0 0.4 0.6 0.7 0.2 0.2 0.8 1 0.4 0.5 0.5 0.1 0.2 0 0.4 0.1 1 0.7 25.33 75 0 0
Zm00001d012810 15 12 7 6 3 0.8 0.5 1 0.4 0.3 0.4 0.4 0.2 0.4 0.2 1 0.7 2 1 2 4 43.45 428 3 2
Zm00001d012822 27 16 16 17 15 10 7 5 5 7 7 8 8 7 8 10 12 18 14 19 18 49.27 970 3 3
Zm00001d012823 6 7 5 5 5 7 4 4 3 5 5 4 7 4 6 7 10 13 9 16 14 36.15 556 3 0
Zm00001d012824 7 8 25 15 26 16 4 3 3 4 3 6 8 6 5 5 25 12 21 6 9 36.87 179 0 0
Zm00001d012826 27 29 25 24 20 19 11 8 8 10 10 10 12 7 8 11 16 21 19 19 21 45.83 240 2 0
Zm00001d012833 0 0 0 0 0 0 0.1 0 0 0 0 0 0 0 0 0 0 0 0 0 0 47.02 168 1 0
Zm00001d012854 27 37 31 38 34 25 24 22 16 19 15 14 15 10 12 11 13 15 12 13 13 33.8 213 1 0
Zm00001d012864 0 0 0 0.2 0 0 0 0.1 0 0 0 0 0 0 0 0 0 0 0 0 0 42.28 149 0 0
Zm00001d012875 8 17 16 14 11 21 10 17 21 19 13 15 13 14 17 11 11 7 5 9 7 29.59 125 1 0
Zm00001d012880 4 3 4 2 2 2 0.6 1 0.6 0.5 0.8 1 0.2 1 1 1 2 4 3 3 3 28.48 509 1 1
Zm00001d012882 9 9 7 6 4 3 2 0.9 0.8 1 1 2 0.6 1 1 2 3 3 2 3 2 38.66 269 2 1
Zm00001d012892 17 19 17 20 18 17 13 9 8 14 10 11 12 7 9 10 10 11 11 11 8 42.37 328 1 0
Zm00001d012896 15 13 15 14 11 8 7 4 3 6 5 5 5 3 5 6 9 10 10 9 10 36 250 1 1
Zm00001d012898 6 5 6 6 6 4 2 1 2 2 1 2 1 2 1 1 1 2 1 2 3 41.55 580 2 2
Zm00001d012900 1 0.1 0.5 0.4 0.2 0.5 0.1 0.3 0 0.1 0 0.2 0 0.1 0.1 0.1 0.6 0.2 0 0.1 2 40.12 157 1 0
Zm00001d012913 23 17 18 19 18 11 7 7 6 9 8 9 10 7 10 11 13 18 15 24 21 44.77 746 4 2
Zm00001d012916 8 6 6 6 5 5 5 3 3 5 4 4 3 3 4 3 3 5 3 4 5 40.99 961 3 2
Zm00001d012917 1 0.8 1 0.2 0.2 0 0.1 0.6 0.2 0.2 0.3 0.5 0.1 0.3 0.6 0.2 0.3 0 0.1 0 0.2 31.81 613 2 1
Zm00001d012920 0 0 0 0.2 0 0 0 0 0.2 0 0.1 0.1 0 1 0.2 128 486 533 475 443 727 40.29 134 0 0
Zm00001d012922 5 3 3 3 2 2 1 2 0.5 0.8 0.9 1 1 0.8 1 2 4 6 4 5 7 31 745 2 1
Zm00001d012923 10 9 8 9 7 6 4 3 3 5 4 4 4 4 5 5 6 8 6 9 7 41.93 93 1 0
Zm00001d012929 5 5 5 5 5 3 1 2 2 2 1 1 0.3 1 1 0.7 2 3 2 0.9 3 49.88 437 1 1
Zm00001d012930 38 40 32 35 39 42 21 18 11 21 11 14 13 8 9 11 24 20 20 17 19 35.16 91 0 0
Zm00001d012936 24 28 29 32 28 29 12 14 10 13 10 10 11 6 9 5 9 11 9 11 10 33.33 168 1 0
Zm00001d012955 7 7 5 5 6 7 8 5 5 8 7 8 5 6 7 8 12 17 16 14 18 31.22 285 2 1
Zm00001d012958 3 3 3 2 3 3 5 8 7 7 8 7 7 6 7 5 3 5 2 3 3 29.9 418 2 1
Zm00001d012960 0 0.3 0 0 0 0.8 0.4 0.6 0.7 2 2 0.9 0 0.4 2 0 0.4 0 0 0.5 0.4 25.45 55 0 0
Zm00001d012962 1 2 2 1 2 3 1 0.8 1 1 1 2 1 0.8 1 1 2 3 1 0.7 2 37.5 632 2 2
Zm00001d012967 0 0 0 0 0 0 0 0 0 0 0 0 0 0.2 0 0 0 0 0 0 0 38.09 126 1 0
Zm00001d012970 9 11 10 10 9 9 3 4 2 5 4 4 5 4 5 5 7 14 12 12 12 30.52 593 2 0
Zm00001d012972 5 2 2 2 1 3 2 3 2 1 1 3 2 2 2 2 15 3 13 3 10 25.54 231 1 0
Zm00001d012973 16 15 16 11 4 2 1 3 1 2 2 2 0.1 0.5 1 0.3 2 1 2 0.6 2 46.91 211 1 1
Zm00001d012978 59 100 63 76 93 180 246 137 87 117 89 83 68 54 70 49 78 80 51 66 70 36.28 113 0 0
Zm00001d012983 0 0 0 0 0 0 0.1 0 0 0 0 0 0 0 0.2 0 0 0 0 0 0 30.14 471 3 0
Zm00001d012984 15 11 10 11 11 9 6 9 6 6 5 5 5 6 5 5 7 11 10 10 14 39.51 205 1 1
Zm00001d012989 0 0 0 0 0 0.2 1 1 2 2 4 2 1 3 3 1 2 0 11 3 4 33.92 112 0 0
Zm00001d012991 23 20 22 21 23 23 11 13 8 13 9 10 13 11 13 10 15 16 16 15 14 40.18 331 1 1
Zm00001d012998 3 5 5 3 1 4 4 5 3 5 4 4 4 4 4 4 5 7 4 5 5 28.7 209 1 0
Zm00001d013003 37 41 11 7 4 12 14 21 9 10 8 8 14 9 16 27 98 33 69 22 64 40.32 367 1 1
Zm00001d013004 0.1 0.5 0 0 0 0 0 0 0 0 0 0.3 0 0.1 0.1 0 0 0.1 0.2 0.4 0.2 45.66 219 1 1
Zm00001d013008 35 43 60 61 70 66 52 43 29 29 24 26 17 17 17 7 22 10 15 5 19 26.53 98 0 0
Zm00001d013009 85 87 97 83 96 82 57 79 49 62 39 46 35 43 52 38 78 63 90 52 74 39.23 130 1 0
Zm00001d013013 8 8 6 5 3 2 1 0.8 1 1 1 1 1 0.8 0.9 0.8 0.5 0.7 0.3 0.5 0.5 29.13 755 2 1
Zm00001d013014 4 4 4 4 4 2 1 2 2 2 2 2 3 2 2 3 3 3 3 4 3 45.79 238 1 1
Zm00001d013023 19 13 15 14 12 12 7 4 4 7 7 7 5 5 5 7 10 14 10 11 11 37.37 610 2 2
Zm00001d013025 7 7 6 7 5 6 4 3 3 5 5 5 5 5 6 9 10 16 10 12 15 30.23 301 1 0
Zm00001d013027 16 15 17 13 17 15 10 10 8 9 9 9 11 8 11 9 12 12 11 12 10 40.17 468 2 2
Zm00001d013031 20 11 19 24 21 20 15 35 16 13 11 14 13 13 19 7 19 12 15 14 17 46.98 83 0 0
Zm00001d013032 0 0 0 0 0.1 0 0 0.9 0.4 0.6 0.1 0.3 0.5 0.3 0.1 0.2 0.1 0.1 0.1 0 0 25.25 487 1 1
Zm00001d013033 7 11 6 4 4 8 13 15 7 12 7 9 8 6 11 13 15 12 12 13 15 32.78 61 0 0
Zm00001d013052 8 8 9 9 7 9 8 8 8 9 7 8 7 6 8 8 8 9 8 8 7 25.56 751 2 2
Zm00001d013056 25 26 26 24 29 42 30 14 11 21 18 19 22 13 16 17 21 29 24 24 23 32.92 325 2 1
Zm00001d013061 11 16 21 19 19 15 11 13 7 8 7 8 7 4 5 3 5 4 4 3 4 30.27 327 1 1
Zm00001d013069 0.6 0.9 1 0.2 1 0.5 0.3 1 0.9 0.7 0.2 0.9 0 0.4 0.2 0.3 1 0.7 1 0.5 1 38.49 226 1 1
Zm00001d013070 0 0 0 0 0 0 0 0 0 0 0 0 0 0 0 0 0.1 0.1 0 0 0.1 31.8 503 1 1
Zm00001d013076 10 9 13 10 12 20 18 12 8 8 7 10 6 5 7 7 13 11 12 9 10 25.24 404 0 0
Zm00001d013077 3 2 2 4 6 3 2 4 3 3 3 2 5 2 3 3 3 0.7 1 2 0.9 42.13 337 1 1
Zm00001d013083 23 17 18 17 19 16 14 10 7 12 12 12 13 10 12 12 13 15 14 16 15 28.03 371 2 0
Zm00001d013092 25 25 28 31 34 25 24 22 17 22 16 17 11 14 15 11 12 14 15 12 16 38.5 174 1 0
Zm00001d013093 8 10 7 7 5 3 3 3 4 5 5 5 3 4 5 6 8 10 8 12 10 30.94 559 1 1
Zm00001d013094 23 21 25 21 25 18 16 21 15 20 16 15 15 12 14 14 14 16 15 13 12 26.4 428 2 1
Zm00001d013100 4 3 3 2 2 0.9 0.7 0.9 0.8 1 1 1 1 0.8 1 1 1 1 2 1 2 39.16 429 1 1
Zm00001d013109 14 15 14 9 6 7 6 4 3 4 3 3 5 2 4 5 7 8 2 1 2 27.25 620 1 1
Zm00001d013117 0.1 0 0.2 0 0 0 0.6 0.2 0.3 0.2 0.2 0.2 0 0.1 0.2 0 0.2 0 0.6 0.2 0 26.96 178 0 0
Zm00001d013122 3 3 3 3 3 2 2 1 0.9 1 1 1 2 1 1 1 2 2 2 2 2 31.68 445 2 1
Zm00001d013124 0 0 0 0 0 0 0 0 0 0 0 0 0 0.1 0 0 0.2 0 0 0 0 47.95 171 1 0
Zm00001d013126 28 30 39 35 29 20 23 15 12 15 12 15 12 10 13 11 13 20 16 14 15 36.85 331 1 1
Zm00001d013128 5 10 8 10 9 8 8 7 5 7 6 7 1 4 4 4 3 6 5 5 6 25.92 189 1 0
Zm00001d013138 7 6 13 7 6 6 3 4 2 3 2 3 1 3 1 1 6 2 5 2 6 49.8 257 1 1
Zm00001d013151 1 0.6 0.4 0.2 0.1 0.4 0 0.3 0.1 0.3 0.1 0.2 0.5 0.4 0.2 2 3 3 10 11 14 25.29 336 1 0
Zm00001d013153 0 0.1 0.2 0.1 0.1 0.1 0.1 0.2 0.2 0.1 0.2 0 0.4 0.2 0.3 0.4 0.2 0 0.1 0.3 0.2 26 496 2 1
Zm00001d013156 47 61 52 65 68 77 61 61 48 64 50 47 40 37 50 38 53 58 57 55 49 37.21 223 1 0
Zm00001d013164 0.1 0 0 0 0 0 0.1 0 0.1 0.2 0.2 0.2 0 0.2 0.3 0.1 0.3 0.6 0.1 0.5 0.8 39.71 350 1 1
Zm00001d013173 3 2 3 2 2 1 1 2 1 1 2 2 2 1 2 2 5 4 6 4 3 25.46 373 1 0
Zm00001d013177 7 14 14 12 4 0.9 0 0.7 0.2 0.3 1 0.6 0.4 0.4 0.4 0.3 0.2 0.7 0.7 0.2 0.2 40.91 457 2 0
Zm00001d013181 0.2 0.3 0.4 0.2 0.3 0.5 0.1 0.1 0.3 0 0.3 0.2 0 0.4 0 0.4 0 0.2 0.6 0 0.4 39.47 304 2 1
Zm00001d013182 3 4 4 2 2 2 2 1 1 1 2 3 1 0.8 0.8 0.6 1 0.4 0.7 0.2 0.3 47.5 240 1 0
Zm00001d013184 9 8 3 4 4 4 2 2 2 3 4 3 5 3 5 5 8 14 10 12 13 47.1 259 2 1
Zm00001d013191 2 2 0.4 2 0 0 0 0 0 0 0 0 0.4 0 0 0 0.3 0 0 0 0 34.18 117 0 0
Zm00001d013192 4 5 3 4 3 2 2 2 2 2 3 2 3 2 3 2 3 3 4 2 3 41.17 940 4 2
Zm00001d013194 1 0.7 1 2 0.3 0.2 1 0.1 0.4 0.8 0.6 0.4 0 0.3 0.7 0.6 0.3 0.4 0.1 0.8 0.2 28.22 209 1 0
Zm00001d013195 13 13 15 10 10 7 7 4 3 5 4 5 8 4 6 6 12 13 10 8 10 42.07 404 2 1
Zm00001d013200 0.3 0 0 0 0 0 0 0 0 0 0.1 0.1 0 0.1 0 0 0.1 0.1 0 0 0 49.32 369 2 2
Zm00001d013201 7 7 8 7 6 7 5 5 4 5 5 5 3 4 5 5 8 10 9 9 10 45.36 97 0 0
Zm00001d013206 1 1 0.6 0.9 0.3 0.8 0.9 0.7 0.4 0.6 0.7 0.5 0.4 0.6 0.5 0.6 0.9 1 0.7 2 2 46.62 444 2 2
Zm00001d013211 34 23 28 30 18 11 7 6 5 7 7 8 9 7 8 7 7 14 14 14 16 41.04 134 1 0
Zm00001d013216 0.8 1 2 0.3 1 0.9 0.1 0.2 0.1 0.1 0.7 0.3 0.4 0.9 1 1 2 3 2 3 2 49.77 225 1 1
Zm00001d013220 11 12 14 11 13 10 9 9 6 6 7 7 10 10 19 18 28 37 24 18 21 39.39 66 0 0
Zm00001d013221 29 10 8 9 5 11 7 10 5 5 3 5 3 5 6 5 7 9 11 7 16 37.11 97 1 0
Zm00001d013226 0.2 0.2 0 0 0.3 0.2 0.2 0.9 0.6 1 2 4 2 5 6 2 33 6 15 3 16 26.68 416 2 1
Zm00001d013237 0.1 0.1 0.4 0 0.4 0 0.2 0 0.2 0.4 0.5 0 0 0.1 0.5 0.2 0 0.7 0 0 0.2 28.76 73 0 0
Zm00001d013238 2 1 1 1 1 3 0.9 0.5 0.2 0.9 0.9 0.5 0.2 0.5 1 0.5 2 2 1 2 1 39.88 524 3 2
Zm00001d013239 0.3 0.2 0.6 0.6 0.4 0.3 0.2 0.2 0.1 0.3 0.2 0.2 0.3 0.2 0.3 0.2 0.2 0.3 0.2 0.5 0.3 25.89 533 2 1
Zm00001d013250 2 3 4 2 3 15 15 18 12 11 7 6 3 3 2 1 5 1 4 1 1 46.19 171 1 0
Zm00001d013253 40 38 36 43 44 39 24 18 12 20 15 17 21 13 17 23 29 42 31 38 25 44.52 685 2 2
Zm00001d013265 11 14 12 9 8 7 5 4 3 5 4 4 4 3 4 4 4 5 4 5 5 39.62 270 2 1
Zm00001d013267 36 27 29 29 25 18 18 15 13 19 15 15 16 10 12 10 7 10 8 11 8 35.34 679 2 1
Zm00001d013272 5 5 4 4 5 4 2 2 2 3 3 3 4 3 3 4 3 5 5 5 5 25.4 488 1 1
Zm00001d013273 9 8 7 7 8 13 9 7 6 8 10 8 10 6 9 7 7 8 6 6 6 41.44 444 2 2
Zm00001d013278 19 15 13 14 8 6 4 3 2 4 4 4 5 3 4 4 4 7 5 7 6 35.11 336 1 1
Zm00001d013281 0 0 0 0 0 0 0 0 0.1 0 0 0.2 0 0 0.3 0 0 0 0 0 0 47.69 130 1 1
Zm00001d013288 0 0.1 0 0 0 0 0 0 0 0 0 0 0 0 0 0 0.1 0 0 0 0 28.42 380 2 1
Zm00001d013295 0.8 0.8 0.3 0.3 0.7 1 1 6 3 3 2 2 3 2 2 2 0.7 0.7 0.7 0.3 1 28.62 269 1 0
Zm00001d013304 8 6 6 5 5 5 4 2 2 3 3 4 2 3 3 3 5 5 7 4 6 37.21 223 2 0
Zm00001d013306 2 1 2 1 4 3 0.2 2 2 2 3 3 0 2 2 1 3 0.5 0.1 0.3 2 41.02 273 1 1
Zm00001d013307 3 2 3 5 7 11 9 8 7 6 5 5 2 3 3 1 2 2 2 2 2 40.75 395 1 1
Zm00001d013320 23 21 22 19 15 12 9 14 9 11 10 10 8 10 9 11 14 22 19 23 23 40.42 329 1 1
Zm00001d013326 10 4 10 9 7 3 0.4 1 4 3 3 3 1 3 3 0 0.4 0.1 0 0.3 0.1 48.33 240 1 1
Zm00001d013342 6 7 7 4 3 4 1 1 1 2 2 2 3 2 3 2 3 3 5 3 4 49.52 527 2 2
Zm00001d013344 4 4 4 3 5 2 3 3 2 3 3 2 3 2 1 3 2 6 4 5 5 33.8 210 1 1
Zm00001d013348 3 3 2 2 2 3 2 2 1 3 2 2 4 2 3 4 5 8 5 7 5 48.79 207 1 1
Zm00001d013357 3 4 3 2 1 0.7 0.3 0.4 0.3 0.5 0.7 0.9 1 0.6 0.7 0.5 0.4 0.3 0.2 0.1 0.1 50 302 1 1
Zm00001d013358 16 11 12 13 11 13 12 5 4 8 7 8 7 5 5 6 6 11 9 10 9 47.15 369 2 2
Zm00001d013359 6 5 3 4 5 5 5 1 2 2 2 4 3 1 2 2 4 5 5 5 6 32.4 216 1 1
Zm00001d013360 24 22 23 26 24 22 15 15 10 14 12 12 14 10 12 15 15 25 16 24 22 42.25 239 2 0
Zm00001d013375 19 19 18 20 23 24 25 14 11 15 12 13 10 9 9 10 8 12 10 13 9 25.55 407 2 0
Zm00001d013376 4 5 4 2 3 2 0.7 0.8 0.4 0.7 0.8 0.4 0.6 0.4 0.5 0.7 0.7 1 0.5 0.7 0.9 32.09 81 0 0
Zm00001d013385 1 1 1 1 0.9 0.9 0.1 0.3 0.2 0 0.3 0.2 0 0.2 0.3 0.3 3 2 1 0.7 0.9 39.71 569 2 2
Zm00001d013390 2 1 4 2 1 1 1 1 1 2 1 1 2 2 2 1 4 2 4 2 6 39.36 442 1 1
Zm00001d013392 37 35 38 36 53 113 235 88 56 59 36 49 34 23 26 10 31 12 24 11 27 35.03 137 0 0
Zm00001d013393 3 1 3 2 3 3 3 4 3 3 3 4 2 2 2 0.9 2 0.8 2 0.3 0.8 37.04 413 2 2
Zm00001d013399 0 0 0 0.1 0 0 0 0 0 0 0 0 0 0 0 0 0 0 0 0 0 45 240 2 0
Zm00001d013411 9 10 9 7 7 3 4 6 6 5 7 7 8 6 7 10 14 17 14 11 12 43.5 416 2 1
Zm00001d013418 0.3 0.2 0.6 0.2 0.5 0.2 0 0 0.1 0.1 0.2 0.1 0 0 0 0 0.2 0 0.2 0 0.1 25.15 326 1 0
Zm00001d013425 0.5 0.3 0.5 0 0.5 0.1 0.1 0.4 0.2 0.1 0.3 0.6 0.5 0.3 0.4 0.4 1 0.9 2 1 3 40.44 178 1 0
Zm00001d013432 9 9 8 6 7 6 4 4 3 5 4 4 5 3 4 4 6 7 6 8 7 42.7 192 1 1
Zm00001d013439 18 17 18 14 15 17 14 10 9 11 9 9 9 7 7 7 9 11 8 9 8 45.9 342 1 1
Zm00001d013444 17 15 17 17 16 14 12 8 6 13 9 10 11 7 9 7 6 6 6 6 4 25.23 210 0 0
Zm00001d013447 11 17 14 12 17 31 26 6 5 12 10 9 9 8 9 8 4 4 3 3 3 26.43 227 0 0
Zm00001d013449 24 22 20 18 18 21 13 8 7 12 9 10 9 7 9 13 19 25 19 20 22 45.34 516 2 2
Zm00001d013452 4 3 4 4 4 3 2 1 1 2 2 2 3 2 2 2 2 4 3 2 3 33.58 807 1 1
Zm00001d013455 1 1 0.9 0.6 0.1 0.1 0.2 0.1 0 0 0 0 0 0 0 0 0.4 0.1 0 0.1 0.5 39.13 253 1 1
Zm00001d013465 10 3 8 4 3 2 0.5 0.6 0.7 0.9 0.6 1 0.4 0.7 0.6 0.7 7 2 3 1 5 39.2 625 3 1
Zm00001d013468 1 0.8 0.4 0.3 0.9 0.2 0 0 0 0 0 0 0 0 0 0 0 0 0 0 0 39.72 511 2 2
Zm00001d013470 6 5 6 7 5 3 2 1 1 2 2 2 2 2 2 2 2 2 2 3 2 38.5 161 1 0
Zm00001d013483 0 0 0 0 0.5 0 0 0 0 0 0 0.1 0 0 0 0 0 0 0 0 0 29.33 150 0 0
Zm00001d013487 34 38 52 44 56 46 20 13 16 26 20 20 33 20 39 55 60 92 131 53 93 35.71 56 0 0
Zm00001d013489 0.8 0.3 0.1 0.3 0.1 0.1 0 0.1 0.1 0.3 0.3 0.6 2 2 0.9 2 6 4 4 4 5 49.2 376 2 1
Zm00001d013492 3 2 2 2 2 2 2 2 2 3 4 4 5 5 7 12 16 38 29 30 30 38.7 93 0 0
Zm00001d013495 2 3 3 2 2 4 3 0.7 0.5 2 1 1 1 0.5 0.6 0.3 0.2 0.3 0.4 0 0 32.31 554 1 1
Zm00001d013497 14 11 11 9 11 8 7 5 4 5 6 6 6 8 7 9 12 17 19 16 16 46.05 747 1 1
Zm00001d013498 104 101 103 124 154 62 62 65 49 50 38 41 31 37 41 29 31 47 52 43 46 26.61 139 0 0
Zm00001d013503 28 21 28 29 15 11 9 8 6 8 9 9 10 8 9 9 14 24 24 23 27 37.5 144 0 0
Zm00001d013506 12 6 5 5 3 4 3 4 4 4 4 3 5 2 3 3 2 3 3 3 4 34.45 386 2 0
Zm00001d013507 17 12 15 12 12 16 24 17 11 12 10 10 18 19 13 19 14 11 9 12 12 29.42 683 2 1
Zm00001d013512 21 19 13 15 15 14 8 11 9 12 12 10 18 8 11 10 10 17 12 12 11 44.88 528 2 1
Zm00001d013517 5 3 6 5 6 6 4 5 5 4 4 6 5 4 4 0.5 5 2 7 0.2 7 26.16 172 1 0
Zm00001d013522 7 7 8 9 12 6 3 1 2 1 1 1 1 1 0.6 0.4 1 0.7 0.8 0.8 0.9 44.06 177 1 0
Zm00001d013533 0 0 0 0 0 0 0 0 0 0 0 0 0 0 0 0.4 0 0 0 0 0 33 103 0 0
Zm00001d013534 7 4 5 3 4 2 1 0.7 1 0.9 1 1 3 1 1 3 7 12 11 10 13 42.7 192 1 1
Zm00001d013536 0.7 0.4 0 0 0.1 0.2 0.2 0 0 0.2 0 0 0 0 0.1 0 0 0 0 0 0 38.77 245 1 1
Zm00001d013541 6 2 2 6 2 1 1 1 0.6 0.4 0.6 0.6 2 0.2 1 1 0.3 0.5 0.4 2 0.3 30.43 46 0 0
Zm00001d013546 11 12 11 13 12 8 6 8 6 7 7 7 8 8 8 6 7 8 9 6 7 27.14 210 0 0
Zm00001d013565 6 12 10 8 7 1 3 5 3 2 1 2 0.1 1 3 0.2 0.5 0.5 0.3 0.1 0 46.77 124 1 0
Zm00001d013569 2 3 1 2 2 2 1 2 1 2 1 1 3 1 2 2 2 3 3 3 3 27 311 1 1
Zm00001d013570 0 0 0 0 0 0 0.3 2 2 3 1 2 1 1 0.7 0.6 0 0 0 0 0 35.26 190 1 1
Zm00001d013571 0.6 0.9 0.4 0.6 3 1 1 2 0.9 1 1 1 0.6 1 1 1 2 0.5 2 2 1 38.48 330 1 1
Zm00001d013581 0.1 0 0.2 0 0 0 0 0 0 0 0 0 0 0 0.1 0 0.3 0 0 0 0.7 34.32 201 1 1
Zm00001d013589 6 9 7 8 6 5 4 3 3 5 3 3 4 2 3 3 3 5 4 4 4 37.5 472 2 1
Zm00001d013595 16 7 10 9 4 10 8 6 4 6 5 5 3 3 3 1 2 3 3 2 3 32.47 234 1 1
Zm00001d013596 0.4 0.1 0.5 0.4 0.1 0.3 0.2 0.7 0.3 0.3 0.3 0.2 0.2 0.1 0 0 2 0.5 0.7 0.2 1 28.79 191 0 0
Zm00001d013597 8 8 10 8 6 8 5 5 4 4 4 4 4 4 4 3 7 5 5 3 6 42.48 379 1 1
Zm00001d013603 0.5 0.4 0.4 0.4 0.6 1 0.5 0.5 0.5 0.6 1 1 2 1 1 0.7 1 2 0.9 0.6 1 26.31 570 1 0
Zm00001d013606 15 11 14 14 10 8 8 7 5 6 5 6 6 5 6 6 6 8 10 8 10 46.3 149 0 0
Zm00001d013608 0 0 0 0 0 0 0 0.1 0 0 0.1 0 0 0 0 0 0 0.1 0 0 0.1 43.66 71 0 0
Zm00001d013618 0 0.1 0 0 0 0 0 0 0 0 0 0.1 0 0 0 0 0 0 0 0 0 35.45 361 2 0
Zm00001d013625 0.7 0.4 0.1 0.4 0.3 0.1 0.1 0.4 0.1 0.1 0.2 0.1 0.2 0.1 0.1 0.1 0.5 0.3 0.1 0.4 0.5 39.69 199 1 0
Zm00001d013627 20 17 15 13 13 14 7 8 8 10 9 10 10 10 17 20 24 35 25 28 26 38.37 615 4 2
Zm00001d013632 12 9 6 6 4 3 3 6 3 4 3 3 5 3 4 5 6 9 10 11 10 35.33 283 1 1
Zm00001d013638 0.3 0.3 0.4 0.2 0.1 0.1 0.1 0 0 0 0.1 0 0 0.1 0.2 0.1 0.6 0.3 0.2 0.1 0.7 32.29 576 2 1
Zm00001d013639 7 8 8 9 7 6 8 4 3 5 6 6 3 4 5 6 4 6 7 6 8 34.55 191 0 0
Zm00001d013648 6 6 8 9 5 4 4 2 3 3 3 3 4 2 4 3 4 5 5 5 6 25.87 228 1 0
Zm00001d013653 20 15 17 20 17 14 10 9 8 10 9 9 11 9 9 11 9 12 10 13 11 49.67 306 1 1
Zm00001d013654 3 1 2 0.9 1 2 0.7 1 0.8 0.6 0.6 1 0.7 0.9 0.6 0.1 2 0.6 0.8 0.2 2 29.25 1046 2 1
Zm00001d013658 7 9 8 8 5 8 12 19 14 13 15 12 11 10 12 9 10 11 10 12 11 41.08 499 2 2
Zm00001d013668 0.5 0.3 0.5 0.1 0.2 0.4 0.1 0 0 0.1 0.3 0.1 0 0.1 0.1 0 0.2 0 0 0 0.1 46.28 350 2 1
Zm00001d013670 0 0 0 0 0 0 0 0 0 0 0.1 0 0 0.1 0 0 0 0 0 0 0 35.78 665 3 1
Zm00001d013692 16 11 13 12 13 15 15 9 9 14 13 15 10 10 11 12 17 25 17 23 21 42.69 609 2 2
Zm00001d013694 22 16 16 17 15 17 10 11 9 12 11 12 13 12 12 13 15 19 18 19 17 29.53 298 0 0
Zm00001d013700 30 21 22 40 30 28 39 24 17 21 19 22 11 13 15 13 17 19 24 20 25 31.2 125 0 0
Zm00001d013706 8 8 7 9 6 7 5 3 2 4 3 3 2 2 3 3 5 7 7 6 7 29.47 190 0 0
Zm00001d013708 2 1 1 1 0.4 0.9 0.9 0.4 0.4 0.7 0.5 1 0.3 0.5 0.8 2 0.6 2 3 0.8 0.9 42.06 126 1 0
Zm00001d013709 6 5 5 5 4 4 2 1 1 2 1 1 1 0.8 2 2 2 3 2 0.9 2 48.78 369 2 0
Zm00001d013723 0 0 0 0 0.2 0.1 0.1 0.1 0.1 0 0.2 0.3 0 0 0.1 0 0 0 0 0 0.1 30.57 350 1 1
Zm00001d013725 0 2 1 2 5 29 124 136 98 86 81 83 54 73 46 26 19 13 20 8 11 30.97 184 1 0
Zm00001d013727 0 0 2 1 4 0.8 1 0.7 0.5 0.2 0.8 0 0 0.2 0 1 1 0 0.3 0 0.3 37.71 114 0 0
Zm00001d013728 0 0 0 0 0 0 0 0.1 0.1 0.2 0.1 0.4 0 0.1 0.1 0 0 0 0 0 0 43.28 365 2 2
Zm00001d013729 18 12 12 14 11 10 8 5 5 7 5 6 5 4 5 7 6 13 9 13 12 38.05 678 3 2
Zm00001d013732 0 0 0 0.5 0.9 0.4 0.3 0.2 0.2 0.3 0.1 0.1 0.9 0.1 0.3 0.3 0.7 0.1 2 0.9 0.8 37.12 299 1 1
Zm00001d013733 0.8 0.4 0.6 1 1 1 3 2 1 2 2 1 1 2 1 2 0.8 1 1 2 0.7 48.09 289 1 1
Zm00001d013741 5 11 10 11 14 8 3 3 2 3 3 3 2 2 3 4 3 6 4 5 5 31.88 643 1 1
Zm00001d013744 1 1 2 1 1 3 1 0.4 0.3 0.4 0.4 0.4 0 0.3 0 0.1 0 0.1 0.7 0 0.1 33.61 357 1 1
Zm00001d013745 26 23 23 22 22 17 13 23 17 25 22 22 24 19 29 27 25 24 22 33 20 25.38 390 1 0
Zm00001d013746 0.9 2 0.8 0.8 2 3 18 21 20 25 22 20 20 12 12 5 2 2 3 2 2 34.12 463 2 1
Zm00001d013750 15 17 16 17 18 21 13 8 8 7 6 10 3 4 5 6 20 9 14 8 14 44.24 165 1 0
Zm00001d013761 0.6 0.3 0.4 0.7 0.8 2 4 2 3 2 2 3 3 2 2 2 0.6 0.5 0.1 0.8 0.6 28.2 390 1 1
Zm00001d013767 16 14 10 11 14 20 15 7 6 10 9 9 9 7 9 10 12 17 13 13 15 48.82 594 2 2
Zm00001d013770 0 0 0 0 0 0 0 0 0 0 0 0 0 0 0 0.1 0 0 0 0 0 32.29 192 1 0
Zm00001d013778 9 10 9 7 9 24 27 8 7 13 9 9 8 6 8 6 8 10 8 9 7 26.95 705 2 1
Zm00001d013779 25 36 33 32 33 37 32 25 16 23 17 17 21 17 16 19 24 24 24 24 24 35.41 144 0 0
Zm00001d013787 5 6 5 10 10 9 7 6 6 10 10 8 15 8 11 17 15 21 16 21 24 34.04 141 1 0
Zm00001d013795 12 10 13 10 10 6 4 5 5 4 6 6 8 8 8 5 5 6 6 6 5 37.32 351 3 0
Zm00001d013821 3 1 2 2 1 0.9 0.9 2 0.8 1 1 1 1 0.7 1 0.9 1 1 1 1 2 26.22 122 0 0
Zm00001d013827 6 5 5 5 4 5 5 5 3 4 4 5 6 4 4 4 6 6 7 6 7 28.76 598 1 1
Zm00001d013828 13 10 9 11 8 5 5 3 3 5 4 5 4 4 5 6 6 10 9 12 10 30.48 879 3 1
Zm00001d013829 20 12 14 13 10 10 13 10 10 13 13 14 15 12 15 13 13 19 17 22 18 31.54 2219 3 3
Zm00001d013836 14 5 7 5 3 6 3 2 1 2 3 3 5 3 4 6 5 7 8 7 6 42.31 735 3 1
Zm00001d013840 26 26 20 24 25 22 12 11 11 16 14 17 18 15 20 35 52 106 81 86 87 28.44 559 1 1
Zm00001d013859 33 24 25 22 15 9 5 5 3 6 5 5 6 5 5 6 6 7 6 8 7 29.26 1073 3 2
Zm00001d013869 0.8 0.2 0.9 0 0 0.2 0 0.6 0.5 0.7 1 4 3 1 2 0.9 8 2 4 5 5 32.3 130 0 0
Zm00001d013885 3 5 5 4 5 4 4 3 2 4 3 3 3 3 3 4 6 8 8 6 5 39.45 256 1 1
Zm00001d013886 121 109 108 140 94 45 20 17 10 12 14 12 7 9 13 17 20 34 27 28 25 31.46 143 0 0
Zm00001d013896 2 1 2 2 2 2 0.8 0.9 1 1 0.6 0.8 0.7 0.6 0.8 0.2 1 0.5 0.9 0.3 1 36.66 480 1 1
Zm00001d013899 0 0 0.1 0.2 0 0.1 0.1 0 0 0 0 0 0 0 0.1 0 0 0.1 0.1 0.1 0.1 48.5 569 2 2
Zm00001d013908 13 14 12 9 7 6 4 3 3 4 5 4 5 5 6 5 6 9 7 6 7 45.6 1000 4 2
Zm00001d013924 0.1 0.1 0 0 0 0 0 0.1 0 0 0 0 0 0 0 0 0 0 0 0 0 25.27 364 2 0
Zm00001d013935 23 17 16 15 15 14 10 8 7 10 10 9 12 8 9 9 9 15 12 14 12 35.95 445 1 1
Zm00001d013937 5 4 3 2 1 0.4 0.1 0.2 0.1 0.2 0 0.3 0.7 0.4 0.6 3 25 9 19 11 38 29.29 396 2 0
Zm00001d013944 0 0 0 0 0 0 0 0 0 0.1 0 0.1 0 0 0 0 0.3 0 0 0 0 29.82 114 0 0
Zm00001d013945 1 2 0.4 0.2 0 0 0 0.3 0.3 0.2 0.1 1 0 0.3 0 0.7 19 11 10 9 8 32.32 198 0 0
Zm00001d013954 9 12 17 12 11 16 11 5 4 7 7 8 4 5 6 7 5 6 5 7 5 29.94 197 0 0
Zm00001d013963 23 16 23 20 18 13 11 9 10 12 11 10 10 8 12 9 10 15 11 15 12 40.81 245 1 1
Zm00001d013966 33 42 51 42 57 58 60 51 30 42 40 35 32 28 32 21 22 24 26 21 23 42.73 117 1 0
Zm00001d013980 0 1 0 0.2 0 0.2 0 0 0 0 0 0.5 0 0 0 0.6 0 0.2 0 3 0 33.33 81 0 0
Zm00001d013984 10 10 6 7 8 6 5 5 4 7 5 6 9 5 8 10 11 19 14 21 17 45.04 444 1 1
Zm00001d013990 0.2 0.9 0.5 0.6 0 0.9 0.6 0.7 1 0.4 0.3 0.9 0.9 0.5 0.4 0.1 1 0.6 0.3 0.8 0.7 29.92 254 0 0
Zm00001d013996 7 6 6 6 5 4 3 3 2 3 3 3 3 2 3 2 2 3 3 4 3 35.31 320 1 1
Zm00001d014005 21 30 25 27 30 31 22 28 18 22 13 14 12 8 11 12 20 18 21 21 22 43.07 130 1 1
Zm00001d014019 119 106 87 100 105 96 70 59 73 108 111 100 82 73 94 77 80 120 83 127 111 45.31 384 2 1
Zm00001d014021 3 3 4 3 1 2 2 0.9 2 2 1 2 2 1 3 1 5 4 4 4 3 41.03 446 1 1
Zm00001d014037 12 10 9 9 9 11 8 6 5 7 6 6 5 4 6 5 6 8 7 8 6 28.14 469 1 1
Zm00001d014038 2 2 1 1 2 0.3 0.2 0.3 0.3 0.3 0.2 0.3 0.2 0.3 0.3 0.4 0.4 0.8 1 1 0.8 39.75 498 1 1
Zm00001d014043 0.4 1 3 1 6 4 13 19 14 10 10 14 6 7 12 10 15 5 11 9 13 34.47 322 1 1
Zm00001d014046 21 10 11 13 12 11 15 19 13 11 11 11 8 8 7 10 12 15 12 15 18 31.25 192 0 0
Zm00001d014058 18 16 15 17 18 21 19 17 13 17 15 15 12 10 11 9 13 13 13 14 13 48.43 64 0 0
Zm00001d014065 57 62 63 57 70 66 35 31 22 26 24 23 30 24 30 45 71 101 79 94 104 31.48 216 1 0
Zm00001d014066 0.6 1 0 0 0 0 1 0.2 0 0 0.3 0 0 0 0.2 0 0 0.2 0 0 0 37.03 81 0 0
Zm00001d014074 0 0.1 0.2 0 0 0 0 0 0 0 0 0 0 0 0 0.1 0.1 0 0.2 0 0 39.48 428 2 1
Zm00001d014080 5 7 10 7 6 5 6 3 2 5 4 4 1 3 4 5 4 4 3 4 3 31.7 205 1 0
Zm00001d014082 77 84 87 83 93 155 101 85 54 68 59 65 38 38 50 41 111 88 74 60 88 27.77 90 0 0
Zm00001d014084 0.2 0.2 0.1 0.1 0 0.6 2 2 3 3 2 4 0.8 2 3 1 1 0 0.6 0.3 0.3 27.31 703 2 2
Zm00001d014085 37 25 23 23 30 33 21 20 17 22 20 17 22 17 20 22 22 28 27 28 25 37.29 622 3 1
Zm00001d014107 0 0 0 0 0 0 0 0 0 0 0 0 0 0 0.1 0 0 0 0 0 0 34.84 66 0 0
Zm00001d014108 52 62 58 73 73 68 99 145 98 112 103 89 123 86 112 81 50 55 55 79 56 45.69 186 1 1
Zm00001d014118 0 0 0 0 0 0.1 0 0 0 0 0 0 0 0 0 0 0 0 0 0 0 39.01 223 1 0
Zm00001d014129 19 17 17 15 15 10 5 4 3 4 3 3 5 3 7 9 12 24 14 12 16 26.37 580 2 1
Zm00001d014138 31 31 33 30 19 15 9 8 7 10 9 9 11 7 10 14 16 25 26 28 27 28.67 279 1 1
Zm00001d014139 0.2 0 0 0 0 0 0 0 0 0 0 0 0 0 0 0 0 0 0 0 0 28.98 138 0 0
Zm00001d014141 30 46 49 44 47 36 25 6 3 12 10 11 10 7 7 5 4 4 1 2 2 25.66 265 0 0
Zm00001d014145 2 1 1 1 0.6 0.4 0.2 0.8 0.5 0.5 0.6 0.8 0.6 0.4 0.7 0.3 0.4 0.2 0.1 0.1 0.3 32.01 506 1 1
Zm00001d014146 0 0 0.2 0 0.1 0 0 0 0 0 0 0 0 0 0 0 0 0 0 0 0 36 200 0 0
Zm00001d014157 9 11 12 11 11 11 7 13 8 7 7 7 4 6 7 4 8 10 11 8 11 28.62 248 1 0
Zm00001d014175 16 13 14 14 13 13 10 8 7 9 7 8 8 7 8 5 5 7 6 6 5 34.64 557 1 1
Zm00001d014184 0.5 0.3 0 0 0.5 0.7 0.2 0.5 0.2 0.3 0.3 0.5 1 0.4 0.8 0.7 0.2 0 0.7 0.5 0.4 41.32 271 1 1
Zm00001d014186 63 57 62 68 49 33 24 15 12 16 17 20 22 17 21 29 36 60 52 61 57 37.8 82 0 0
Zm00001d014193 0 0 0 0 0 0 0 0 0 0 0 0 0 0.1 0 0 0 0.1 0.1 0 0 40.39 406 1 0
Zm00001d014194 32 27 26 28 33 35 24 24 16 21 15 15 13 16 19 18 12 20 11 29 26 36.58 123 0 0
Zm00001d014199 8 5 5 5 5 4 3 3 3 3 3 3 2 3 4 4 4 7 6 6 7 32.33 133 1 0
Zm00001d014203 22 33 25 20 22 25 15 14 14 21 16 17 18 13 19 18 27 32 35 28 24 29.57 443 1 1
Zm00001d014207 0 0 0 0 0.1 0 0 0 0 0 0 0 0 0 0 0.1 0 0.1 0 0.1 0.5 31.33 1334 6 0
Zm00001d014212 0 0.1 0 0 0 0 0 0 0 0 0 0 0 0 0 0 0 0 0 0 0 48.24 114 1 0
Zm00001d014219 0 0 0 0 0 0 0.3 0 0.2 0 0 0.2 0 0 0 0 0 0 0 0 0 35.71 126 1 0
Zm00001d014223 0 0 0 0 0 0 0 0 0 0 0.1 0 0 0 0 0 0 0 0 0 0 31.29 147 0 0
Zm00001d014262 0 0 0 0 0 0 0 0 0 0 0.1 0 0 0.1 0.1 0 0 0 0 0 0 26.78 224 0 0
Zm00001d014282 11 10 9 9 11 3 0.6 5 0.9 2 5 9 12 11 21 16 108 33 149 36 115 49.56 115 1 0
Zm00001d014286 22 19 20 20 18 16 16 13 10 16 14 15 16 12 15 12 13 18 15 20 15 31.34 1037 3 2
Zm00001d014304 7 7 7 8 9 7 9 6 4 5 5 5 4 3 3 3 4 6 6 3 5 36.66 180 1 1
Zm00001d014306 24 19 18 21 26 18 15 13 9 13 12 12 10 11 13 12 18 16 19 16 24 43.9 328 3 1
Zm00001d014315 3 4 2 2 1 0.7 0.8 0.3 0.7 0.6 1 0.8 0.5 0.6 0.6 0 0.3 0.4 1 0.6 0.9 46.55 116 1 0
Zm00001d014321 18 13 12 13 13 12 9 9 9 11 10 11 12 10 13 14 16 22 22 22 20 29.53 789 1 1
Zm00001d014341 5 4 7 7 8 6 5 9 7 5 2 3 0.2 0.9 0.8 0.2 0.9 0.3 0.6 0.2 1 25.73 342 0 0
Zm00001d014345 0 0 0 0 0.1 0.1 0.1 0 0 0.1 0.1 0 0 0 0 0.1 0 0 0 0 0.1 26.9 498 1 1
Zm00001d014351 0 0 0 0 0 0.1 0.1 0 0.2 0.2 0 0.1 0.5 0.1 0.2 0.3 0.1 0.1 0 0.1 0.2 36.73 343 1 1
Zm00001d014352 0 0.1 0.2 0.1 0.4 0.1 0 0.1 0 0 0 0 0 0 0 0 0 0 0 0.1 0 31.67 341 1 1
Zm00001d014355 84 67 83 58 89 171 146 79 50 74 64 70 49 54 61 54 119 98 133 74 123 41.15 260 1 0
Zm00001d014357 0 0.4 0.6 0.2 0 0.2 0 0 0 0 0 0 0 0 0 0 0 0.2 0 2 0.3 27.48 131 0 0
Zm00001d014360 3 3 3 4 4 2 3 2 2 3 2 2 2 2 2 2 2 3 3 3 3 33.62 348 2 0
Zm00001d014377 215 148 182 147 86 42 21 18 14 20 21 25 21 20 22 32 38 53 47 57 54 37.51 917 2 2
Zm00001d014381 7 8 6 5 2 1 0.8 0 0.7 0.7 0.2 0.8 0 2 2 0.4 0.4 0 2 0.5 0 33.6 122 1 0
Zm00001d014386 4 2 1 0.5 0.6 0.5 0.1 0.2 0.1 0.2 0.1 0.1 1 0.5 0.9 0.5 2 1 0.8 0.2 2 28.43 408 1 1
Zm00001d014405 4 9 14 27 40 17 7 5 4 3 2 3 5 4 6 4 8 5 10 7 6 37.7 305 1 1
Zm00001d014418 23 18 21 15 12 11 5 4 4 6 5 5 6 6 7 7 9 11 13 11 12 48.83 258 1 1
Zm00001d014422 6 8 7 6 5 4 2 1 1 2 1 1 2 1 3 3 6 9 4 5 4 30.18 878 2 2
Zm00001d014442 13 17 16 15 14 12 10 7 6 10 7 7 7 6 8 7 8 11 9 11 9 31.49 724 2 2
Zm00001d014460 0 0 0 0 0 0 0 0 0 0 0 0 0 0 0 0.1 0.1 0 0 0 0.1 31.71 432 1 1
Zm00001d014488 16 21 19 13 14 21 32 25 17 18 13 17 21 12 15 9 4 7 4 6 7 30.91 207 1 0
Zm00001d014497 74 67 51 58 67 68 48 42 29 49 40 35 56 35 46 53 75 106 102 105 83 38.88 144 0 0
Zm00001d014507 4 7 12 12 13 7 6 6 6 5 4 7 3 4 5 2 5 2 3 2 2 32.27 725 2 1
Zm00001d014508 0 0.3 0.1 0.1 0 0 0.4 7 11 8 8 6 6 6 5 3 0.4 0.2 0.1 0.8 0 36.73 49 0 0
Zm00001d014515 0 0 0 0 0 0.1 0 0 0 0 0 0 0 0 0 0 0 0 0 0 0 46.8 141 1 1
Zm00001d014525 26 32 30 20 27 29 17 23 17 24 21 20 21 18 25 30 40 31 31 23 28 34.02 529 2 2
Zm00001d014527 0 0 0 0 0.2 0.4 0.6 0 0 0.1 0.7 0.4 0.5 0.2 0 0.3 0.1 0.6 0.5 0 0.1 44.01 334 2 1
Zm00001d014543 0.2 0.2 0.8 0.5 0.9 0.5 0 0 0 0 0 0 0.6 0 0 0.2 0.7 0 0.8 0 0.2 44.89 147 1 0
Zm00001d014567 2 0.7 0.8 0.9 0.3 1 1 2 1 0.7 1 1 2 1 1 1 1 1 1 1 0.9 25.39 63 0 0
Zm00001d014568 6 5 5 5 4 3 3 2 2 3 2 3 3 2 2 2 3 5 4 4 4 41.27 1129 3 3
Zm00001d014577 0 0 0 0 0 0 0 0 0 0 0 0 0 0.1 0.1 0 0 0 0 0 0 43.62 337 1 1
Zm00001d014582 3 4 6 5 4 2 1 1 0.5 0.7 1 0.9 1 0.7 1 0.8 2 4 4 2 3 45.13 339 3 1
Zm00001d014583 0 0.6 0.8 0.9 1 0.8 0.9 0.7 0.5 0.4 0.3 0.6 0 0.2 0.4 0 0.2 0.3 0.9 0 0 36.38 404 2 2
Zm00001d014628 0 0.1 0 0 0 0 0 0 0 0 0 0 0 0 0 0 0.2 0.1 0 0 0.2 43.43 221 2 0
Zm00001d014632 9 5 6 5 6 4 5 3 2 4 3 4 5 3 3 2 3 4 4 4 4 47.7 109 0 0
Zm00001d014641 4 1 4 2 2 5 1 2 3 3 2 3 1 2 2 2 6 3 2 3 5 32.92 325 1 1
Zm00001d014669 30 36 40 34 34 25 13 17 19 16 18 22 18 21 34 19 13 12 11 12 13 38.79 995 5 2
Zm00001d014681 0 0 0 0.1 0 0 0 0 0 0 0.1 0.1 0 0 0 0 0 0.3 0.3 0 0 49.24 264 1 1
Zm00001d014683 1 0.9 1 0.7 0.5 0.3 0.4 0.2 0.2 0.2 0.2 0.2 0.1 0.1 0.1 0.1 0 0 0 0 0 37.28 1046 4 2
Zm00001d014690 18 18 19 15 18 16 5 5 4 5 4 4 2 3 3 1 2 2 2 3 2 35.42 1194 4 2
Zm00001d014692 20 29 34 43 44 34 27 25 24 26 23 20 18 18 25 21 22 23 21 23 17 31.14 183 1 0
Zm00001d014696 27 25 27 27 26 27 22 23 19 27 20 22 23 17 22 20 22 35 28 31 29 30.72 358 1 1
Zm00001d014698 12 9 10 9 9 6 4 4 3 5 3 4 3 2 2 1 2 2 1 2 2 49.43 439 2 2
Zm00001d014699 0 0 0 0 0 0 0 0.1 0 0 0 0 0 0 0 0 0 0 0 0 0 26.63 184 1 0
Zm00001d014716 6 4 4 3 3 1 2 2 2 2 2 3 4 3 3 6 7 7 7 8 8 27.8 633 1 1
Zm00001d014718 4 2 1 3 2 0.7 0.8 2 1 2 1 1 2 0.4 0.8 0.3 0.9 1 2 1 0.9 40 245 1 0
Zm00001d014723 2 1 1 1 1 1 0.7 0.5 0.6 2 1 1 2 2 2 3 5 8 9 8 9 35.81 793 4 1
Zm00001d014732 57 91 74 80 104 130 93 70 54 64 51 53 48 46 59 57 75 96 100 87 82 27.27 220 1 0
Zm00001d014739 1 1 3 2 0.7 0.5 0.4 0.5 0.2 0.6 0.3 0.4 0.5 0.1 0.4 0.3 0.4 0.3 0.7 0.5 0.7 31.03 58 0 0
Zm00001d014742 36 43 37 34 33 37 49 39 29 33 27 26 25 22 26 29 45 64 56 61 63 42.03 383 1 1
Zm00001d014745 0.3 0.8 1 0.5 0.2 0.2 0 0.1 0 0.2 0.1 0.2 0 0.2 0 0 0.1 0.1 0 0 0 35.16 236 1 1
Zm00001d014755 0 0 0 0 0 0 0 0 0 0 0 0.1 0 0 0 0 0.1 0.2 0 0 0.1 47.36 399 2 1
Zm00001d014756 28 18 18 10 12 20 7 4 2 5 4 3 1 2 2 1 0.8 0.9 0.7 0.5 0.9 35.17 199 1 1
Zm00001d014761 15 12 14 14 14 10 7 7 6 9 8 9 7 7 8 8 6 9 7 9 7 27.84 176 1 0
Zm00001d014763 5 5 3 4 4 4 4 0.8 2 3 2 3 3 2 3 3 5 12 6 5 7 27.61 420 1 1
Zm00001d014769 13 12 11 12 8 5 3 2 2 2 2 3 0.4 0.9 2 2 3 3 4 2 4 36.36 286 1 0
Zm00001d014770 47 40 38 53 51 48 30 29 25 26 22 20 20 15 19 18 17 25 25 30 27 40.51 195 1 0
Zm00001d014772 130 173 195 284 305 281 230 234 102 96 87 89 77 73 89 54 74 57 78 58 63 30.7 114 0 0
Zm00001d014775 27 29 27 27 31 27 23 24 19 26 24 24 28 20 30 28 35 37 43 44 50 39.89 391 2 2
Zm00001d014779 16 14 17 15 12 12 9 6 6 9 7 7 6 6 6 5 8 12 11 10 15 47.52 101 1 0
Zm00001d014785 36 48 37 40 48 51 75 61 47 62 44 43 53 37 42 45 46 51 46 46 41 42.26 265 2 1
Zm00001d014790 2 1 0.9 0 0 0 0 0 0 0 0.1 0 0 0.5 0.5 0.2 0.3 0 2 0.3 2 48.46 130 0 0
Zm00001d014792 79 89 85 80 81 66 37 45 45 61 57 64 77 77 73 71 44 53 54 65 57 37.17 234 1 1
Zm00001d014794 6 6 4 4 2 0.8 0.4 0.4 0.5 0.9 0.8 1 1 2 2 10 34 20 28 18 28 26.74 415 1 1
Zm00001d014804 2 1 2 0.7 1 2 0.9 0.4 0.3 0.1 0.4 0.7 2 0.7 1 1 6 3 1 1 2 27.44 543 1 1
Zm00001d014806 0.2 0.3 0.3 1 0.8 1 0.4 0.2 0.8 0.6 3 2 2 3 4 4 3 1 1 2 0.6 32.65 392 1 0
Zm00001d014814 76 61 96 83 84 48 20 24 20 26 32 31 17 13 12 4 4 5 6 4 6 25.88 367 1 1
Zm00001d014816 2 3 1 0.9 0.6 0.1 0.1 0.3 0.2 0.1 0.1 0.1 0.4 0.4 0.3 3 3 4 4 6 5 35.07 191 1 0
Zm00001d014826 2 12 17 22 27 19 5 6 5 4 6 6 4 4 3 2 2 1 0.4 0.3 0.8 26.01 319 0 0
Zm00001d014830 0 0 0.1 0.1 0 0.1 0 0 0 0 0 0 0 0 0 0 0 0 0 0 0 45.09 255 1 1
Zm00001d014832 0 0 0 0 0 0 0 0 0 0.3 0 0 0 0 0 0 0.2 0 0 0.7 0 38.01 171 1 1
Zm00001d014840 0 0 0 0 0 0 0 0 0 0 0 0 0 0 0.1 0 0.1 0.1 0.4 0.3 0.1 26.57 286 1 0
Zm00001d014843 0.7 0 0.5 0 0 0 0 0 0 0 0 0.1 0 0.2 0.1 0.1 0 0 0 0 0 42.91 268 1 1
Zm00001d014850 0.3 0.2 0.4 0.2 0.3 0.3 0.2 0.2 0.2 0.1 0 0.1 0 0.1 0.1 0.1 0.1 0.1 0 0 0 34.62 413 2 2
Zm00001d014853 17 19 15 16 16 16 10 9 8 13 6 8 6 6 5 5 6 5 6 5 7 29.25 335 2 0
Zm00001d014872 0 0 0 0 0.1 0 0 0 0 0 0 0 0 0 0 0 0 0 0 0 0 33.72 172 1 0
Zm00001d014879 35 29 35 30 28 27 25 22 18 24 22 21 19 19 21 20 20 27 25 26 25 40.4 448 3 1
Zm00001d014882 5 7 6 6 7 7 6 4 3 4 3 3 2 2 2 2 3 4 4 4 4 27.63 76 0 0
Zm00001d014895 28 29 33 31 36 36 24 23 19 23 25 27 23 24 29 37 57 82 80 77 85 48.69 768 3 3
Zm00001d014906 16 27 23 19 22 20 9 8 7 10 10 10 14 9 11 12 10 11 9 9 7 30.59 474 1 1
Zm00001d014909 9 10 8 9 6 6 4 4 4 5 5 5 5 4 5 5 6 8 5 7 8 35.62 932 2 1
Zm00001d014912 19 20 19 19 17 15 11 9 8 10 9 9 12 8 9 9 11 15 16 13 15 26.58 79 0 0
[truncated: 5,559 more rows]
