# Supplementary material for: Global Dynamics in Protein Disorder during Maize Seed Development
Source: Genes (Basel). 2019 Jun 30;10(7):502. doi: 10.3390/genes10070502 (PMC6678312; doi:10.3390/genes10070502)
Supplement: Supplementary file 1 [file genes-10-00502-s001.zip › Supplementary_table_3_50-75.csv]

Gene 0_DAP 2_DAP 3_DAP 4_DAP 6_DAP 8_DAP 10_DAP 12_DAP 14_DAP 16_DAP 18_DAP 20_DAP 22_DAP 24_DAP 26_DAP 28_DAP 30_DAP 32_DAP 34_DAP 36_DAP 38_DAP disorder(%) lenght IDRs>30 IDRs>50
Zm00001d000045 10 10 9 6 7 8 4 7 5 4 4 5 3 3 3 2 4 3 2 1 5 64.77 318 2 2
Zm00001d000120 58 76 69 84 111 186 195 102 75 92 74 66 59 48 57 48 64 80 62 62 61 52.4 166 2 1
Zm00001d000134 0 0.2 0 0 3 6 14 22 9 12 7 7 17 8 7 9 2 0 0.3 2 0.2 56.05 157 1 1
Zm00001d000140 0 0 0 0 0 0 0 0 0 0 0 0 0 0 0.1 0.2 0 0.2 0 0.1 0 68.9 357 2 2
Zm00001d000197 18 23 22 14 15 13 12 11 7 10 8 10 9 5 8 3 11 3 13 6 9 68.6 172 2 1
Zm00001d000300 213 205 206 187 231 265 214 155 141 224 221 213 204 148 238 242 395 473 283 428 286 50.55 451 1 1
Zm00001d000303 0 0 0 0 0.1 0.1 0 0 0 0.1 0.1 0.3 0.7 0.4 0.8 2 15 1 4 1 7 65.05 269 1 1
Zm00001d000313 29 19 20 23 29 25 16 15 10 14 17 16 15 14 17 17 13 23 19 17 20 51.62 370 1 1
Zm00001d000314 12 13 14 9 7 9 6 9 6 6 6 7 6 5 6 4 6 6 4 4 7 59.46 412 2 1
Zm00001d000345 32 51 65 63 88 65 55 46 44 51 33 36 27 29 35 25 38 26 44 29 36 51.59 219 2 1
Zm00001d000351 0 0 0 0 0 0 0 0 0 0 0 0 0 0 0 0 0.2 0 0 0 0 72.07 111 1 1
Zm00001d000380 1 1 0.9 0.3 0.5 0.2 0.1 0.3 0.3 0.3 0.3 0.6 0 0.4 0.4 0.2 0.7 0.4 1 0.3 2 68.65 252 2 2
Zm00001d000390 0.7 0.5 2 2 3 1 0.3 1 0.7 1 0.6 0.8 0.2 0.3 0.1 0 0.6 0 0 0.3 0.1 73.43 256 1 1
Zm00001d000396 18 15 17 16 17 11 10 13 11 12 13 10 14 10 14 18 14 19 14 13 13 54.76 588 2 1
Zm00001d000424 3 3 7 4 6 3 3 2 2 3 1 2 0 0.9 2 1 3 2 2 1 3 57.64 399 2 1
Zm00001d000443 18 20 15 11 15 18 12 8 8 13 12 12 12 9 11 9 11 12 13 10 10 50.99 753 4 2
Zm00001d001776 0.7 0.6 4 1 0 0.3 0 0 0.5 0 0 0.7 0 0 0.4 0 0 0 0 0 0 56.25 80 0 0
Zm00001d001793 0 0 0 0.6 3 9 4 5 2 5 2 2 11 3 2 0.4 1 0 1 0.5 0 58.66 75 0 0
Zm00001d001796 4 5 6 4 3 2 1 3 2 2 3 3 3 3 3 2 2 3 4 4 4 67.59 108 1 0
Zm00001d001798 15 18 18 16 17 16 12 15 18 16 16 16 15 15 19 24 20 16 16 18 22 51.21 328 2 2
Zm00001d001814 49 53 58 60 90 100 73 54 36 45 41 43 32 38 38 46 55 63 56 44 54 74.58 299 2 2
Zm00001d001824 1 2 4 2 13 17 7 8 8 10 7 9 3 6 7 0.4 6 0.6 3 1 2 68.62 204 1 1
Zm00001d001825 14 13 13 10 6 5 5 4 3 4 3 4 5 3 5 3 3 2 1 3 2 54.76 787 2 2
Zm00001d001847 8 7 6 6 5 5 4 3 3 4 4 4 5 4 4 5 7 10 8 10 10 52.92 461 2 2
Zm00001d001852 0.8 0.5 0.5 0.4 6 20 6 26 24 12 11 10 5 7 6 2 4 0 1 0.5 0.4 57.25 131 1 1
Zm00001d001868 25 25 25 28 27 20 12 18 19 20 27 21 27 23 29 27 19 25 17 22 23 58.41 404 3 2
Zm00001d001899 77 85 58 78 76 109 92 48 36 56 44 54 36 25 29 32 59 43 57 59 58 54.86 113 1 0
Zm00001d001910 9 8 8 12 6 3 3 2 1 3 2 3 3 2 3 3 2 5 5 6 3 55.79 138 1 1
Zm00001d001931 0 0.6 0 0.5 0.4 0.2 0 0 0.1 0.3 0.2 0 0 0 0 0 0 0 0 0 0.2 69.78 139 1 1
Zm00001d001934 0 0.1 0.8 0.5 2 0.9 0.9 0.9 0.1 0 0 0.1 0 0 0 0 0 0 0 0 0 56.09 205 1 1
Zm00001d001948 0 0 0 0.1 0 0 0.1 0 0 0 0 0 0 0 0 0 0 0 0 0 0 58.75 320 3 1
Zm00001d001952 5 5 6 5 6 4 2 3 2 2 3 2 2 3 3 4 6 6 4 6 8 62.16 452 2 2
Zm00001d001961 0 0.1 0 0.2 0 0.3 0.1 0.4 0.4 1 0.5 0.6 0 0.4 0.5 0 0.4 0 0.2 0 0.1 56.77 236 2 1
Zm00001d001962 21 16 19 21 22 20 18 21 17 18 16 15 12 13 15 13 12 16 16 17 17 64.69 677 2 2
Zm00001d001972 11 7 6 9 9 12 7 6 3 6 4 3 4 2 2 2 5 4 7 6 5 64.17 67 0 0
Zm00001d001989 4 22 23 25 75 43 11 14 10 10 12 10 8 9 10 7 15 14 17 12 18 64.2 176 2 1
Zm00001d002005 0 0.1 0 0 0.1 0 0 0 0 0 0 0 0 0.1 0 0 0.1 0.1 0 0 0 52.88 399 3 2
Zm00001d002012 41 23 23 23 19 10 6 4 4 5 4 4 5 4 4 8 12 20 22 20 22 53.92 612 3 3
Zm00001d002025 4 2 0.8 0.5 0.8 0.6 0.5 0.7 0.6 2 2 3 3 2 4 11 36 46 43 40 66 58.28 712 3 2
Zm00001d002036 13 16 16 16 17 15 13 12 8 11 9 9 9 7 9 11 11 15 10 14 14 59.28 619 1 1
Zm00001d002067 1 2 3 3 6 2 3 2 2 3 1 2 2 2 0.8 0.6 2 0.6 1 0.3 0.8 65.34 176 1 1
Zm00001d002072 0 0 0 0 0 0 0.2 2 0.5 0.9 0.5 1 2 1 2 3 12 10 8 7 12 52.99 117 1 0
Zm00001d002075 11 17 22 18 16 9 6 5 3 3 2 2 0.8 2 1 2 5 4 3 4 4 66.22 533 3 3
Zm00001d002082 5 4 4 3 2 2 1 0.8 0.5 1 1 1 1 0.8 0.9 0.7 0.7 0.9 1 1 1 56.13 595 3 2
Zm00001d002083 0.2 0 0.4 0 0 0 0 0 0.1 0 0.4 0 0 0 0.1 0 0 0.2 0.3 0.2 0 69.52 233 2 1
Zm00001d002094 9 9 29 8 10 0.9 0.2 0.6 0.3 0.2 0.5 0.7 0.2 0.3 0.2 0 0 0 0 0 0 66 203 1 1
Zm00001d002096 0.8 2 0.8 0.9 0.3 2 0.2 0.3 0 0.2 0.6 0.3 0 0.4 0.3 0 0.2 0.2 0 0 0 64.87 205 1 1
Zm00001d002136 2 0.7 1 1 0.9 2 0.5 2 0.6 1 0.2 0.2 0 0.3 0.9 0.2 1 0.3 1 0 1 52.56 312 1 1
Zm00001d002137 12 12 20 27 24 22 8 10 6 7 8 7 5 10 10 10 23 19 22 14 22 72.53 142 1 1
Zm00001d002141 25 37 37 30 21 17 19 17 13 17 15 15 14 10 12 8 10 10 11 10 11 51.82 521 3 3
Zm00001d002144 0 0.8 0.6 0.6 0.2 0.2 0 0 0.4 0 0 0 0 0 0.4 0 0.5 0.4 0 0 0.3 60 135 1 1
Zm00001d002145 44 28 32 32 34 39 33 19 16 25 22 23 21 16 17 17 14 24 18 23 21 65.74 435 3 2
Zm00001d002149 5 5 4 5 3 3 2 2 2 2 2 2 3 2 3 2 2 2 3 3 2 51.61 93 1 0
Zm00001d002158 16 39 40 48 78 66 57 83 73 67 64 84 45 59 55 69 254 91 145 39 52 57.95 88 1 0
Zm00001d002159 8 40 54 78 157 138 62 94 97 95 95 96 43 73 78 52 206 63 124 33 39 64.51 93 1 0
Zm00001d002190 43 33 34 34 36 53 46 28 26 36 29 32 26 21 25 21 24 33 21 28 27 51.86 833 4 3
Zm00001d002192 0.5 0.9 0.9 0.2 0.3 0.6 0 0 0.2 0 0.1 0.1 0 0.2 0 0 0 0 0 0 0 74.78 341 3 2
Zm00001d002200 2 0.5 0.2 0.3 0 0 0 0 0 0 0.1 0 0.2 0.1 0.3 0.3 0.7 1 2 0.6 1 54.21 463 2 1
Zm00001d002213 0.4 0 0 0 0 0 0 0 0 0 0 0 0 0 0 0 0 0 0 0 0 50.75 132 1 0
Zm00001d002241 14 13 10 10 13 12 9 7 6 8 7 7 4 6 9 9 9 12 11 13 11 59.89 399 2 2
Zm00001d002278 74 88 182 170 196 33 4 5 5 3 6 3 0 1 2 0.2 2 0.5 0.1 0.2 0.7 54.81 270 2 1
Zm00001d002288 6 2 1 0.9 1 1 1 2 2 5 7 9 8 9 11 15 16 10 18 10 8 68.65 201 2 2
Zm00001d002290 0 0.9 0.3 0.5 1 0.9 0 0 0.6 1 1 0.8 0 1 0.7 1 0.9 0.8 0 1 0.4 67.76 152 1 1
Zm00001d002314 10 13 12 9 17 17 16 17 14 13 17 14 10 10 14 11 4 3 4 6 3 60.85 258 1 1
Zm00001d002315 11 9 11 14 12 9 6 5 5 8 7 8 11 8 11 11 7 10 9 8 7 61.74 332 1 1
Zm00001d002325 86 73 88 114 120 96 132 103 128 212 193 162 174 153 170 87 32 18 25 50 13 60.21 274 1 1
Zm00001d002344 31 51 40 47 55 48 43 40 25 34 23 23 19 17 26 15 20 22 20 18 19 50.46 107 1 0
Zm00001d002347 2 3 2 2 3 5 0.9 3 12 13 31 25 29 27 39 9 43 9 9 7 3 54.48 145 1 1
Zm00001d002348 2 0.9 0.9 1 0.3 0.1 0 0 0 0 0 0.1 0 0.2 0 0.4 0.9 0.6 0.7 0.6 0.5 73.78 328 1 1
Zm00001d002360 0.1 0.3 0.1 0 0 0 0.6 1 1 3 3 7 3 11 14 28 195 40 117 35 138 69.18 305 2 1
Zm00001d002383 0.5 0.2 0 0.2 0.4 0.1 0.4 0 0.1 0 0 0 0 0.1 0 0 0.1 0.1 0.5 0.2 0.7 65.54 238 1 1
Zm00001d002386 19 20 19 26 25 21 18 14 11 14 12 11 12 9 10 12 15 17 16 16 14 63.3 248 2 1
Zm00001d002405 4 4 4 5 4 4 2 2 2 1 2 3 0.4 2 1 0.5 3 1 2 1 3 58.38 298 2 1
Zm00001d002415 6 7 6 13 20 12 3 4 3 3 3 2 2 2 2 2 1 1 2 3 2 73.73 99 1 0
Zm00001d002416 2 2 1 1 2 2 4 2 3 5 4 4 2 3 4 5 5 10 4 4 5 54.4 397 1 1
Zm00001d002424 3 2 2 2 2 2 1 2 1 2 2 1 2 1 2 2 0.9 1 0.6 1 0.8 56.04 273 1 1
Zm00001d002425 2 2 1 1 2 0.8 0.6 0.8 1 0.8 0.5 0.8 0.3 0.6 0.7 0.6 2 2 1 1 1 62.94 197 1 1
Zm00001d002429 5 5 6 5 2 4 4 12 11 7 10 10 8 9 11 10 15 8 7 5 10 67.04 261 2 2
Zm00001d002432 3 3 1 1 1 1 1 0.7 1 0.6 0.5 0.6 0.1 0.3 0.4 0.9 1 1 0.9 0.9 1 73.77 389 3 2
Zm00001d002439 3 2 2 2 4 5 1 0.3 0.3 1 1 0.6 1 0.6 0.8 0.1 0.1 0.1 0.2 0.1 0.4 59.85 137 1 0
Zm00001d002440 40 35 41 39 42 33 20 16 12 18 19 18 19 19 21 20 21 25 24 24 16 61.7 598 2 2
Zm00001d002452 0.1 0.1 0 0.1 0 0 0 0 0 0.2 0 0.1 0 0.1 0.1 0.3 2 2 2 0.9 2 51.48 505 3 2
Zm00001d002476 0 0 0 0 0.3 0 0.3 0.3 0.3 0.2 0 0 0 0.1 0.1 0.1 4 0.3 3 0.2 0.2 62.22 405 3 1
Zm00001d002495 0 0 0 0 0 0 0 0 0 0 0.1 0.3 0 0.3 0.3 0.4 0.1 0.5 0.8 0.6 0.4 58.25 309 2 1
Zm00001d002537 19 18 17 17 19 22 22 22 17 21 22 21 12 16 21 18 13 18 18 18 17 54.93 324 1 1
Zm00001d002545 3 5 4 4 2 1 4 4 2 4 3 3 2 2 3 2 2 2 1 1 3 73.54 344 3 3
Zm00001d002554 0 0 0 0 0 0 0 0 0 0 0 0 0 0 0 0 0.2 0 0 0 0 55.21 297 1 1
Zm00001d002562 2 2 1 1 1 1 0.5 0.8 0.5 0.4 0.3 0.2 0.8 0.3 0.3 0.3 0.3 0.1 0.3 0.1 0.6 62.1 409 2 2
Zm00001d002566 0 0.1 0.1 0.1 0 0 0 0 0.1 0 0 0 0 0 0 0.1 0 0.3 0 0 0.1 57.24 290 2 2
Zm00001d002584 1 2 0.3 0.5 2 1 1 2 4 3 4 2 2 8 10 12 28 24 36 35 34 56.66 90 0 0
Zm00001d002596 0 0 0 0 0.2 0 0.9 0 0 0.3 0.5 0 0 0 0.3 0 0 0 0 1 0 67.59 108 1 1
Zm00001d002615 14 15 14 14 13 15 14 13 10 13 11 11 10 9 10 10 8 10 11 11 8 59.42 175 1 0
Zm00001d002616 0.2 0.1 0.2 0 0.1 0.1 0.1 0 0 0.2 0.1 0.2 0.4 0.1 0.1 0.1 0.1 0.1 0.6 0.1 0.1 59.3 376 1 1
Zm00001d002621 2 2 2 2 1 0.9 0.5 0.5 0.3 0.4 0.3 0.4 0.4 0.3 0.5 0.5 0.8 0.9 0.7 0.6 0.7 52.02 198 1 1
Zm00001d002639 20 20 25 21 19 19 13 16 16 15 17 14 12 13 16 14 15 18 14 16 15 50.26 380 2 2
Zm00001d002654 1 1 0.5 0.7 2 12 20 21 15 21 21 21 11 10 11 7 11 10 11 9 11 56.71 633 4 3
Zm00001d002688 8 6 8 9 7 4 4 2 2 2 2 2 2 3 3 3 3 2 3 2 2 57.02 698 3 3
Zm00001d002713 5 4 4 4 7 11 8 6 6 9 8 7 8 6 11 8 11 15 12 12 11 57.24 276 2 2
Zm00001d002747 0 0.1 0 0 0 0 0 0 0 0 0 0 0 0 0 0 0 0 0 0 0 55.15 252 2 2
Zm00001d002754 0.1 1 1 0.8 0.8 0.1 0 0.2 0 0 0.2 0.1 0 0.1 0.2 0.1 0.4 0.4 0.6 0 0.5 53.3 227 2 1
Zm00001d002760 0 0 0 0 0 0 0 0 0 0 0 0 0 0.1 0.2 0.5 0.8 0.6 0.9 0 0.2 53.93 356 1 1
Zm00001d002762 7 9 6 4 2 3 1 2 2 2 2 2 2 2 5 3 8 6 4 2 5 64.15 279 2 2
Zm00001d002768 0.7 9 4 6 1 25 244 461 583 661 539 1355 691 899 1238 273 3260 130 2356 464 2336 51.92 156 2 0
Zm00001d002772 0 0 0 0 0 0 0 0 0 0 0 0 0 0 0 0 0 0 0 0.1 0 56.91 188 1 1
Zm00001d002781 49 44 42 39 29 31 27 19 19 25 22 24 24 19 23 23 26 40 31 39 36 63.85 794 4 3
Zm00001d002784 2 0.8 0.7 0.9 2 1 0.7 0.8 0.4 0.9 0.5 0.4 0.8 0.4 1 0.3 0.8 0.8 0.8 0.8 0.6 74.9 263 1 1
Zm00001d002787 8 7 5 6 3 3 2 2 3 4 3 4 5 4 4 4 6 8 7 8 10 73.93 445 1 1
Zm00001d002806 0 0 0 0 0.2 1 0.8 0.8 0.5 0.9 0.3 0.6 0 0.2 0 0.1 0.7 0.1 0 0 0.1 53.87 258 1 1
Zm00001d002812 4 4 3 3 4 2 2 2 2 2 1 2 0.8 2 2 1 3 3 5 3 2 64.75 349 2 2
Zm00001d002814 10 7 8 8 5 4 1 2 1 2 2 2 3 1 1 1 1 2 2 1 1 64.86 444 3 1
Zm00001d002819 9 6 8 9 10 5 3 3 2 2 3 3 2 2 2 3 4 5 6 4 6 53.19 438 1 1
Zm00001d002820 0 0.1 1 0.9 0.1 0.4 0 0.7 0.2 0.1 0.1 0.1 0.2 0.1 0.2 0 0 0 0.8 0 0 62.44 245 2 2
Zm00001d002843 0.4 0.1 0.4 0.7 0.1 0.1 0.4 0.3 0.8 1 1 2 0.4 2 3 0.7 0.5 0.4 0.8 0.2 0.3 55.47 292 1 1
Zm00001d002844 0 0 0.3 0 0 0 0 0 0 0.1 0 0 0 0 0 0 0 0 0 0 0 55.55 108 1 0
Zm00001d002849 2 0.3 4 2 3 1 0 0.3 2 0.2 1 0.5 1 1 0.8 0.6 6 1 2 2 6 61.95 92 1 0
Zm00001d002865 9 9 8 8 7 6 3 3 3 4 3 3 3 3 4 4 4 5 4 4 3 73.3 457 1 1
Zm00001d002919 83 64 60 61 71 77 49 38 33 44 43 41 42 39 47 47 40 54 40 57 49 54.27 479 2 2
Zm00001d002925 20 26 23 26 25 20 14 12 10 14 13 12 14 10 10 8 7 11 9 10 9 59.87 618 3 1
Zm00001d002928 7 7 3 5 4 4 1 2 0.7 1 0.6 0.9 3 1 1 2 3 3 3 2 4 74.88 223 2 1
Zm00001d002964 5 5 3 4 3 2 3 2 1 2 2 2 0.5 1 2 1 3 1 1 1 3 66.5 209 1 1
Zm00001d003000 0 0 0 0 0 0 0.3 0.3 0 0 0 0 0 0 0 0 0 0 0 0 0 74.5 200 3 0
Zm00001d003001 0 0 0 0 0 0.1 0 0 0 0.2 0.1 0.1 0 0 0 0 0.3 0.4 0.2 0 0 63.07 195 1 1
Zm00001d003035 3 2 6 6 5 6 2 4 2 1 0.8 1 0.5 0.6 1 0.2 0.6 0.5 0.5 0 0.6 51.79 278 2 1
Zm00001d003057 0 0 0 0 0 0 0 0 0 0 0 0 0 0 0.2 0 0 0 0 0 0 74 200 2 2
Zm00001d003084 113 80 86 116 124 163 177 169 97 87 74 63 42 45 58 38 50 55 46 73 49 70 70 1 0
Zm00001d003123 27 16 19 17 18 23 11 7 6 9 9 9 8 8 9 10 9 13 12 14 12 71.91 883 3 2
Zm00001d003138 0.4 0.8 1 0.8 0.4 0.6 0.5 0.9 0.5 1 0.4 0.5 0.2 0.2 0.3 0.3 0.9 0.9 1 0.8 2 56.96 165 1 1
Zm00001d003159 65 91 77 126 161 132 103 96 61 76 63 62 69 36 49 53 72 46 71 97 68 54.9 51 0 0
Zm00001d003179 33 28 29 28 26 20 22 21 14 23 20 17 24 21 22 23 21 30 26 33 30 63.48 241 1 1
Zm00001d003197 3 5 10 7 3 5 2 2 1 2 2 3 3 3 3 0.9 9 0 2 0.2 3 55.85 222 1 1
Zm00001d003217 0 0 0.2 0.1 0 0 0 0 0 0.1 0 0.1 0 0.1 0 0 0 0 0 0 0 56.15 260 2 1
Zm00001d003222 33 24 26 30 21 17 12 10 11 14 14 14 16 13 13 15 20 32 26 27 25 53.57 308 1 1
Zm00001d003228 4 3 4 3 4 3 1 1 0.9 1 1 1 0.6 1 2 0.7 3 3 2 1 3 52.52 455 2 2
Zm00001d003254 17 19 19 20 21 19 19 21 16 21 16 17 17 15 19 15 12 16 14 16 13 54.39 296 2 2
Zm00001d003261 14 7 8 9 7 7 4 3 2 4 4 4 4 4 5 4 5 8 6 7 7 70.62 1556 8 8
Zm00001d003289 3 2 3 3 2 2 3 2 1 1 2 2 2 1 1 1 0.7 2 2 1 1 59.01 305 1 1
Zm00001d003291 20 14 15 14 15 19 20 19 16 19 19 18 15 14 13 11 10 15 14 19 18 73.29 513 2 2
Zm00001d003310 11 28 37 34 49 24 8 10 6 5 2 5 2 2 4 1 6 3 4 2 4 55.77 355 2 1
Zm00001d003322 4 4 3 2 2 2 2 0.8 0.6 1 0.9 1 1 0.8 0.8 0.4 0.1 0.1 0.2 0.2 0.1 70.92 227 1 1
Zm00001d003363 0 0 0.6 0.2 0 0 0 0 0 0 0 0 0 0 0 0 0.2 0 0 0 0 62.5 136 1 1
Zm00001d003368 8 12 8 3 3 4 1 0.9 1 2 1 1 2 0.9 0.7 0.6 0.3 0.9 0.6 0.7 0.9 60.39 505 2 2
Zm00001d003382 16 13 13 12 9 6 6 5 4 6 5 5 7 4 5 5 6 8 8 8 9 65.61 317 2 1
Zm00001d003405 0 0 0.4 3 0.6 0.9 0 0 0 0.1 0 0.1 0 0 0.1 0 0.2 0 0 0 0 67.44 215 2 1
Zm00001d003406 3 3 4 3 3 1 0.2 0.3 0.2 0.1 0.2 0.3 0.2 0.1 0.1 0.2 2 0.8 1 1 2 57.9 841 1 1
Zm00001d003414 1 5 15 14 8 5 3 3 3 1 1 2 0.8 1 0.7 0.3 1 0.4 0.9 0.5 1 57.26 365 1 1
Zm00001d003434 0.3 2 2 1 2 1 0.6 0.1 0.3 0.5 0.4 0.3 0.2 0.6 1 2 9 4 6 2 4 61.35 383 2 1
Zm00001d003451 0.1 0 0.1 0 0 0 0 0.2 0.3 0.3 0.9 1 0.6 2 0.7 1 2 3 2 2 5 52.06 532 2 2
Zm00001d003464 49 47 42 43 34 23 10 5 5 11 10 11 9 8 12 13 19 24 27 21 20 74.24 299 3 2
Zm00001d003485 3 1 2 0.6 0 3 2 0.6 0.1 0.8 1 0.7 0 0 0 0 0 0 0 0 0 58.75 80 1 0
Zm00001d003492 9 3 2 3 2 3 0.2 0.3 0.2 0.6 0.4 0.3 0 0.1 0.5 0.3 1 1 2 0 2 59.85 553 2 2
Zm00001d003513 0 0.2 0 0 0 0.1 0 0 0 0 0 0 0 0 0 0.1 0 0 0 0 0 54.49 178 1 1
Zm00001d003518 9 6 6 7 6 8 8 6 5 8 7 8 6 7 9 9 9 11 10 10 9 64.02 303 2 1
Zm00001d003539 15 16 15 16 21 28 23 25 16 20 15 16 16 14 15 13 12 12 12 13 13 56.96 79 0 0
Zm00001d003575 0 0 0.1 0.2 0.2 0.1 0 0.1 0.1 0.1 0 0 0 0 0 0 0 0.1 0 0 0.1 64.35 289 2 2
Zm00001d003592 0.4 0.4 0 0 0 0 0 0 0.1 0 0 0.1 0 0 0.1 0.1 0 0.1 0.1 0 0 52.43 267 2 1
Zm00001d003611 23 21 23 22 22 18 15 10 10 13 12 11 13 9 11 10 10 16 13 15 13 54.02 211 0 0
Zm00001d003631 1 0.1 0 0.2 0 0 0 0 0.5 0 0.2 0.1 0 0.1 0.3 0.2 0.2 0 0 0 0 72.48 189 2 1
Zm00001d003644 9 7 6 5 3 3 3 1 1 2 2 2 3 2 2 2 2 2 3 2 2 54.88 215 1 1
Zm00001d003653 37 71 52 60 74 85 65 59 49 69 42 54 42 32 49 26 61 46 50 43 56 68.3 142 1 1
Zm00001d003664 28 33 31 32 25 18 10 8 7 10 8 9 10 8 10 14 15 18 13 19 14 57.44 806 4 3
Zm00001d003718 0.8 1 1 0.2 0 0.4 0 0.2 0.1 0.2 0.4 0.2 0 0.2 0 0 0.1 0.1 0.1 0 0 69.26 231 2 1
Zm00001d003747 0 0 0 0 0 0 0 0 0.1 0.1 0 0 0 0.1 0.1 0.2 0.3 0.4 0.8 0.2 0.3 66.66 195 2 1
Zm00001d003754 0 0 0 0 0 0 0 0.1 0.1 0.2 0.2 0.1 0 0.1 0 0 0.3 0.1 0.3 0.2 0.5 53.06 865 5 3
Zm00001d003756 3 3 3 5 4 2 3 3 2 3 2 2 2 1 3 1 7 6 7 3 13 50.51 194 1 1
Zm00001d003757 24 139 631 1408 1925 428 37 12 2 2 7 6 10 6 7 4 5 2 7 2 2 65.54 119 1 1
Zm00001d003773 44 43 43 43 38 20 13 13 11 14 13 13 19 14 17 22 28 39 31 29 31 70.8 435 2 2
Zm00001d003775 1 0.6 0.3 0.5 0.9 0.7 0.7 0.5 1 0.7 0.8 1 0.5 0.5 0.7 0.6 2 1 1 1 3 60.88 248 2 1
Zm00001d003777 0.2 0 0.3 0.3 0 0 0 0 0 0 0 0 0 0 0 0 0 0 0 0 0 59.7 134 1 1
Zm00001d003779 0.7 2 2 0.4 0.6 1 0.1 0.5 0.3 0.1 0.1 0.2 0 0 0 0 0 0 0 0 0.1 67.33 447 1 1
Zm00001d003780 0.7 0.9 0.8 0.5 0 0.4 0.5 0.1 0 0 0 0.2 0 0.2 0 0 0 0 0 0 0 65.42 269 1 1
Zm00001d003783 0 0 0.2 0 0 0 0 0 0 0 0 0 0 0 0 0 0 0 0 0 0 74.78 119 1 1
Zm00001d003793 1 1 0.6 2 1 0.7 0.3 0.1 0.2 0.1 0.2 0.3 1 0.2 0.3 0.7 0.3 1 0.5 1 1 67.77 90 1 0
Zm00001d003806 2 4 2 1 2 0 0 0 0 0 0.4 0 0 0 0.4 0 0.4 0 0 0 0 62.5 88 1 0
Zm00001d003809 0.2 1 0.7 0.6 1 0.5 0.3 0.7 0.6 0.5 0.3 0.1 0 0.4 0.8 1 2 2 3 2 1 56.25 176 3 0
Zm00001d003822 51 71 48 75 92 94 179 175 115 160 107 97 120 72 102 56 49 58 55 63 47 55 80 1 0
Zm00001d003833 39 19 13 15 10 8 5 3 3 2 3 3 2 2 3 5 9 8 10 4 8 62.74 204 2 1
Zm00001d003836 8 6 4 5 3 3 2 2 2 2 2 3 2 2 2 2 3 4 4 4 4 58.2 457 2 2
Zm00001d003872 23 16 11 13 11 17 13 8 7 11 11 12 9 8 11 11 14 19 10 14 13 55.61 374 2 1
Zm00001d003884 0.6 0.4 0.5 0.5 0.3 0 0.1 0 0.1 0.1 0.1 0.1 0 0.3 0.7 1 9 6 7 5 6 64.11 248 2 2
Zm00001d003889 0.4 2 2 1 1 1 2 3 2 2 1 2 1 1 2 0.7 0.6 0.2 0.6 0.5 0.7 71.63 349 2 1
Zm00001d003903 4 6 6 5 7 16 0.9 0.3 0.3 0.1 0.7 0.3 0.6 0.8 0.4 0.2 0.6 0.1 0 0 0.2 65.55 180 2 2
Zm00001d003915 0 0 0 0 0.4 1 2 0 0 0 0.5 0.3 0 0 0.3 0.8 0 0 0 0 0 52.11 71 0 0
Zm00001d003917 35 32 28 31 29 32 28 18 19 25 22 20 18 14 18 17 17 23 20 29 21 64.6 291 1 1
Zm00001d003922 15 10 10 10 9 9 5 5 4 7 7 7 6 7 10 12 13 18 16 18 15 59.71 916 4 4
Zm00001d003928 10 8 7 9 12 10 7 8 8 9 9 9 9 7 8 12 13 17 16 17 17 51.35 74 0 0
Zm00001d003930 4 7 5 5 4 1 0.6 1 0.1 0.2 0.4 0.4 0 0.5 1 0.5 2 2 2 0.5 3 70.99 131 1 1
Zm00001d003981 0 0.6 0 0.4 0.4 0.2 0 0.2 0.1 0.4 0 0.6 0 0.4 0 0.5 2 0 0 0 0.8 58.73 126 1 0
Zm00001d004007 0 0 0.1 0 0.1 0.3 0 0.1 0 0 0 0 0 0 0.1 0.1 0 0 0 0 0.3 66.48 358 1 1
Zm00001d004016 0 0 0 0 0 0 0 0 0 0 0 0 0 0 0.1 0 0 0 0 0 0 52.39 397 2 1
Zm00001d004025 10 11 8 8 10 15 12 8 8 13 11 11 11 9 12 11 13 21 14 15 13 62.94 653 4 4
Zm00001d004033 30 24 25 22 23 28 23 22 21 36 24 25 30 20 28 23 27 32 30 36 28 63.39 653 3 3
Zm00001d004086 3 2 4 3 4 6 2 5 2 2 2 2 0.6 2 2 2 8 3 6 3 8 74.62 331 4 1
Zm00001d004140 28 21 22 24 20 19 15 11 9 13 13 12 9 12 13 13 14 21 15 21 18 61.84 967 4 3
Zm00001d004143 22 23 16 16 11 17 18 12 9 14 13 15 15 10 10 14 23 37 28 29 30 55.83 274 2 1
Zm00001d004173 0.9 0.9 0.2 0.2 0.6 0 0.3 0.2 0.2 0.3 0.2 0.2 0 0.2 0.4 1 0.5 0.6 0.6 0.6 0.8 57.27 213 2 1
Zm00001d004200 13 11 11 13 13 11 7 8 4 8 5 6 4 4 5 4 5 7 9 8 8 67.5 200 1 1
Zm00001d004216 0 0 0 0 0 0 0.3 0 0.1 0.1 0.4 0.3 0 0.2 0 0 0 0.2 0.1 0.1 0 67.83 572 2 2
Zm00001d004300 11 9 10 10 8 9 7 8 7 10 9 10 9 9 11 11 8 10 8 12 11 69.02 694 3 2
Zm00001d004310 0.3 0.3 0 0 0 0 0 0 0 0.2 0 0 0 0 0 0 0 0 0 0 0.4 72.52 91 1 0
Zm00001d004428 18 26 36 36 32 26 19 18 14 11 12 10 9 9 10 13 17 22 23 16 22 63.04 92 0 0
Zm00001d004446 1 0.7 0.8 0.2 0.6 0 0 0.1 0 0 0.4 0.2 0 0.2 0.5 0.5 1 0.8 0.3 0 0.7 67.39 273 3 2
Zm00001d004469 9 6 7 6 5 6 5 4 4 6 5 4 6 2 5 3 3 6 5 5 3 73.13 376 2 2
Zm00001d004477 31 28 28 26 23 24 22 18 19 17 18 16 15 14 16 13 17 26 22 23 25 54.98 291 2 1
Zm00001d004483 0.6 0.6 0.9 0.2 0.5 0.5 0.7 0.6 0.3 0.9 0.4 0.5 0.1 0.6 0.5 0.4 1 2 2 1 3 67.03 358 1 1
Zm00001d004497 0.2 0.2 0 0.2 0 0 0 0 0 0.1 0 0 0 0 0 0 0 0 0 0 0.1 50.32 459 1 1
Zm00001d004521 12 6 6 7 7 6 4 3 3 4 4 4 5 3 5 5 6 9 7 7 9 58.64 839 3 3
Zm00001d004557 3 3 3 2 3 1 0.7 0.4 0.3 0.9 0.6 0.8 0.7 0.9 0.8 0.8 1 2 2 1 2 50.42 946 2 2
Zm00001d004610 0 0 0 0 0 0 0.8 0 0.1 0 0 0 0 0 0 0 0 0 0 0 0.2 52.51 179 1 1
Zm00001d004614 2 1 3 3 12 7 3 0.6 0.6 0.6 0.1 0 0 0 0 0 0 0 0 0 0 63.12 160 2 0
Zm00001d004625 0 0 0 0 0 0.1 0 0 0.3 0.2 0.4 0.7 0 0 0.4 0 0 0 0.2 0 0 60.81 171 2 0
Zm00001d004674 0 0 0 0 0.3 0 0 0 0 0 0 0 0 0.1 0 0 0 0 0.1 0 0 70.05 394 2 1
Zm00001d004681 0 0 0 0 0 0 0 0 0 0 0 0 0 0 0 0 0.2 0.2 0 0 0.1 68.58 191 2 1
Zm00001d004690 1 0.6 2 2 0.2 0.4 0 0.3 0 0.1 0.2 0.5 1 0.5 0.5 0.8 3 3 6 3 3 54.05 259 1 1
Zm00001d004699 0 0 0 0 0 0 0 0 0 0 0 0 0 0 0 0 0.4 0 0.2 0 0.4 52.2 159 1 1
Zm00001d004700 10 23 20 10 4 0.5 0.1 2 0 0.1 0.1 0 0 0 0 0.2 0 0.5 0 0.1 0.1 54.05 111 1 1
Zm00001d004733 26 15 18 23 16 15 10 19 9 9 8 11 6 9 11 8 11 18 15 19 19 50.63 79 0 0
Zm00001d004746 0.3 0 0 0 0 0 0 0 0.1 0 0.9 0.8 4 3 2 19 43 50 66 47 54 58.82 102 0 0
Zm00001d004769 0 0 0 0 0 0 0 0 0 0.2 0 0.1 0 0 0 0 0 0 0 0 0 55.31 188 1 1
Zm00001d004806 0 0 0.1 0 0 0 0.1 0.1 0 0.1 0 0.1 0 0 0 0 0 0 0.2 0 0.3 51.76 85 1 0
Zm00001d004837 105 113 96 77 78 130 246 223 222 200 177 167 181 144 123 136 111 109 92 140 126 68.84 276 1 1
Zm00001d004843 54 57 67 128 101 16 6 4 2 2 2 0.6 1 0.3 0.2 0.7 1 1 1 0.4 2 58.01 131 1 0
Zm00001d004851 38 30 33 25 27 19 24 19 18 24 21 19 18 14 17 18 15 17 13 20 19 55.5 436 2 2
Zm00001d004852 0 0 0 0 0 0 0 0 0 0.1 0 0.1 0 0 0 0 0.1 0.1 0 0 0 64.55 79 0 0
Zm00001d004862 0 0 0 0 0.1 0 0.1 0 0.1 0 0 0 0 0 0 0 0 0 0 0 0 50.19 261 1 1
Zm00001d004875 8 8 8 9 7 5 3 3 3 4 4 4 5 4 4 6 8 13 12 12 12 52.51 695 6 2
Zm00001d004881 0.5 0.1 0.7 0.1 0.4 0.1 0 0 0.1 0.1 0.1 0.2 0 0.1 0 0 0.3 0.1 0 0 0 57.93 233 2 1
Zm00001d004882 0.2 0.2 0.1 0.1 0.5 0.1 0 0.3 0 0 0 0.2 0 0.1 0.1 0.1 0.1 0.4 0.4 0 0.2 69.59 398 3 3
Zm00001d004889 0 0 0 0 0 0 0 0 0 0.1 0 0 0 0 0.1 0 0 0 0 0 0 56.87 262 2 2
Zm00001d004903 0.1 0.5 0.1 0 0 0 0 0.2 0.6 1 1 2 0.1 0.8 0.2 0.1 0.1 0 0.3 0 0.2 72.24 299 4 1
Zm00001d004914 0 0 0 0 0 0 0 0 0 0 0 0 0 0.1 0 0 0.1 0 0 0 0 52.31 302 2 2
Zm00001d004924 5 4 4 2 1 1 0.8 1 0.5 0.7 0.5 0.7 2 0.4 0.3 0.2 0.3 0.1 0 0.1 0.2 70.67 358 2 2
Zm00001d004927 32 33 32 32 34 65 30 27 19 23 25 26 25 17 22 23 31 61 44 34 62 57.52 186 2 0
Zm00001d004933 41 33 49 34 35 23 25 24 19 17 18 18 10 17 15 7 8 9 10 9 10 55.71 341 2 2
Zm00001d004934 3 3 2 2 2 3 2 2 2 2 3 3 2 3 3 2 3 3 2 2 3 55.94 454 2 1
Zm00001d004942 0 0 0 0 0 0 0 0 0 0 0 0.3 0 0 0 0 0 0 1 0 0 50.84 118 1 0
Zm00001d004959 8 7 5 7 4 6 7 6 5 8 6 6 5 5 5 5 4 5 4 4 5 56.25 288 1 1
Zm00001d004972 16 9 10 7 6 4 2 3 3 4 2 4 0.2 2 6 4 4 5 12 3 7 62.56 187 1 1
Zm00001d004993 10 8 6 7 8 8 4 2 2 4 3 3 3 2 3 3 4 4 4 5 4 53.78 476 2 1
Zm00001d004996 0 0 0 0 0 0 0 0.1 0 0 0 0 0 0.1 0 0.1 0.2 0.1 0.1 0.1 0.1 52.81 337 2 2
Zm00001d005005 0 0 0 0 0 0.1 0 0 0 0.1 0 0 0 0 0 0 0.1 0 0 0 0.1 64.69 456 5 1
Zm00001d005007 0.3 0.3 1 0.1 0.5 0.6 0 0 0 0 0.1 0.1 0 0.1 0.1 0.3 0.2 0 0 0.4 0.2 68.55 194 1 1
Zm00001d005008 0.8 1 1 0.9 0.7 0.2 0.1 0.1 0.1 0.1 0.3 0.4 0.2 0.4 0.5 0.5 0.5 0.6 1 0.6 0.8 63.63 825 3 1
Zm00001d005012 3 2 1 3 2 1 2 0.9 0.7 1 1 1 0.8 0.9 0.9 1 1 2 2 2 2 73.7 327 2 1
Zm00001d005013 2 0.9 1 3 2 1 1 0.8 0.7 0.9 0.8 0.6 0.7 0.4 0.6 0.7 1 2 0.9 0.8 1 63.96 444 2 1
Zm00001d005024 0 0 0 0 0 0.1 0 0 0 0 0 0 0 0 0 0 0 0 0 0 0 71.24 153 2 2
Zm00001d005030 9 7 6 6 3 3 3 3 2 2 2 3 4 3 4 5 9 15 15 18 18 73.56 87 1 1
Zm00001d005040 0 0.4 0.1 0.2 0.2 0.6 2 0.3 0.4 1 1 1 1 0.7 0.5 0.4 0.2 0.4 0 0 0.7 50.12 415 3 2
Zm00001d005087 0 0.1 0 0.2 0.3 0.1 0.4 0 0.2 0 0.3 0.2 0 0.1 0 0 0 0 0 0 0 62.06 348 2 2
Zm00001d005102 31 34 25 27 25 23 15 13 10 14 12 10 10 8 10 8 9 10 9 10 10 68.99 258 1 1
Zm00001d005106 34 41 42 42 32 24 26 20 20 25 23 23 22 17 21 19 15 21 15 23 20 61.82 461 3 2
Zm00001d005109 3 3 6 5 6 4 2 3 0.6 1 0.6 1 0 1 1 0.6 3 0.5 0.9 0.4 1 52.22 90 0 0
Zm00001d005156 7 4 3 3 4 3 2 1 1 2 2 2 2 1 2 2 3 5 4 3 5 69.77 827 3 2
Zm00001d005179 63 49 46 54 45 44 18 17 16 16 21 19 22 13 18 20 35 49 38 39 54 56.45 209 1 1
Zm00001d005208 10 9 6 3 4 5 1 1 0.8 0.4 0.7 1 2 1 2 0.8 3 2 1 1 4 54.78 303 1 1
Zm00001d005281 27 23 19 22 19 22 16 12 11 13 15 14 8 11 14 14 16 21 20 18 21 53.48 774 4 3
Zm00001d005297 19 8 9 7 3 2 2 3 3 3 3 4 5 4 7 7 4 4 3 3 3 66.09 1100 4 2
Zm00001d005303 25 27 25 21 20 26 17 12 11 13 13 12 11 10 11 12 16 20 15 21 22 68.3 407 1 1
Zm00001d005315 12 18 29 13 18 13 15 17 13 15 12 17 12 12 14 10 33 21 41 9 24 62.23 331 2 2
Zm00001d005322 0.4 0.5 0.5 0.2 0 0 0 0.1 0.4 3 5 12 6 11 5 22 112 115 54 44 106 71.37 262 1 1
Zm00001d005338 44 43 40 38 34 32 25 26 20 24 24 23 26 21 29 31 35 50 36 41 38 61.33 463 3 2
Zm00001d005350 7 5 5 5 4 6 5 3 4 5 5 5 5 4 6 6 6 8 7 7 7 59.86 1161 3 3
Zm00001d005359 13 12 14 10 11 5 3 3 2 3 2 2 3 2 2 2 5 8 7 9 12 55.27 322 2 1
Zm00001d005387 0 0 0 0 1 2 1 0.1 0 0.2 0.1 0.1 0.6 0 0.1 0 0 0 0.2 0.2 0 61.29 62 0 0
Zm00001d005399 4 2 2 2 3 2 1 0.9 0.3 0.5 0.4 0.7 0.7 0.3 0.3 0.3 0.3 0.4 0.1 0.4 0.5 74.59 311 1 1
Zm00001d005406 17 17 17 16 12 9 7 5 5 5 5 5 4 4 4 4 5 10 8 9 9 52.1 357 1 1
Zm00001d005429 12 13 14 15 11 6 5 3 2 4 3 3 4 3 4 6 7 11 11 11 11 56.17 737 3 3
Zm00001d005437 0 0.3 0.2 0 0.2 2 3 1 0.8 0.9 0.5 0.3 0.8 1 0.3 0 0 0 0 0 0 59.47 153 1 0
Zm00001d005441 4 2 3 5 3 1 1 0.8 0.3 0.4 0.8 0.7 1 0.6 1 1 2 2 3 2 1 73.72 274 1 1
Zm00001d005446 3 4 3 2 5 0.8 0.1 0.6 0 0.1 0 0 0.2 0 0 0 0 0 0 0 0 62.58 139 1 1
Zm00001d005460 62 96 109 111 146 167 71 69 44 73 57 58 56 52 54 48 17 12 12 19 17 56.54 451 2 2
Zm00001d005465 0.2 0.2 0.1 0.1 0 0 0.1 0.3 0.1 0 0.2 0.1 0 0 0 0 0.2 0 0 0.3 0 73.77 305 2 2
Zm00001d005529 0 0 0 0 0 0.2 0 0 0.1 0 0.1 0 0 0.1 0 0.1 0 0.1 0 0 0 70.83 168 1 1
Zm00001d005534 0 0 0.1 0 0 0.1 0 0 0 0 0 0 0 0.1 0 0 0 0.1 0 0 0.1 59.51 373 3 2
Zm00001d005536 3 1 2 2 3 3 0.3 0.5 0.4 0.8 1 0.5 0.5 0.6 2 0.4 0 0.1 1 0.3 0.3 56.94 72 1 0
Zm00001d005566 0 0 0 0 0 0 0.1 0 0 0 0.1 0 0 0 0 0 0 0 0 0 0 50.39 379 2 2
Zm00001d005570 27 2 1 1 1 2 0.2 0 0.5 2 0.6 1 0.2 1 0.6 0.1 0 0 0 0 0.2 59.02 205 1 1
Zm00001d005578 5 5 3 3 5 4 0.9 0.4 0.6 2 0.2 0.3 0.2 0.5 0.6 0.9 2 1 2 0.6 0.4 54.7 170 1 1
Zm00001d005581 0 0 0 0.1 0 0 0 0 0 0 0 0 0 0 0 0 0 0 0 0 0 73.37 169 1 1
Zm00001d005617 0 0.3 0 0.4 1 5 4 1 3 3 6 4 5 6 2 2 1 0.7 1 0.8 0.3 62.79 258 2 2
Zm00001d005661 0.6 2 2 2 1 0 0.8 0.6 0.3 0.4 0.2 0.2 0 0.2 0.6 0 1 0.7 0.4 0 2 65.84 366 2 2
Zm00001d005668 0 0 0 0 0 0 0.4 0 0 0 0.1 0 0 0.2 0 0 0 0.3 0 0 0 50.5 99 0 0
Zm00001d005670 0 0 0 0 0.2 0.2 0 0 0 0 0 0 0 0 0 0 0 0 0 0 0 71.02 107 1 0
Zm00001d005672 14 13 16 14 9 7 3 2 2 2 2 3 2 2 3 3 5 8 7 7 8 57.35 68 0 0
Zm00001d005692 4 0.4 0.1 0.1 0.7 0.3 0.2 0.1 0.3 0.2 0.2 0.2 0.3 0.2 0.4 0.1 0.3 0.2 0.4 0.1 0.2 73.49 283 2 2
Zm00001d005726 127 109 93 71 70 64 14 20 11 12 14 13 13 11 15 18 23 24 21 17 23 56.95 539 3 2
Zm00001d005737 0 0.2 0 0 0 0 0 0 0 0.2 0.1 0 0.6 0.3 0.5 0.1 0.8 0.6 1 0.7 0.5 72.1 276 4 1
Zm00001d005740 0.5 0.3 0.3 0.2 0 0 0 0 0.1 0.1 0.1 0.3 0 0.2 0.1 0.1 0.5 0 0 0.1 0.6 59.48 348 2 1
Zm00001d005752 2 2 3 3 6 4 0.5 1 0.8 1 0.4 1 0 0.2 0.3 0.2 2 0.6 1 0.2 0.6 67.45 421 4 1
Zm00001d005757 7 2 2 1 0.5 0.3 0.3 0.4 0.2 0.5 0.6 0.9 1 1 2 0.9 5 2 5 1 7 69.52 361 2 2
Zm00001d005760 2 2 2 3 3 0.9 1 2 2 2 3 4 4 6 5 5 8 2 10 6 8 72.69 326 1 1
Zm00001d005767 0.2 0 0 0.3 0.1 0.1 0.1 0 0 0 0.1 0.1 0 0.2 0.1 0 0 0.1 0 0 0.6 54.39 421 1 1
Zm00001d005773 0 0 0.2 0 0 0 0 0 0 0.1 0 0 0 0.1 0 0 0 0.1 0 0 0 57.53 478 3 1
Zm00001d005779 41 26 28 31 19 12 7 6 5 8 7 8 10 7 8 9 11 19 19 20 21 70.2 198 2 2
Zm00001d005789 186 308 171 117 151 114 109 42 36 64 30 26 28 21 24 9 9 5 15 6 9 53.94 152 1 1
Zm00001d005792 0 0 0 0 0 0 0 0 0 0 0 0 0.2 0.1 0.2 0 0 0 0 0 0 59.39 330 2 2
Zm00001d005794 25 24 28 27 22 18 15 10 8 13 11 12 14 10 11 11 11 18 13 15 14 51.54 97 1 0
Zm00001d005803 1 2 0.5 0.4 0.4 0.1 0 0.3 0.2 0.5 2 2 2 2 2 5 2 0 0.2 0.2 0.4 70.16 181 1 1
Zm00001d005813 12 32 18 14 17 39 7 4 3 3 5 2 2 1 3 1 1 2 1 1 2 65.34 176 1 1
Zm00001d005824 2 3 3 2 2 1 0.5 0.3 0.4 0.3 0.8 1 0 0.7 1 0.9 2 6 4 3 3 64.43 388 1 1
Zm00001d005841 0 0 0 0 0 0 0 0 0 0 0 0 0 0 0 0 0 0 0.3 0 0.1 64.87 242 2 1
Zm00001d005854 0 0 0 0 0.1 0 0 0 0 0 0 0 0 0 0 0 0 0 0 0 0 62.86 237 1 1
Zm00001d005875 0.5 0.2 0 0 0 0.1 0 0.4 0.2 0.3 0.1 0.1 0 0.1 0.1 0.1 1 0.2 2 0.3 1 69.53 325 2 2
Zm00001d005881 23 15 15 13 8 8 9 4 5 9 9 12 10 15 20 22 26 24 24 22 12 50.14 341 3 1
Zm00001d005884 13 12 9 15 12 9 7 7 5 6 4 4 4 3 2 1 3 4 3 2 4 65.24 305 3 1
Zm00001d005885 0.3 0.1 0.1 0 0 0 0 0 0.1 0.1 0 0.2 0 0.2 0.2 0.1 0.1 0 0 0 0.1 54.25 400 2 2
Zm00001d005888 1 2 3 4 5 4 6 13 8 11 8 12 18 15 24 14 26 10 10 6 13 50.67 298 1 1
Zm00001d005896 0 0.1 0 0 0.3 1 2 1 1 1 0.6 0.7 0.2 0.1 0.1 0.3 0 0 0 0 0 70.17 57 0 0
Zm00001d005901 0.2 0.6 0 0 0 0 0.2 0.7 0.2 0.2 0.8 0.5 0 0.6 0.4 0.1 0.5 0.3 0.5 0.4 0.1 53.87 258 1 1
Zm00001d005914 0 0 0 0 0 0 0 0 0 0 0 0 0 0 0.2 0 0 0 1 0 0.3 71.42 28 0 0
Zm00001d005923 0.4 0 0 0 0 0.1 0 0.2 0.2 0.1 0.2 0.1 0 0.2 0.1 0.4 1 1 2 0.6 0.9 66.56 344 2 2
Zm00001d005936 0 0.1 0.1 0 0.1 0.1 0 0 0 0 0 0.1 0 0 0.2 0.2 0.9 0.2 0.5 0.5 2 66.92 393 5 2
Zm00001d005944 18 26 27 23 21 14 12 18 14 12 17 16 19 15 17 22 22 16 23 20 21 50.5 200 1 0
Zm00001d005964 4 3 2 1 0.9 0.5 0.1 0.1 0.1 0.2 0.3 0.4 0.3 0.5 0.9 0.5 0.7 0.8 1 0.7 1 59.6 453 3 2
Zm00001d005971 0.6 1 3 2 1 0.5 0 0.2 0 0 0.1 0.1 0 0.1 0.1 0 0.1 0 0 0 0 55.71 271 2 2
Zm00001d005975 45 33 36 48 58 43 23 25 17 17 16 12 16 13 16 18 21 35 30 28 33 62.76 94 1 0
Zm00001d005977 23 20 7 5 3 4 3 5 3 3 6 2 0 3 6 4 5 6 6 2 11 66.32 98 1 0
Zm00001d005984 0.7 5 5 4 2 3 0.4 5 6 3 4 3 7 2 4 3 2 0.4 0.6 0.6 0.7 59.56 183 2 1
Zm00001d005989 1 0.6 0.9 0.8 3 0.8 1 3 1 2 3 3 4 2 3 3 8 5 11 4 12 61.62 86 0 0
Zm00001d005991 0 0 0 0 0 0 0 0 0 0 0.1 0 0.2 0 0 0 0 0 0 0.1 0 55.93 59 0 0
Zm00001d005997 18 14 14 14 14 19 11 11 9 10 10 12 11 11 15 24 38 51 38 37 41 58.76 405 1 1
Zm00001d006001 12 15 16 16 24 21 8 4 4 6 4 4 5 4 5 7 11 16 14 13 11 62.19 574 4 3
Zm00001d006009 0 0 0 0 0 0.1 0 0 0 0 0 0 0 0 0 0 0 0 0 0 0 56.65 263 2 2
Zm00001d006013 2 2 1 0.8 0 0.5 2 0.9 0.6 0.6 0.5 0.9 1 0.7 0.5 0.8 3 0.2 6 0.9 3 56.52 138 1 0
Zm00001d006016 48 47 43 19 18 19 9 7 3 4 5 4 6 4 12 4 50 12 29 8 56 67.08 161 1 1
Zm00001d006041 37 37 36 39 39 41 31 22 23 35 28 28 33 26 29 25 19 21 17 22 15 58.3 1578 7 5
Zm00001d006065 8 11 13 14 17 9 5 6 7 6 5 4 4 4 3 4 4 5 5 4 5 62.85 350 2 2
Zm00001d006078 0 0.1 0.4 0.4 0 0.4 0 0.5 0 0.2 0.1 0.2 0 0.1 0.3 0.2 0.3 0 0.8 0.6 0.5 68.75 192 1 1
Zm00001d006091 2 1 2 0.8 0.5 0.4 0 0 0.2 0.2 0.2 0.5 0.2 0 0.3 0.1 0.1 0.3 0.6 0.5 0.7 51.3 423 2 1
Zm00001d006099 1 0.6 0.6 1 0.8 0.4 0.8 0.5 0.4 0.5 0.4 0.5 0.7 0.4 0.5 0.3 0.4 0.9 0.6 0.8 0.7 74.82 143 2 1
Zm00001d006106 2 3 2 3 2 1 0.2 0.6 0.2 0.3 0.4 0.2 0 0.1 0.5 0.3 0.1 0.4 0 0.2 0.3 65.38 260 1 1
Zm00001d006108 18 12 16 15 14 10 5 6 4 6 6 5 5 5 5 4 5 9 8 10 7 69.51 643 3 1
Zm00001d006122 0 0 0 0 0 0 0 0 0 0 0 0 0 0 0 0 0 0 0.2 0 0 54.74 137 1 0
Zm00001d006127 11 10 10 9 8 6 4 3 3 5 4 4 4 3 3 5 6 8 7 9 7 62.26 371 2 2
Zm00001d006132 6 5 6 4 2 3 3 1 1 1 2 2 0.5 1 2 0.7 0.5 0.6 0.8 0 0.2 52.37 842 2 1
Zm00001d006134 0 0.1 0 0.2 0 0 0 0 0.2 0.2 0.1 0 0 0 0.1 0 0 0.1 1 0.3 0.4 74.14 263 2 2
Zm00001d006159 6 7 5 7 9 7 7 4 4 5 4 3 3 2 2 2 4 6 5 7 7 55.48 164 1 1
Zm00001d006162 5 3 4 1 1 3 1 3 2 2 3 2 3 2 2 2 0.7 0.3 1 3 3 50.08 623 2 2
Zm00001d006173 0 0 0 0 0 0 0 0 0 0 0 0 0 0 0 0 0.1 0 0.2 0 0 67.62 349 3 3
Zm00001d006194 44 41 41 46 53 47 35 37 23 24 20 20 22 18 18 22 28 37 34 40 49 62.36 93 1 0
Zm00001d006195 0.7 1 1 0.5 0.4 0.7 0.3 0.3 0.7 0.5 0.2 0.3 0.1 0.4 0.9 0.4 0.8 0.4 0.4 0.8 1 59.83 244 3 1
Zm00001d006196 15 16 20 16 24 18 13 10 6 6 4 6 0.5 3 3 2 6 5 5 3 7 51.13 88 0 0
Zm00001d006209 0.1 0.1 0 0 0 0 0.1 0.1 0.3 0 0.4 0.2 0 0.1 0.2 0.3 0.9 2 0.6 0.5 1 66.97 324 1 1
Zm00001d006226 7 9 10 9 10 12 10 11 9 12 9 10 10 7 10 7 7 10 9 9 10 61.94 318 1 1
Zm00001d006227 49 60 57 64 71 74 68 41 36 45 40 35 41 31 29 32 35 44 43 51 45 50.9 332 2 1
Zm00001d006244 4 6 6 4 4 5 4 4 3 2 3 4 1 3 3 3 7 6 9 7 8 69.9 402 3 3
Zm00001d006278 0 0.8 1 1 1 1 0 0 0.1 0 0 0 0 0.2 0.8 0 2 0.9 1 0.9 1 68.84 138 2 0
Zm00001d006295 10 13 11 13 13 11 10 8 9 10 12 9 7 7 10 8 6 6 4 5 4 57.38 406 2 2
Zm00001d006306 26 40 41 50 40 29 84 143 180 176 158 120 109 95 122 73 18 11 10 25 10 52.8 89 1 0
Zm00001d006307 3 4 3 3 2 2 1 1 1 2 1 1 0.8 0.7 1 1 1 2 1 2 1 70.42 443 3 2
Zm00001d006314 0 0 0 0 0 0 0 0 0 0 0 0 0 0 0 0 0 0 0.1 0 0 66.95 115 1 1
Zm00001d006316 2 4 4 2 4 5 7 4 1 1 2 1 2 1 2 2 5 3 6 2 4 70.31 64 1 0
Zm00001d006317 8 6 5 5 6 7 5 5 5 7 7 6 8 7 8 8 8 13 11 12 10 50.46 856 4 2
Zm00001d006324 3 4 4 2 2 2 1 1 0.8 1 1 1 0.3 0.7 1 0.7 2 1 0.8 0.9 2 69.06 333 1 1
Zm00001d006332 0 0.3 0 0 0 0.1 0 0.1 0 0 0 0 0 0 0 0 0 0.2 0 0.1 0 50.25 390 1 1
Zm00001d006337 31 35 42 38 37 33 29 27 17 21 16 16 19 16 19 20 28 30 40 33 37 52.06 194 2 1
Zm00001d006343 9 7 8 5 2 2 0.5 0.9 0.5 0.5 1 0.7 0.9 0.9 0.7 1 2 2 2 1 2 74.69 573 1 1
Zm00001d006409 12 11 10 8 8 7 5 4 4 5 5 5 4 3 4 5 6 8 8 8 8 59.04 271 1 1
Zm00001d006460 9 6 8 10 7 4 3 2 1 3 2 2 2 2 2 2 2 4 3 4 4 57.14 63 1 0
Zm00001d006474 132 150 233 198 198 119 72 87 75 84 78 82 78 82 91 86 77 92 95 87 68 55.02 209 2 1
Zm00001d006499 5 7 4 4 3 3 2 1 1 2 1 2 1 1 1 1 1 1 2 1 1 52.11 756 4 3
Zm00001d006500 0.1 0.2 0.1 0 0.1 0.1 0.1 0.1 0.1 0.2 0.1 0.1 0 0.1 0 0.1 0.1 0.1 0 0.1 0.1 50.61 405 3 1
Zm00001d006521 1 2 2 2 2 3 1 2 0.9 0.7 0.9 0.8 0 0.2 0.6 0.6 5 6 2 2 7 69.89 186 1 1
Zm00001d006573 44 35 34 33 36 44 41 36 41 50 52 52 58 52 60 59 46 52 39 56 36 69.15 1835 7 5
Zm00001d006574 2 0.9 2 1 1 0.8 0.7 0.9 1 0.9 1 1 1 0.4 2 0.5 1 0.3 0.9 0.1 0.6 56 375 2 2
Zm00001d006575 0 0 0.2 0 0 0 0.2 0.3 0 0.4 0.3 0.4 0 0.2 0.2 0.1 0.3 0.1 0 0.2 0.1 56.19 121 1 1
Zm00001d006578 0.6 1 1 1 2 7 12 9 7 9 10 10 11 8 9 8 8 10 13 10 10 68.11 367 2 2
Zm00001d006580 10 9 7 8 9 9 9 7 5 7 6 7 6 5 6 5 5 8 7 7 7 51.54 452 2 2
Zm00001d006581 10 12 22 13 10 4 0.6 2 1 0.7 1 1 0 0.7 0.6 0 0.1 0 0.1 0 0.1 56.23 345 3 1
Zm00001d006597 7 9 8 7 7 6 5 6 6 8 8 8 8 6 9 7 3 3 3 3 3 63.21 280 2 1
Zm00001d006601 4 2 2 2 4 5 1 3 0.9 1 0.7 1 0.7 0.7 0.8 1 0.9 1 1 0.4 2 70.37 351 2 2
Zm00001d006612 0.7 4 6 9 11 16 19 56 55 47 52 71 40 42 60 16 30 11 17 15 29 60.86 115 1 1
Zm00001d006616 0 0 0 0 0 0 0.5 0.7 0 0.3 0.7 1 0 1 1 2 11 11 18 9 11 52.03 123 1 0
Zm00001d006625 9 8 7 7 7 5 3 4 4 6 5 6 6 6 7 7 7 11 10 11 10 57.84 1153 7 6
Zm00001d006626 12 10 10 7 6 1 1 0.9 0.4 0.8 2 0.9 1 1 3 1 0.7 1 0.3 0 0.7 68.58 261 1 1
Zm00001d006643 0 0 0 0 0.7 0.2 0.7 0.4 0 0 0.4 0.1 0 0.1 0.2 0.4 0.2 0.2 0 0 0.2 70.71 140 1 1
Zm00001d006653 0 0.2 0.3 0.2 0 0 0 0 0.1 0.1 0 0.1 0 0 0.1 0 0 0 0 0 0 59.16 311 1 1
Zm00001d006677 16 8 15 10 11 7 3 7 3 3 2 4 2 2 2 0.3 3 1 1 0.9 2 65.74 324 2 1
Zm00001d006699 43 46 56 64 69 61 43 67 49 58 42 46 56 37 44 30 52 43 48 51 35 52.23 67 0 0
Zm00001d006708 22 17 21 18 20 18 6 8 8 8 5 9 5 4 5 3 40 17 35 14 64 67.5 437 2 1
Zm00001d006714 26 30 34 32 36 44 27 31 24 29 21 23 18 18 24 20 34 28 24 26 26 57.96 157 1 1
Zm00001d006727 0.7 0.6 0.3 0.5 0.4 0.2 0.1 0.2 0.1 0.2 0.3 0.2 0.3 0.3 0.1 0.2 0.3 0.3 0.5 0.6 0.5 53.4 88 1 0
Zm00001d006732 0 0 0 0 0 0 0.1 0.2 0 0 0 0.1 0.2 0.1 0 0 0 0 0 0 0 65.02 649 3 3
Zm00001d006739 0 0 0.1 0 2 2 2 0.9 0.9 1 0.7 0.4 0.1 0.2 0.3 0.2 0 0.6 0 0 0 53.77 212 1 1
Zm00001d006757 7 8 7 6 5 4 3 2 1 3 3 2 3 1 2 1 2 3 2 2 2 52.23 670 3 1
Zm00001d006768 5 3 4 3 3 3 3 4 3 3 3 3 1 2 4 3 2 1 0.3 0.6 0.2 50.26 382 1 1
Zm00001d006789 33 31 30 31 25 21 18 16 16 26 24 24 26 20 24 23 19 25 21 29 23 54.94 899 3 2
Zm00001d006828 5 5 4 5 7 3 0.8 1 0.7 2 0.9 1 3 1 2 3 1 2 0.5 0.8 0.7 62.09 955 5 4
Zm00001d006835 36 40 45 53 52 43 46 52 52 53 62 59 59 63 70 56 24 27 36 32 19 57.8 173 1 1
Zm00001d006837 18 15 15 13 8 6 5 3 3 5 4 5 6 4 5 4 6 10 11 13 11 71.27 94 0 0
Zm00001d006861 15 9 11 13 9 6 5 4 3 5 5 5 5 4 5 5 5 9 8 8 8 67.08 79 1 0
Zm00001d006864 8 6 6 4 4 4 9 10 11 15 20 15 19 14 17 16 4 3 4 7 3 70.27 1376 4 4
Zm00001d006865 0.2 0.1 0 0 0 0.3 0.4 0.6 0.4 1 1 2 0.7 2 1 2 6 6 7 6 5 54.79 365 2 1
Zm00001d006879 0 0 0.3 0.3 0.4 0 0 0 0 0 0 0 0 0 0 0 0 0 0 0 0 63.09 252 2 2
Zm00001d006884 9 8 10 8 9 8 6 4 5 7 6 6 6 5 6 6 5 7 7 6 6 54.63 291 2 1
Zm00001d006887 1 0.2 3 0.3 0.4 0.5 0.2 0.2 0.1 0 0 0.5 0 0.2 0.2 0 0 0 0.3 0 2 60.28 141 1 0
Zm00001d006899 129 130 106 103 151 269 216 141 125 169 130 134 107 104 140 156 284 361 263 346 354 50.59 251 1 1
Zm00001d006941 4 2 3 2 3 1 0.3 0.4 0.6 0.8 1 0.8 2 2 1 2 6 11 9 7 9 57 528 1 1
Zm00001d006945 6 3 5 4 5 5 2 2 1 2 2 2 2 1 2 1 2 0.9 2 0.9 1 59.89 369 2 2
Zm00001d007035 1 1 0.4 2 2 2 0.9 0.9 0.7 1 0.3 0.6 0 0.5 0.3 0 0.4 0.8 0 0.3 1 58.82 102 1 1
Zm00001d007042 17 23 23 20 26 24 26 39 31 29 28 28 35 28 37 34 33 30 21 27 26 53.1 563 2 2
Zm00001d007065 60 46 59 52 50 48 46 38 37 46 53 56 45 49 52 41 35 35 36 37 34 65.03 326 1 1
Zm00001d007071 0 0 0.2 0 0 0 0 0 0 0 0 0.1 0 0 0.1 0 0.4 0.2 0 0.3 1 57.14 56 0 0
Zm00001d007083 0 0 0 0 0 0 0 0 0 0 0 0.2 0 0 0 0 0 0.1 0 0 0.1 55.83 240 1 1
Zm00001d007084 0 0 0 0 0 0 0 0.1 0 0 0 0 0 0 0 0 0 0 0 0 0 53.28 152 1 1
Zm00001d007092 9 7 6 6 4 4 4 4 3 4 3 4 4 3 4 3 4 6 6 6 7 53.88 978 5 4
Zm00001d007097 35 31 63 36 43 19 11 14 15 15 9 20 8 7 10 2 12 1 7 2 9 50.31 159 1 1
Zm00001d007105 6 11 9 4 2 3 0.7 1 0.5 0.6 0.7 0.6 0 0.2 0.1 0 0 0.2 0 0 0.2 60.64 277 1 1
Zm00001d007107 5 10 10 8 7 3 0.4 1 1 0.9 0.5 0.4 0.3 0.2 0.4 0.1 0.2 0.1 0.2 0.1 0.3 57.45 409 2 2
Zm00001d007130 0.2 0.2 0.7 0.5 0.2 0.6 0 0.1 0.1 0.2 0 0 0 0 0.1 0 0.1 0.1 0 0 0 72.95 318 1 1
Zm00001d007133 22 21 20 21 23 23 13 7 7 11 10 10 9 9 10 15 22 30 25 28 25 57.73 97 1 1
Zm00001d007159 0 0 0 0.3 8 6 1 0.8 0 0.8 0.1 0.4 1 0 0.1 0 0 0 0 0 0 60 170 1 1
Zm00001d007168 0.1 0.1 0.2 0.4 0.3 0.4 0 0 0 0 0.1 0 0 0 0 0 0.1 0 0 0 0 67.38 233 1 1
Zm00001d007185 15 13 11 13 10 6 4 5 4 5 6 6 7 6 7 9 13 15 15 12 10 53.93 458 3 2
Zm00001d007204 6 7 5 3 2 6 3 2 1 1 1 1 0.6 0.7 0.4 0.1 0.1 0.2 0.3 0 0.1 72.8 364 2 2
Zm00001d007295 12 11 12 11 9 8 7 6 5 5 6 6 7 4 5 4 5 7 6 6 6 65.57 915 4 4
Zm00001d007299 0 1 1 1 1 1 85 194 136 178 215 265 235 323 299 158 491 179 338 119 134 53.53 99 1 0
Zm00001d007302 20 14 14 16 14 9 4 5 4 5 6 5 6 5 5 5 5 8 8 9 8 53.14 683 1 1
Zm00001d007311 2 3 5 5 4 2 2 0.9 0.9 0.8 1 0.7 0.4 0.3 0.5 0.1 0.1 0 0.1 0 0.2 68.75 448 3 2
Zm00001d007339 10 12 10 8 8 8 7 5 4 6 5 5 6 4 5 5 9 13 14 11 17 60.66 300 1 1
Zm00001d007369 16 14 15 15 14 14 12 7 6 11 9 9 9 7 7 7 9 13 11 11 11 52.08 96 1 0
Zm00001d007381 0.1 0.7 0.3 0.1 0.2 0.3 0.2 0 0.1 0 0.1 0.3 0.8 0 0 0.1 0.2 0.1 0 0 0 62.96 81 1 0
Zm00001d007382 3 2 2 2 1 3 6 6 5 3 3 3 3 2 1 0.4 0.3 0 0.3 0 0 53.56 519 2 2
Zm00001d007387 2 2 1 1 1 1 1 0.9 0.7 1 0.9 0.6 0.9 0.5 0.6 0.7 0.6 0.8 0.6 0.5 0.6 61.95 92 1 0
Zm00001d007389 10 3 5 3 4 1 1 0.9 0.5 0.4 1 0.9 0 0.6 0.5 1 0.2 2 0.6 0.4 0.7 60.79 176 1 1
Zm00001d007394 9 5 3 3 2 2 1 6 6 3 3 3 2 5 6 4 5 6 3 4 5 51.02 147 1 0
Zm00001d007465 17 10 10 9 4 4 2 2 2 2 3 3 1 1 2 2 3 4 4 4 5 52.56 312 1 0
Zm00001d007498 0.9 0.4 0.2 0.1 2 0.9 1 1 0.2 0.5 0.7 1 0 0.4 0.7 0.6 0.5 3 0.6 1 1 64.07 206 2 1
Zm00001d007500 34 24 24 23 20 18 16 10 9 15 12 14 16 11 12 11 10 12 9 12 9 56.65 233 1 1
Zm00001d007503 5 4 5 3 3 2 0.3 0.5 0.4 0.7 0.7 0.6 0.1 0.4 0.7 0.6 0.9 2 0.7 0.9 2 50.87 456 2 2
Zm00001d007507 8 7 5 6 5 5 4 3 3 5 4 5 3 3 4 4 4 8 6 6 8 60.54 332 1 1
Zm00001d007514 28 17 13 20 19 40 39 22 15 15 14 15 13 9 8 9 19 25 15 15 25 73.29 191 2 2
Zm00001d007532 0 0 0 0 0 0 0.4 0 0 0 0 0.3 0 0 0 0 0 0 0 0 0 55.68 88 1 0
Zm00001d007604 0.3 0.3 0.1 0.1 0 0.2 0 0 0 0.1 0.1 0 0.1 0 0.2 0 0.1 0 0 0.2 0.1 73.91 69 1 0
Zm00001d007609 2 0.6 0.9 1 1 0.7 0.2 0.5 0.1 0.3 0.2 0.4 0.6 0.4 0.4 0 2 0.6 0.3 0.2 1 63.07 390 3 2
Zm00001d007624 0.1 0 0 0.1 0.2 0 0 0 0 0 0 0.1 0 0.1 0 0 0 0.1 0.2 0 1 50.84 238 1 1
Zm00001d007682 7 6 5 8 8 6 3 6 4 4 3 3 2 2 2 2 3 4 5 3 5 51.42 280 3 1
Zm00001d007694 0 0 0.6 0 0.4 0 0 0 0 0.2 0 0 0 0.1 0 0 0 0 0 0 0 50.66 75 0 0
Zm00001d007719 13 9 11 10 8 7 6 5 4 4 5 6 5 4 5 7 9 12 11 12 11 60.82 1353 3 2
Zm00001d007768 8 6 5 4 4 4 1 0.5 0.7 0.8 1 2 3 1 2 2 3 5 4 5 4 62.94 251 1 1
Zm00001d007769 21 19 16 18 15 13 11 8 6 10 9 10 8 7 8 9 8 11 11 13 11 67.01 767 3 2
Zm00001d007784 64 67 63 51 37 52 45 39 36 45 44 51 54 34 45 50 72 84 81 79 77 55.18 299 1 1
Zm00001d007799 4 4 4 3 2 2 2 2 2 3 2 3 3 2 3 2 2 4 2 4 3 54.68 384 2 1
Zm00001d007831 0.2 4 16 12 17 7 4 4 3 4 2 5 0.7 5 7 1 3 2 0.6 4 2 60.77 181 2 1
Zm00001d007832 0.3 0 0.4 0.5 1 0.6 0.7 0.5 0.1 0 0 0.1 0 0 0 0 0 0 0 0 0.2 67.17 195 1 1
Zm00001d007835 55 29 36 26 27 18 14 26 19 21 21 22 17 18 19 23 34 38 42 35 59 56.4 578 2 2
Zm00001d007842 0.8 0.5 0.5 0.3 0.1 0 0.1 0 0.1 0.1 0.2 0.4 0.7 0.3 0.3 1 1 1 1 1 0.8 61.66 360 2 2
Zm00001d007848 0 0 0 0 0 0 0 0 0 0 0 0 0 0 0.1 0 0.1 0 0.2 0 0.1 53.45 608 2 2
Zm00001d007868 4 2 4 3 1 1 0.7 1 0.7 0.3 0.5 1 0.2 0.3 0.1 0.1 1 0.5 0.9 0.2 2 64.54 440 4 1
Zm00001d007875 0 0 0 0.2 0.9 2 1 2 2 2 2 2 2 2 3 2 0.5 0.7 2 0 0.7 60.39 101 1 0
Zm00001d007882 0 0.1 0.7 0.9 0.7 0.3 0 0.1 0.1 0.2 0 0.1 0.4 0.1 0 0.1 0 0.1 0 0.2 0 51.7 294 2 0
Zm00001d007886 16 11 13 11 7 9 6 4 4 6 6 6 6 5 6 6 6 11 9 10 9 60.73 1006 3 3
Zm00001d007897 76 79 92 98 111 72 60 89 74 74 63 69 46 53 59 41 44 39 41 40 51 70.37 54 0 0
Zm00001d007898 21 11 15 9 12 16 7 11 4 4 6 6 4 4 4 2 7 4 8 3 6 74.14 263 2 1
Zm00001d007911 0 0 0 0 0 0 0 0 0 0 0 0 0 0 0.1 0 0 0 0 0 0 74.34 191 1 1
Zm00001d007915 10 11 16 10 12 12 8 10 7 8 7 10 5 8 13 8 16 18 11 9 15 73.8 397 1 1
Zm00001d007920 0 0 0 0 0 0.1 0 0 0 0 0 0 0 0 0 0 0 0.1 0.1 0 0 52.05 219 2 1
Zm00001d007947 35 38 43 37 33 34 17 13 11 16 14 15 12 14 14 15 15 26 16 21 22 73.59 678 2 2
Zm00001d007949 2 2 0.9 0.9 0.5 0.2 0.2 0.1 0.2 0.3 0.1 0.1 0.2 0.2 0.5 0.2 0.3 0.2 0.1 0.4 0.3 57.14 70 1 0
Zm00001d007953 0 0 0.6 0.9 0.5 0.1 0 0.1 0 0 0 0 0 0 0 0 0 0 0 0 0 68.92 547 2 1
Zm00001d007961 18 18 21 17 12 12 12 11 9 11 9 11 8 7 10 7 6 11 6 11 5 53.05 213 2 1
Zm00001d007962 3 3 3 3 4 3 2 2 2 3 1 2 3 2 1 0.8 3 2 6 1 5 53.62 345 2 1
Zm00001d007977 0 0.3 0 0 0 0 0 0 0.1 0 0 0 0 0 0 0 0 0 0.2 0 1 60.97 164 1 1
Zm00001d008188 0 0 0 0 0 0 0 0 0 0 0.1 0 0 0 0.1 0.1 0 0.1 0.1 0.1 0 61.66 240 2 1
Zm00001d008198 2 3 1 1 0.9 1 1 0.5 0.6 1 1 2 1 3 2 1 2 3 3 3 4 52.68 298 3 1
Zm00001d008205 1 0.5 0.4 0.3 0.2 0.4 0.1 0.2 0 0.1 0 0.1 0.5 0 0.2 0 0.3 0.5 0.2 0.2 0.5 71.15 638 2 2
Zm00001d008219 0.3 0.1 0.2 0 0 0.1 0 0 0.1 0 0.1 0.1 2 0 0 0 1 1 0.5 0.2 1 67.28 217 1 1
Zm00001d008222 4 0.5 0.3 0.2 0.2 0.5 0.3 1 1 0.9 0.8 0.5 1 0.8 0.6 1 0.4 0.2 0.1 0.3 0.6 55.74 348 2 2
Zm00001d008229 0.2 0.1 0 0.2 0.1 0.2 0.1 0.2 0.1 0.1 0.1 0.1 0.1 0.1 0.1 0 0 0 0 0.1 0 71.71 297 3 2
Zm00001d008236 25 22 26 23 26 24 14 9 7 12 9 11 10 9 10 11 12 15 14 14 13 58.23 249 2 1
Zm00001d008251 2 0.9 2 1 0.8 1 1 1 0.5 0.2 0.9 0.6 1 0.7 0.5 0.2 0.3 0.4 0.1 0.4 0.3 61.53 299 2 2
Zm00001d008257 78 129 113 143 153 210 273 150 103 135 111 97 106 75 86 67 71 84 75 85 71 67.81 87 1 0
Zm00001d008262 7 12 9 9 7 13 9 5 6 8 8 7 8 6 7 3 5 6 7 7 7 59.86 152 1 1
Zm00001d008264 11 13 11 10 10 11 12 12 10 10 9 8 11 8 9 7 12 10 8 10 11 51.09 229 2 1
Zm00001d008281 4 4 2 3 3 4 4 5 4 4 4 5 3 4 4 4 8 9 10 10 9 51.35 368 2 2
Zm00001d008296 0 0 0 0 0 0 0 0 0 0 0 0 0 0 0 0 0.1 0 0 0 0.1 58.74 509 3 2
Zm00001d008306 15 14 18 16 15 12 11 8 7 11 10 10 12 9 13 15 15 22 17 20 17 73.22 437 2 2
Zm00001d008307 1 1 3 2 2 3 1 1 2 2 2 2 3 2 3 3 4 2 3 2 2 58.53 287 2 2
Zm00001d008312 8 8 4 2 3 1 0.2 0.5 0.2 0.1 0.1 0.3 0 0.5 0.2 0.4 1 1 1 1 2 64 100 1 0
Zm00001d008340 0.2 0.6 0.3 0.2 0.2 0.2 0.8 0.8 1 1 2 2 2 3 4 5 7 6 6 4 6 55.42 83 1 0
Zm00001d008341 0 0 0 0.2 0 0 0 0 0 0 0 0 0 0 0 0 0 0 0 0.1 0 52.55 333 2 1
Zm00001d008354 34 30 37 29 28 26 21 16 15 22 20 19 21 16 18 20 16 18 17 21 13 68.6 293 2 2
Zm00001d008355 0 0 0 1 1 0.6 0.4 0.3 0.4 0.9 0 2 3 0.9 4 2 3 0 0 0.5 0 74.68 79 1 0
Zm00001d008384 0 0 0 0 0 0.1 0 0 0 0 0 0 0 0 0 0 0 0 0 0 0 67.53 154 1 1
Zm00001d008392 0.4 0.7 0.8 3 4 2 0.6 0.6 1 0.3 0.8 0.9 0.6 0.7 0.7 0 1 2 1 1 1 66.66 213 2 2
Zm00001d008404 0.3 0.2 0.9 0.6 0.3 0.2 0 0 0 0 0.1 0 0 0 0 0.1 0 0 0 0 0 74.29 463 3 2
Zm00001d008450 0 0.2 0 0 0 0 0 0 0 0 0 0 0 0 0 0 0 0 0 0 0 66.93 124 1 1
Zm00001d008453 3 2 3 1 2 0.6 0 0.9 1 0.6 0.6 1 0.9 2 4 3 11 5 12 3 9 62.83 148 1 0
Zm00001d008480 0 0 0 0 0 0.5 0 0.2 0.3 0.5 0.5 0 0 0.1 0.3 1 0.9 0.2 1 0.6 2 54.28 140 1 1
Zm00001d008515 44 60 54 35 21 6 2 3 1 1 2 3 0.8 2 2 2 3 4 2 3 2 60.25 463 2 1
Zm00001d008520 13 13 13 12 15 19 19 16 15 22 18 19 23 17 22 20 19 22 22 24 15 53.57 881 3 3
Zm00001d008535 5 5 5 3 3 0.7 0.6 0.7 0.3 0.8 0.4 0.6 0.5 0.4 0.5 0.5 2 0.7 1 0.9 2 56.28 581 2 2
Zm00001d008540 14 17 25 28 37 12 6 5 9 14 7 9 5 9 12 4 17 7 12 7 12 70.58 187 1 1
Zm00001d008546 25 15 14 11 12 12 12 16 9 15 10 13 8 10 13 6 28 17 22 11 38 63.98 336 2 2
Zm00001d008565 20 11 9 10 4 3 1 1 1 2 3 3 4 3 4 5 6 8 8 6 6 62.42 660 3 2
Zm00001d008573 42 26 33 25 17 11 9 6 2 2 2 4 4 3 8 7 19 22 8 5 10 65.85 205 2 1
Zm00001d008602 14 11 13 14 15 11 6 8 7 7 6 5 4 5 6 3 4 4 4 2 5 51.83 299 1 1
Zm00001d008612 5 4 3 2 1 0.3 0.5 0.6 0 0.2 0.2 0.1 0 0.1 0.1 0 0 0 0.1 0 0.1 53.96 202 1 0
Zm00001d008621 0.6 0.4 0.4 0.4 0.8 0.7 0.8 0.5 0.6 0.8 0.5 0.4 0.9 0.4 0.5 1 1 2 0.9 1 0.6 54.79 730 2 2
Zm00001d008641 1 1 0.8 1 2 2 0.6 1 0.7 0.2 0.7 0.7 1 0.6 0.7 0.3 2 0.5 0.8 0.6 1 50.19 263 2 1
Zm00001d008646 6 7 7 7 8 7 7 6 5 6 5 5 7 4 4 4 9 10 10 8 11 50.98 255 2 1
Zm00001d008668 0.4 1 0.7 0.1 0.2 0.1 0 0.1 0.1 0 0.1 0 0 0 0 0.1 0 0 0 0 0 53.76 279 2 1
Zm00001d008700 7 3 4 3 2 0.7 0.4 0.4 0.4 0.6 0.8 1 0.5 0.6 1 1 4 3 2 1 4 72.3 65 1 0
Zm00001d008726 11 12 11 11 10 8 7 6 6 6 9 7 11 6 7 8 7 10 8 11 10 55.17 58 0 0
Zm00001d008730 3 1 3 2 2 0.5 0 0.4 0.1 1 0.3 0 0 0.1 0 0 0.2 0 0.2 0 0 54 200 1 1
Zm00001d008735 14 14 29 32 34 25 17 18 15 10 10 9 4 5 5 3 3 2 3 2 4 63.42 257 2 1
Zm00001d008748 4 5 4 5 4 6 7 4 4 5 5 4 3 3 4 4 3 6 4 8 5 68.13 430 3 2
Zm00001d008752 19 21 16 19 17 12 12 10 7 13 10 11 12 9 11 11 12 12 15 15 11 63.73 91 1 0
Zm00001d008753 0.8 0.1 0.6 0.1 0.1 0.7 0.2 0 0.5 0.4 0.4 0.3 1 1 1 0.2 0.2 0 0.8 0.8 0.9 57.29 192 1 1
Zm00001d008763 10 5 7 6 6 6 4 4 4 5 5 5 5 5 7 7 10 13 11 11 8 50.45 1540 7 5
Zm00001d008782 21 9 13 8 9 4 2 5 3 3 3 4 0.3 2 1 0.3 3 1 3 0.7 6 58.35 353 2 1
Zm00001d008792 0 0.1 0 0 0 0 0 0 0 0 0 0 0 0 0 0 0 0 0.5 0 0 73.33 225 2 1
Zm00001d008794 0 0.1 0.1 0 0.1 0.4 0 0 0 0 0 0 0 0 0 0.1 0.4 0.1 0 0 0.8 58.7 540 2 2
Zm00001d008802 0 0 0 0 0 0.2 0.2 0.1 0 0.2 0.5 0.1 0 0.4 0.2 0.8 0.2 0.1 0.2 0.4 0 63.68 190 2 0
Zm00001d008825 1 0.2 2 1 2 2 0.5 0.5 0.5 0.8 0.8 0.9 0.3 0.6 0 0 0.2 0 0 0.3 0.2 66.9 142 1 1
Zm00001d008836 0 0 0 0 0 0.4 0 0 0.5 0.3 0.6 0.4 0 0.2 0.2 0 0.3 0 0 0 0 57.14 105 1 0
Zm00001d008856 40 38 40 39 24 19 18 13 11 13 13 14 13 9 11 12 17 29 24 30 30 54.21 273 1 1
Zm00001d008866 0.6 0.2 0.8 0.8 0 0 0 0 0 0 0.2 0.2 1 0 0 0 0 0 0 0 0 61.6 250 1 0
Zm00001d008870 11 11 10 10 9 7 6 3 3 4 3 3 3 2 2 3 3 3 3 3 3 63.95 86 1 1
Zm00001d008871 8 7 7 4 5 8 3 3 3 3 3 4 4 3 5 3 7 6 7 5 9 65.83 322 1 1
Zm00001d008881 0 0 0 0 0 0 0 0 0 0 0 0 0 0.2 0 0 0.2 0 0 0 0 69.71 142 1 1
Zm00001d008890 9 5 5 5 5 6 5 2 1 3 3 2 2 2 2 2 1 3 2 3 2 69.57 516 3 2
Zm00001d008922 1 2 1 1 0.8 1 0.7 0.7 0.4 0.7 0.6 0.7 0.7 0.8 1 1 1 2 3 3 3 74.89 490 3 3
Zm00001d008951 66 95 86 102 80 85 80 58 52 54 49 45 47 36 40 30 33 46 28 41 39 73.04 230 1 1
Zm00001d008968 0.5 0.7 2 0.4 0.2 0.8 0.7 0.4 0.5 0.4 0.4 0.4 0 0.3 0.6 0 0.5 0.2 0 0 0.4 62.15 325 3 1
Zm00001d008984 8 11 12 10 9 10 5 4 3 4 3 3 4 2 4 4 5 7 5 4 4 58.96 446 2 2
Zm00001d008992 26 28 25 26 32 29 24 33 23 29 27 28 22 21 25 17 26 25 23 32 27 62.68 67 1 0
Zm00001d008993 9 7 8 6 5 5 3 4 2 3 2 2 2 2 2 2 3 5 3 4 5 55.55 198 1 1
Zm00001d008997 39 30 39 44 39 27 14 12 8 11 13 13 15 13 16 17 19 24 24 20 22 60.96 707 4 4
Zm00001d009047 0.1 0.1 0 0.1 0.1 0 0 0 0 0 0 0 0 0 0.1 0 0.1 0 0.2 0.1 0 61.45 192 1 1
Zm00001d009066 0 0 0 0 0 0.3 0 0 0 0 0 0 0 0 0 0 0.4 0.2 0 0.1 0.6 57.54 318 2 1
Zm00001d009106 0.9 0.7 0.2 0.2 1 0.7 0.3 0.1 0.4 0.3 0.1 0.2 0 0.4 0 0 0 0.1 0 0 0 64.14 251 1 1
Zm00001d009110 0 0.4 0 0.7 0 0.2 0 0.3 0 0 0 0 0 0 0 0 0 0 0 0 0 54.35 195 1 1
Zm00001d009116 5 14 13 8 8 5 4 2 0.8 0.9 0.6 1 0.9 1 2 1 9 6 8 4 12 51.38 144 1 0
Zm00001d009129 0.7 1 4 4 3 1 4 7 6 6 5 3 0 3 2 0.6 0.2 0.5 0.7 0 0 59.49 79 1 0
Zm00001d009161 45 52 58 52 65 128 151 87 60 72 62 59 41 38 41 48 77 43 80 65 79 53.16 158 1 1
Zm00001d009167 0 0 0 0 0 0 0.1 0.3 0.3 0.3 0.4 0.5 0.2 0.7 0.3 0.1 0.1 0 0.2 0.3 0 54.04 766 1 1
Zm00001d009174 3 3 3 3 1 0.7 0.5 0 0.2 0.2 0.3 0.4 0 0.1 0.1 0 0.3 0.5 0.9 0.4 0.2 56.52 138 1 1
Zm00001d009176 1 1 0 1 1 0 0.1 0.4 0.2 0.4 0.1 0.2 0 0.1 0.2 0 0 0.4 0.7 0.3 0.1 56.36 55 0 0
Zm00001d009221 41 29 27 33 24 24 15 10 8 14 13 13 12 9 12 16 19 28 26 33 23 53.91 460 3 2
Zm00001d009238 0 0 0 0 0 0 0 0 0 0 0 0.1 0 0 0 0 0 0 0 0 0 74.44 90 1 0
Zm00001d009255 0 0 0.3 0.1 0.5 0 0.9 0.5 0.4 0.5 0.2 0.4 1 0.8 1 0.8 0.2 2 2 2 2 69.6 102 1 0
Zm00001d009286 3 1 0.9 2 1 0.4 0.3 0 0.3 0.2 0.3 0.3 0.1 0.3 0.3 0 0.5 0.3 0 0.5 0.2 59.92 252 2 2
Zm00001d009297 0.1 0 0 0.1 0 0 0 0 0 0 0 0 0 0 0 0 0 0 0 0 0.3 63.71 237 2 2
Zm00001d009320 0 0 0 0 0 0 0 0 0 0 0 0 0.4 0 0 0 0 0 0 0 0 66.23 231 1 1
Zm00001d009352 35 26 27 27 23 23 17 18 16 21 19 19 19 17 20 18 19 28 24 26 27 53.1 354 3 3
Zm00001d009415 3 2 7 3 4 12 3 1 1 2 0.8 3 0.3 2 1 0 4 0 0.3 0 0.2 53.52 142 1 0
Zm00001d009418 27 21 21 22 19 26 21 14 9 11 7 7 8 6 8 7 8 11 9 9 9 54.28 70 0 0
Zm00001d009423 0 0 0 0.1 0 0.1 0 0.1 0 0 0 0 0 0 0 0 0 0 0 0 0 60.2 98 1 1
Zm00001d009445 90 101 133 164 155 126 71 50 46 69 42 46 38 34 47 35 41 53 40 39 35 56.92 130 1 0
Zm00001d009483 0 0 0 0 1 0 0 0 0 0 0.1 0 0 0 0 0 0.3 0 0 0 0 51.96 127 1 0
Zm00001d009501 0 0 0 0 0 0 0 0.2 0 0 0 0 0 0 0 0 0 0 0 0 0 61.7 141 1 1
Zm00001d009515 0 0 0 0 0 0.2 0 0 0 0 0 0 0 0.1 0.1 0 0 0.1 0 0 0 73.03 204 2 2
Zm00001d009532 2 5 5 4 8 5 3 3 3 2 1 2 2 2 2 3 5 6 5 4 7 66.54 281 1 1
Zm00001d009566 8 10 43 23 8 3 0.8 1 0.8 0.8 1 2 1 3 3 0.7 2 0.5 4 0 2 54.26 258 2 1
Zm00001d009611 0 0 0.3 0 0 0 0 0 0 0 0 0 0 0 0 0 0 0 0 0 0 52.4 166 2 1
Zm00001d009622 0 0 0 0.3 0.3 0 0.2 0 0.1 0 0 0 0 0 0 0 0 0 0 0 0 69.58 263 2 2
Zm00001d009627 18 18 22 21 23 21 15 15 13 16 15 13 10 8 10 8 10 12 11 12 14 62.12 330 2 2
Zm00001d009657 45 78 62 79 78 97 105 75 52 57 44 42 40 26 36 27 31 29 32 39 26 50.88 281 3 0
Zm00001d009668 0 0 0.2 0.1 0 0 0 0 0 0 0 0 0 0 0 0 0.1 0 0 0 0.4 71.48 270 1 1
Zm00001d009683 29 22 25 21 20 21 17 10 10 12 13 13 9 11 10 18 21 29 24 29 28 56.05 851 6 5
Zm00001d009686 0.6 0.7 1 1 1 2 0.8 0.5 1 0.6 0.2 0.5 0.1 0.1 0.2 0.2 0.7 0.5 0.6 0.3 0.5 66.53 245 2 1
Zm00001d009716 20 17 20 19 13 12 6 4 4 5 4 5 6 6 7 11 11 14 15 12 12 52.04 440 3 2
Zm00001d009719 22 21 16 16 15 14 9 9 6 9 8 7 8 6 7 7 12 13 15 11 12 51.48 505 3 1
Zm00001d009741 0 0.1 0 0.1 0 0 0 0.1 0 0.1 0.1 0.1 0 0 0 0.1 0.1 0.2 0.1 0 0.1 54.83 93 0 0
Zm00001d009750 8 7 8 9 6 5 5 3 3 4 5 5 5 4 6 7 6 7 6 7 5 52.9 1603 7 4
Zm00001d009760 6 4 4 3 3 3 3 4 4 5 5 5 5 3 4 4 5 6 6 7 12 71.11 367 2 2
Zm00001d009767 0 0 0 0 0 0 0 0 0 0 0 0 0 0 0 0 0 0 0.4 0 0 56.75 296 1 1
Zm00001d009778 0 0 0 0 0 0 0 0 0 0 0 0 0 0 0 0 0.2 0 0 0 0.2 63.92 219 1 1
Zm00001d009820 1 2 1 2 1 0.5 0.4 0.3 0.1 0.1 0.4 0.5 0 0.2 0.4 0 1 0 0.7 0.2 0.9 68 225 1 1
Zm00001d009825 3 1 2 2 0.8 1 0 0.2 0.6 0.2 0.1 0.2 0 0.3 0.6 0 0.2 0 0.2 0 0.4 63.37 172 1 1
Zm00001d009891 2 8 7 5 7 4 2 3 1 1 1 1 0.9 1 2 0.5 4 1 3 1 5 65.64 195 1 1
Zm00001d009893 0 0 0 0 0 0 0 0 0 0 0 0 0 0 0 0 0 0.2 0 1 1 54.83 93 1 0
Zm00001d009905 0 0 0 0 0 0 0 0 0 0 0 0 0 0 0 0 0 0.3 0 0.2 0 66.94 121 1 1
Zm00001d009924 0 0.6 0 0.2 0 0 0.3 0 0 0 0 0 0 0 0 0 0 0 0 0 0 73.11 93 1 1
Zm00001d009931 2 3 1 1 0.8 0.6 0.8 0.4 0.7 0.6 0.5 0.3 2 0.4 0.6 0.4 0.4 0.8 2 2 0.8 50.83 179 1 1
Zm00001d009939 4 6 8 5 7 14 1 0.5 0.4 0.1 0.4 0.6 2 0.7 2 1 6 3 4 4 13 55.6 205 1 0
Zm00001d009940 10 6 5 6 6 7 10 9 7 8 8 6 5 5 5 3 3 4 4 4 4 64 75 1 0
Zm00001d009971 1 1 1 0.5 0.3 0 0.1 0 0.2 0 0.1 0.2 0 0.2 0.1 0.1 0.8 1 0.2 0.2 0.4 69.46 298 3 2
Zm00001d009983 5 6 5 7 4 4 4 6 4 7 7 7 3 4 6 6 7 21 10 19 29 58.25 527 2 2
Zm00001d010008 3 3 2 0.6 1 1 0 0.5 0.1 0.1 0.3 0.3 0 0.1 0 0 0 0.2 0 0 0 53.1 322 1 1
Zm00001d010048 18 21 17 20 17 14 11 14 10 13 11 10 10 7 13 14 14 19 14 16 15 69.75 367 2 2
Zm00001d010093 2 1 2 2 1 0.4 0 0.3 0.1 0.1 0.1 0.4 0 0.1 0.1 0 0.4 0.1 0.6 0 0.3 53.76 199 1 1
Zm00001d010116 0.6 0.4 0.4 0.3 0.4 0.5 0.6 0.6 0.2 0.3 0.4 0.3 0 0.2 0.4 0.4 0.9 0.5 1 0.8 1 61.2 665 4 4
Zm00001d010144 0 0.1 0 0 0 0 0 0 0 0 0 0 0 0 0 0 0 0 0 0 0.1 60.07 283 1 1
Zm00001d010171 23 14 9 8 11 22 10 14 14 16 17 22 46 32 54 67 101 65 46 34 40 51.51 66 0 0
Zm00001d010185 0 0 0 0 0 0 0 0 0.2 0.2 0.4 0.4 0 0 0 0.1 0.3 0.2 0.3 0 1 57.45 228 1 1
Zm00001d010206 23 31 29 24 20 12 7 9 6 6 5 5 2 3 3 1 1 0.8 1 0.5 1 52.55 215 1 1
Zm00001d010221 0 0 0 0 0 0.2 0.1 0.2 0 0.1 0.2 0.4 0 0.2 0.1 0.2 0 0 0 0 0.1 54.91 346 2 1
Zm00001d010236 47 58 36 53 66 73 41 29 21 40 27 26 23 17 28 34 70 83 78 60 56 50.89 112 0 0
Zm00001d010259 5 4 3 4 1 2 2 1 1 2 2 2 0.5 2 2 1 5 6 5 4 9 54.23 295 2 1
Zm00001d010267 0 0 0 0 0 0 0 0 0 0 0 0 0 0 0 0 0 0 0 0.2 0 58.21 213 1 1
Zm00001d010280 3 1 2 1 0.3 0.6 0.3 0.6 0.2 0.4 0.1 0.1 0 0.1 0.4 0.4 0.4 0.2 0.7 0.1 0.5 57.19 299 1 1
Zm00001d010290 32 50 46 57 59 46 36 42 26 32 27 24 23 24 28 28 31 43 38 42 42 50.29 167 2 0
Zm00001d010293 0.1 0.1 0 0.2 0 0.1 0 0 0 0 0 0 0 0 0 0 0 0 0.1 0.1 0 56.5 292 1 1
Zm00001d010294 11 9 8 9 9 9 8 7 7 10 9 9 11 8 13 14 15 20 14 18 15 58.62 638 4 2
Zm00001d010314 0.4 0.8 1 0.5 0.7 0.9 2 2 1 1 1 0.7 2 0.8 0.7 0.1 0.2 0.7 0.5 0.5 0.4 66.16 334 1 1
Zm00001d010333 0.1 0.6 0.5 0 1 0.7 2 0.9 1 0.9 0.7 0.7 0.7 0.3 0.1 0.2 0.4 0.4 0.2 0 0.4 52.65 245 1 1
Zm00001d010336 1 2 1 2 2 0.6 1 1 0.9 0.8 0.9 0.6 0.5 0.6 0.6 0.6 0.9 1 1 0.8 0.5 53.45 217 1 1
Zm00001d010339 31 25 27 40 37 18 16 19 7 10 7 9 9 7 8 9 8 15 9 13 16 55.46 119 1 1
Zm00001d010366 0.4 0 0 0.3 0 0 0.1 0 0 0 0 0 0 0 0 0 0.1 0.1 0.2 0.1 0.1 54.58 469 2 2
Zm00001d010380 8 11 9 8 3 3 2 4 2 2 3 6 2 4 2 6 31 6 22 12 17 55.66 397 1 1
Zm00001d010381 2 1 1 1 2 0.6 0.4 0.8 0.7 0.7 0.8 1 0.1 1 1 2 2 2 2 3 3 63.35 161 2 0
Zm00001d010399 6 8 12 6 9 9 3 2 1 1 2 2 3 2 5 4 15 12 16 8 23 72.48 498 2 2
Zm00001d010407 0 0 0 0 0 0.1 0 0 0 0 0 0 0 0 0 0 0 0 0 0 0 54.31 359 2 2
Zm00001d010416 12 6 5 4 3 1 1 1 2 3 3 4 5 4 4 2 0.9 0.9 1 2 1 71.59 426 4 3
Zm00001d010420 0.1 1 0 1 0.7 0.2 0.3 0.5 0.2 0.7 0.8 0.2 2 0.6 1 0.6 0.5 0.8 0 0.4 0.3 71.22 212 1 1
Zm00001d010421 21 30 32 26 23 19 15 9 9 13 11 12 16 10 17 17 23 26 17 16 16 55.67 679 2 2
Zm00001d010439 3 3 3 3 2 2 1 1 0.6 1 1 1 0.8 0.7 1 0.7 0.7 2 1 2 1 56.25 96 1 0
Zm00001d010460 0 0 0 0 0 0 0 0 0 0 0 0 0 0 0.1 0 0 0 0 0 0 64.86 148 1 1
Zm00001d010465 12 11 14 11 6 2 0.3 1 0.8 1 0.5 1 0.5 0.9 0.3 1 9 2 5 1 7 64.08 362 1 1
Zm00001d010472 0 0 0 0 0 0 0 0 0 0.1 0 0.1 0 0 0 0 0 0 0 0 0 57.58 323 2 1
Zm00001d010490 2 2 2 3 3 4 3 2 2 5 6 6 7 5 6 7 4 10 7 8 8 68.13 273 2 2
Zm00001d010504 39 57 43 41 43 67 36 26 19 25 15 19 21 15 17 19 41 38 41 33 36 52.48 221 2 2
Zm00001d010543 1 0.5 0.6 0.7 0.1 0.4 0.1 0 0 0.2 0 0.1 0 0.1 0.1 0 0.2 0.1 0 0 0.1 57.71 402 2 1
Zm00001d010546 11 8 8 11 8 6 5 3 3 5 4 5 5 4 5 5 6 9 8 9 8 56.96 1034 4 4
Zm00001d010556 32 16 19 21 19 14 8 7 8 11 11 12 12 14 15 16 22 27 26 29 25 62.82 1856 11 9
Zm00001d010564 27 27 27 27 22 15 8 6 5 7 7 8 9 6 8 10 10 13 15 15 13 52.27 813 3 2
Zm00001d010568 0.1 0 0.1 0.2 0 0 0 0 0 0 0 0 0 0 0 0 0 0 0 0.1 0 53.2 468 2 2
Zm00001d010574 43 49 40 36 29 32 26 18 24 26 23 22 23 17 26 31 44 64 48 38 58 54.01 187 2 0
Zm00001d010583 24 31 36 27 41 27 14 12 8 15 13 14 14 12 15 14 26 25 21 23 19 52.61 249 1 1
Zm00001d010587 0 0.5 0 0 0.5 1 0 0.2 0.2 0 0.1 0.1 0 0 0.3 0 0.2 0 0.2 0 0 53.17 173 1 1
Zm00001d010596 3 3 15 9 13 7 2 1 1 0.5 1 0.4 1 0.7 0.2 0.4 0.5 0.1 0 0 0 73.27 247 2 2
Zm00001d010608 0 0 0 0.5 0 0 0 0 0 0 0 0.1 0 0.1 0 0 0.1 0 0 0 0 51.55 161 2 0
Zm00001d010617 0 6 0.8 0.5 0.2 0.3 0.4 0.5 0.4 0.7 0.2 0.4 0 0.1 0.2 0.7 0.7 0.3 0.1 0 0.7 55.52 317 2 1
Zm00001d010629 0 0 0 0 0 0 0 0 0 0 0 0 0 0 0 0 0.1 0 0.1 0 0.2 52.4 895 3 2
Zm00001d010633 0 0.2 0.6 0.5 0.6 0 0.3 0 0.5 0 0.3 0 2 0 0 0 0 0.2 0.3 0 0 53.54 127 1 1
Zm00001d010658 105 56 46 40 12 5 2 5 2 2 0.8 1 0.5 1 2 2 2 1 2 2 2 56.81 345 3 2
Zm00001d010678 11 11 13 18 18 11 8 5 3 5 5 4 6 4 6 8 8 13 7 8 8 61.62 357 1 1
Zm00001d010704 15 24 23 18 11 7 4 5 3 4 2 3 6 3 3 5 8 5 10 6 9 64.64 181 1 1
Zm00001d010705 8 6 7 5 4 5 5 5 6 5 6 5 2 4 6 5 6 5 8 5 6 51.94 412 3 1
Zm00001d010715 3 2 1 0.5 1 0.7 0.3 0.2 0.2 0.1 0.1 0.4 0.4 0.1 0.1 0.1 0.7 1 0.5 1 3 69.29 127 1 1
Zm00001d010716 25 19 23 22 19 13 9 7 7 10 9 10 9 10 11 12 14 22 16 22 21 58.05 1316 3 3
Zm00001d010728 23 14 24 10 9 8 5 6 6 6 5 10 6 7 10 3 17 6 9 4 11 74.84 159 1 1
Zm00001d010740 0 0 0 0.1 0.2 0 0 0 0 0.2 0.2 0 0 0.1 0.3 0 0 0 0 0 0 51.88 212 2 1
Zm00001d010749 0.2 0 0.1 0.2 0.4 0.4 0.5 1 0.2 0.1 0.2 0.2 0.2 0.2 0.1 0 0 0 0 0 0 55.47 283 1 1
Zm00001d010751 2 5 10 6 8 4 3 4 2 3 1 4 0.4 1 1 0.6 4 0.3 0.5 0 2 62.3 313 2 1
Zm00001d010765 0.2 0.6 0.5 0.4 0.2 0.1 0.1 0 0.1 0 0.1 0.1 0 0 0 0.1 0 0.1 0 0.1 0.1 69.23 52 0 0
Zm00001d010783 6 7 6 6 6 8 3 3 4 6 3 5 4 4 5 4 8 7 6 4 6 52.02 346 1 1
Zm00001d010784 4 5 4 4 4 4 3 4 3 3 3 3 2 3 4 4 2 5 4 3 3 60 255 1 1
Zm00001d010785 2 0.5 0.8 0.2 0.6 0.1 0.5 0.7 0.7 1 2 2 3 3 3 4 12 14 13 6 15 67.44 384 2 2
Zm00001d010795 0.1 2 2 2 2 1 0.7 0.3 0.4 0.1 0.6 0.5 0.2 0.5 0.6 1 0.9 2 0.2 0.5 0.6 63.8 326 2 2
Zm00001d010798 17 17 10 9 5 2 1 2 0.9 1 0.8 2 2 1 4 3 26 11 12 4 28 60.26 151 1 1
Zm00001d010814 11 28 67 129 192 147 61 58 68 84 68 84 53 62 61 37 229 75 71 40 87 51.44 138 1 0
Zm00001d010832 0 0 0.5 0.1 0 0.3 0.1 0 0 0 0 0 0 0 0 0 0 0 0 0 0 53.96 265 2 1
Zm00001d010854 0 0.1 0 0.1 0.3 0.3 1 1 1 1 2 1 1 0.6 1 1 0.3 0.5 0.5 0.2 0.7 56.52 69 0 0
Zm00001d010872 11 17 24 25 23 39 41 24 19 20 16 16 5 9 10 11 14 14 12 12 13 61.53 104 2 0
Zm00001d010884 5 5 5 4 3 6 4 2 2 3 3 2 2 2 2 3 4 7 4 5 6 65.73 645 2 1
Zm00001d010885 0 0.5 0.3 0.6 0 0.5 0.4 0.5 0.2 1 0.8 0.8 1 0.8 0.2 0.8 1 0.3 0 0 1 71.15 156 1 1
Zm00001d010901 21 29 23 25 36 37 25 23 14 21 19 17 18 16 19 19 23 31 30 30 30 54.69 245 1 1
Zm00001d010905 0 0 0 0 0 0 0 0.1 0 0 0 0 0.2 0 0 0.1 0 0 0 0 0 61.64 219 2 1
Zm00001d010927 11 12 10 10 9 8 5 6 4 5 4 4 6 5 6 4 4 6 3 7 5 55.58 725 3 1
Zm00001d010940 10 13 11 12 12 7 4 5 5 5 4 5 5 5 6 6 10 12 13 16 14 73.64 239 1 1
Zm00001d010948 6 6 6 4 5 2 2 1 0.8 2 2 2 4 2 1 2 2 3 3 3 3 51.46 307 2 2
Zm00001d010965 0 0.4 0.3 0.6 0.2 0.3 0.4 0.1 0.4 0.2 0.4 0.3 0.7 0.3 0.5 0.1 0.1 0.2 1 1 0.4 57.29 192 2 1
Zm00001d010975 10 14 15 11 11 11 4 5 5 7 5 5 5 4 6 6 8 8 7 6 6 70.71 478 2 2
Zm00001d010989 0 0 0 0 0 0 0 0 0 0 0.1 0 0 0 0 0 0 0 0 0 0 50.54 91 1 0
Zm00001d011026 0.7 0.4 8 93 320 329 163 86 27 18 3 3 0.8 1 0.3 0.1 0.4 0.1 0.1 0 0 67.74 279 1 1
Zm00001d011028 1 1 16 153 627 468 216 128 28 19 3 3 0 1 0.5 0.2 0 0 0 0.1 0 60.36 275 2 1
Zm00001d011033 0 0 0 0 0 0 0.1 0 0 0 0 0.1 0 0 0 0 0 0 0.1 0 0 55.91 93 1 0
Zm00001d011037 15 15 14 13 13 11 9 9 7 9 9 10 9 8 10 10 8 11 8 13 13 51.87 775 3 3
Zm00001d011041 1 0.6 0.3 0.8 0.7 0.9 0.2 0.2 0.4 0.8 0.1 0.4 0.7 0.4 0.3 0.4 1 1 1 1 2 55.26 266 1 1
Zm00001d011050 49 19 29 16 25 15 23 33 23 29 27 27 23 22 32 24 44 33 73 53 61 73.83 107 1 1
Zm00001d011058 2 1 0.4 0.3 0.1 0.1 0 0.2 0 0.2 0.1 0 0 0 0.1 0 0.2 0.6 0.5 0 0.2 72.48 338 3 2
Zm00001d011076 4 2 4 2 2 2 1 0.7 0.8 0.6 0.7 1 0.7 0.9 2 1 5 2 3 0.9 3 51.67 387 2 2
Zm00001d011089 27 19 19 19 16 11 6 7 5 7 8 7 9 7 8 10 11 15 11 16 14 62.67 1211 7 6
Zm00001d011101 0.1 0.1 0 0.1 0 0.2 0.1 0 0 0.1 0 0 0.3 0.3 0.1 0.2 0.2 0.4 0.3 0.2 0.4 51.25 359 2 2
Zm00001d011108 14 15 13 8 6 9 5 3 3 8 8 8 5 5 7 6 4 5 4 6 5 51.89 846 3 2
Zm00001d011118 4 2 2 1 0.9 0.3 0.7 1 0.9 1 3 3 4 5 6 12 26 23 35 31 40 60.61 325 3 3
Zm00001d011119 24 24 22 25 26 19 20 18 16 19 20 21 23 18 24 39 53 73 70 77 82 68.84 414 1 1
Zm00001d011121 29 26 26 27 32 38 31 21 17 21 20 20 19 18 19 20 19 24 27 23 26 52.22 360 2 2
Zm00001d011138 96 71 67 62 61 68 47 45 42 63 58 54 51 38 49 25 19 25 20 26 24 72.75 591 3 3
Zm00001d011144 39 49 51 58 52 30 15 14 9 9 9 8 8 7 10 14 42 19 35 19 28 73.29 176 2 1
Zm00001d011155 13 12 12 10 8 8 7 6 5 7 6 7 10 6 6 7 10 11 10 11 12 74.3 432 1 1
Zm00001d011160 9 6 6 6 6 7 5 7 5 8 7 7 6 6 9 7 6 8 8 10 9 52.57 738 4 4
Zm00001d011187 0.6 0.3 0.2 0.2 0.1 0 0 0.1 0 0.3 0.2 0.1 0.1 0.2 0.1 0.1 2 0.7 1 0.6 3 51.16 430 2 1
Zm00001d011198 0 0.1 0.9 0.3 0.9 0.4 0.1 0.1 0 0.1 0 0 0 0 0 0 0.1 0.1 0.2 0 0.2 67.99 753 4 3
Zm00001d011199 25 22 21 17 20 32 25 12 11 19 16 18 16 13 14 12 15 19 19 16 16 63.1 309 2 2
Zm00001d011212 0 0 0.1 0.2 0.2 0.1 0 0 0 0 0 0 0 0 0 0 0 0 0 0 0.1 52.61 401 1 1
Zm00001d011214 0 0 0 0.1 0 0.1 0.3 0.1 0.7 0.7 0.8 0.7 0.1 0.3 0.3 0 0 0 0 0.5 0 71.62 148 2 0
Zm00001d011223 10 8 12 9 8 5 2 1 1 0.8 1 0.9 0.6 0.9 1 1 1 1 1 1 2 52.77 468 3 2
Zm00001d011243 21 28 26 25 31 29 27 20 19 31 25 24 20 18 28 28 22 30 21 25 19 57.51 419 2 1
Zm00001d011256 2 1 0.8 0.4 1 0.2 0 0.1 0.1 0 0.2 0 0.2 0 0 0.1 0 0 0 0 0 58.91 185 1 1
Zm00001d011277 0 0 0 0 0.1 0.3 0.1 0.3 0 0 0 0 0 0 0 0 0 0 0 0 0 51.89 607 2 2
Zm00001d011297 1 1 0.9 0.7 0.1 0.7 0.3 0.5 0.1 0.2 0.3 0.1 0.5 0.1 0.1 0.1 0.1 0.1 0 0.1 0 61.76 306 2 2
Zm00001d011314 113 185 241 275 257 253 462 189 184 197 165 156 107 80 117 61 81 74 90 67 70 69.86 73 0 0
Zm00001d011326 0.3 0.7 1 2 1 3 1 0.6 0.7 0.7 0.7 0.3 0.2 0.1 0.1 0.2 0.3 0.1 0 0 0 53.53 396 1 1
Zm00001d011329 20 18 21 19 15 13 12 9 9 9 10 9 10 8 9 8 8 10 7 11 9 65.78 38 0 0
Zm00001d011336 14 14 13 13 14 16 10 12 8 12 9 10 8 8 8 8 15 13 15 13 10 63.67 424 3 1
Zm00001d011353 37 36 37 43 51 47 34 27 22 35 34 31 32 26 31 25 21 20 21 22 17 64.46 197 1 1
Zm00001d011360 13 12 12 9 9 7 4 3 2 4 3 4 5 3 3 3 4 7 4 5 7 59.09 687 3 3
Zm00001d011373 22 15 14 15 15 13 11 9 8 12 11 10 12 9 12 12 12 21 13 16 14 66.51 439 1 1
Zm00001d011394 0.2 0.2 0 0.2 0 0 0 0 0 0 0.3 0.1 0.8 0.1 0 0.2 0.3 0 0 0 0 60.76 209 1 1
Zm00001d011412 86 118 134 114 122 169 181 147 109 164 97 116 92 59 87 29 101 59 105 54 85 62.02 79 1 0
Zm00001d011414 0 0 0 0 0 0 0 0 0 0 0 0.1 0 0 0 0 0.2 0 0 0 0 53.79 145 1 1
Zm00001d011427 31 21 25 24 17 12 7 5 5 8 9 10 12 12 14 17 19 36 31 34 32 68.18 1138 4 3
Zm00001d011431 1 1 2 0.8 0.8 0.3 0 0.1 0.1 0 0.4 0.6 0.1 0.2 0.3 0.3 0.2 0.2 0 0.1 0.2 74.43 309 3 2
Zm00001d011434 0.7 1 3 0.5 3 3 2 0 0 1 0.2 0.5 0.4 1 2 0.8 2 0.8 1 0.3 3 56.14 114 1 1
Zm00001d011455 0.3 0.4 0.5 0.5 0.6 0.1 0.5 0.3 0.1 0.1 0.2 0.2 0 0.5 0.8 1 5 2 7 3 6 60.63 348 1 1
Zm00001d011466 0 0.4 0.3 0.6 3 1 0.4 0.3 0.1 0 0 0 0 0 0 0 0 0 0 0 0 54.36 149 1 0
Zm00001d011467 5 6 4 4 5 0.6 0 0 0.1 0 0 0.2 0 0 0.4 0.1 0 0.2 0 0 0.2 72.13 122 2 0
Zm00001d011468 21 8 18 12 16 7 3 10 6 6 3 4 0 1 2 0 1 0.2 0 0 0.5 60.76 130 1 0
Zm00001d011470 0.1 0 0.1 0 0 0 0 0 0 0 0 0 0 0 0 0 0 0 0 0 0 50.96 361 2 2
Zm00001d011478 18 19 17 16 16 14 14 11 9 12 11 12 8 7 11 10 20 25 23 18 27 54.34 92 1 0
Zm00001d011492 14 12 12 11 10 9 8 6 7 9 9 10 9 8 10 9 11 14 10 12 11 72.16 1236 2 1
Zm00001d011506 0.7 0 0 0 0.1 0.1 0.1 0 0 0.2 0 0.1 0 0 0.1 0 0 0 0 0 0 64.97 217 1 1
Zm00001d011527 2 2 2 2 5 7 3 3 2 2 2 3 2 2 2 4 12 7 4 2 5 54.1 414 1 1
Zm00001d011560 14 9 9 10 8 7 5 4 3 4 4 4 4 3 4 4 5 9 6 8 7 66.73 466 1 1
Zm00001d011561 32 21 16 18 14 11 9 11 9 11 12 9 16 8 13 14 11 16 10 10 11 52.22 247 1 1
Zm00001d011565 37 39 40 43 52 53 46 49 35 50 38 41 37 36 40 29 27 32 32 31 24 54.12 109 1 0
Zm00001d011576 0.8 1 0.2 0.8 0.1 0.7 0.3 0.2 0.2 0.4 0.4 0.7 0.4 0.5 0.5 0.4 0.6 0.3 0 0 0.6 59.57 94 1 0
Zm00001d011588 12 12 11 10 10 5 2 1 2 3 3 3 3 2 4 4 8 7 7 9 7 53.07 341 1 1
Zm00001d011602 5 4 5 5 7 7 5 3 4 7 5 6 7 4 6 6 4 3 3 4 3 52.38 609 3 3
Zm00001d011606 27 21 24 23 25 20 11 11 9 14 11 11 12 9 14 15 21 26 25 26 34 60.04 448 1 1
Zm00001d011613 5 3 2 2 2 3 3 1 1 2 3 2 1 2 2 2 4 5 3 5 4 62.46 333 2 1
Zm00001d011614 0 0.3 0.5 0.1 0.3 0.2 0 0.2 0 0.2 0 0.1 0 0.2 0.3 0.5 1 0.8 0.4 0.5 2 60.42 326 2 1
Zm00001d011646 19 29 32 35 29 34 28 18 17 19 17 15 11 12 14 14 12 15 12 15 14 63.15 95 1 0
Zm00001d011650 54 46 79 60 96 79 22 38 20 22 19 30 13 23 21 13 95 28 65 25 116 68.33 240 2 1
Zm00001d011652 33 21 26 25 17 13 8 7 7 8 8 9 10 8 9 9 11 17 16 16 17 71.13 828 5 5
Zm00001d011681 3 1 3 0.9 0 0 0 0 0 0.2 0 0 0 0 0 0.4 0.4 0.6 0.5 1 0 63.51 74 1 0
Zm00001d011699 4 5 5 5 5 5 4 3 3 3 3 3 2 3 3 3 4 4 3 4 3 60.41 48 0 0
Zm00001d011719 8 6 6 7 5 5 4 4 3 4 4 5 4 3 3 2 2 4 3 2 3 50.81 246 2 1
Zm00001d011739 0 0 0.1 0 0 0 0.2 0.2 0.1 0 0 0.1 0 0 0 0.1 0 0 0 0 0 62.06 290 1 1
Zm00001d011742 9 7 7 7 5 4 3 3 2 4 3 3 4 3 4 4 5 9 7 10 9 61.83 1035 4 3
Zm00001d011752 0 0 0 0 0 0 0 0 0 0 0 0 0 0 0.2 0 1 0 0 0 0.7 53.33 90 1 0
Zm00001d011770 22 19 18 16 15 18 15 12 14 18 18 17 27 17 23 23 19 26 20 22 22 67.94 889 6 5
Zm00001d011785 1 8 5 10 6 4 3 4 4 3 4 5 0 2 2 1 7 7 10 3 18 57.07 219 1 1
Zm00001d011810 0 0 0 0.6 0 0 0 0 0 0 0 0 0 0 0 0 0 0 0 0 0 52.11 71 0 0
Zm00001d011816 101 150 147 134 171 270 228 169 105 115 113 100 68 73 84 65 82 112 96 83 112 69.83 179 1 1
Zm00001d011874 2 2 0.9 0.8 0.6 0.9 0.9 0.8 0.9 1 2 1 0.7 2 2 2 5 7 4 6 8 67.54 416 3 2
Zm00001d011898 38 32 40 39 40 33 16 17 17 16 22 25 24 23 22 18 11 13 18 18 16 54.92 528 3 1
Zm00001d011899 0.1 0 0 0.1 0.3 0.1 0 0 0.2 0.6 0 0 0 0 0 0 0 0 0 0 0 56.25 192 1 1
Zm00001d011919 13 9 20 11 16 12 2 4 3 5 4 6 5 5 14 4 20 8 6 2 14 61.29 354 1 1
Zm00001d011938 7 11 8 8 8 4 3 3 2 2 2 2 0.9 2 2 3 7 7 8 4 7 67.75 183 2 1
Zm00001d011940 0 0 0 0.4 0 0.2 0 0.2 0 0 0.3 0.2 0 0.1 0 0 0 0 0 0 0 57.52 113 1 1
Zm00001d011944 0.2 0 0 0 0 0 0 0.1 0.1 0 0.1 0.2 0 0.1 0.2 0.1 0 0.2 0.3 0 0.2 65.87 337 2 1
Zm00001d011945 7 7 8 7 6 10 7 6 5 6 7 7 9 5 6 6 9 10 9 9 9 64.03 367 2 1
Zm00001d011969 11 13 17 18 26 16 7 11 10 8 9 9 10 11 12 12 20 12 19 8 11 52.12 259 1 1
Zm00001d011976 0.4 0 0.3 0.1 0.6 0.1 0 0 0 0 0 0.5 0 0.2 0.2 0.1 0 0 0 0.4 0 59.21 179 1 1
Zm00001d011983 19 17 16 18 18 15 12 10 9 10 12 12 10 9 12 10 11 16 12 14 12 63.41 1536 6 4
Zm00001d011985 1 1 2 1 3 2 0.8 2 0.8 1 0.8 2 0.7 1 1 1 7 2 4 3 5 50.15 315 2 1
Zm00001d011993 8 9 5 8 5 6 7 8 5 7 8 7 13 8 11 17 17 20 26 24 26 60.48 205 2 0
Zm00001d012010 13 3 2 2 3 2 0.8 3 5 1 10 6 0.4 6 7 1 9 0 0.7 1 8 61.34 119 1 0
Zm00001d012014 0 0 0 0.1 0 0.1 0 0 0 0 0 0.1 0 0 0.1 0 0 0 0 0 0 66.43 289 2 2
Zm00001d012015 0.9 4 3 2 3 5 1 0.8 1 2 3 3 1 2 1 0.8 1 2 0.8 1 2 73.06 375 3 2
Zm00001d012022 2 16 39 32 22 8 1 4 3 2 0.8 1 0.4 0.6 0.2 0.1 0.6 0.1 0.1 0 0.4 50.66 227 1 1
Zm00001d012042 214 250 283 324 390 435 357 268 184 204 184 168 107 119 150 99 151 164 166 116 148 59.59 99 1 0
Zm00001d012060 30 29 31 32 33 29 26 17 14 22 18 17 19 15 17 21 16 19 18 21 17 71.42 161 1 1
Zm00001d012067 13 15 23 20 25 14 11 12 10 11 8 10 7 8 8 4 6 4 5 3 3 61.55 424 2 2
Zm00001d012081 96 95 221 177 179 186 35 50 65 42 47 46 23 21 31 3 6 4 0 0.8 1 55 100 1 0
Zm00001d012085 30 20 22 22 20 14 7 6 5 8 6 7 9 6 8 8 7 13 12 13 13 64.69 759 4 3
Zm00001d012087 62 61 65 58 48 48 41 25 24 29 22 27 26 20 24 25 31 39 34 32 43 68.07 332 3 2
Zm00001d012096 0.1 0.2 0.4 0.1 0.1 0 0 0 0.1 0.1 0 0 0 0 0 0 0 0 0.3 0 0.2 66.88 465 1 1
Zm00001d012119 4 3 2 2 2 2 2 1 1 2 1 2 2 1 2 1 0.8 2 2 1 1 52.03 515 3 2
Zm00001d012121 20 42 24 33 36 39 25 28 19 27 17 19 28 16 15 20 20 23 23 25 18 57.08 240 1 1
Zm00001d012127 70 103 77 109 106 117 102 86 58 66 57 48 50 36 48 35 55 57 53 49 46 50.81 61 0 0
Zm00001d012158 8 8 7 6 6 3 0.7 1 0.8 1 1 1 2 1 1 1 2 2 4 2 2 60.35 951 3 2
Zm00001d012206 25 22 18 21 20 15 6 10 7 9 11 11 6 8 10 8 9 11 11 13 10 61.15 242 1 1
Zm00001d012213 12 8 9 9 8 5 5 5 4 6 5 6 5 4 5 5 4 8 6 9 9 67.87 221 1 1
Zm00001d012255 3 2 1 3 2 3 2 3 4 4 3 5 1 2 4 1 3 2 3 1 5 52.19 251 1 1
Zm00001d012258 3 5 4 5 4 3 4 6 5 6 6 7 7 6 7 18 39 37 40 29 35 55.04 674 4 2
Zm00001d012273 13 10 10 13 11 8 5 7 2 4 2 2 3 2 2 2 4 4 4 4 6 59.42 244 1 1
Zm00001d012279 0 0 0.2 0 0 0 0 0 0 0 0 0 0 0 0 0 0 0 0 0 0 71.23 219 1 1
Zm00001d012283 0 0 0 0 0 0 0 0 0 0 0.1 0 0 0 0 0 0 0.2 0 0 0 51.2 207 1 1
Zm00001d012284 26 20 18 20 26 32 24 21 14 18 17 16 15 13 16 18 24 50 34 43 41 59.93 332 2 2
Zm00001d012285 21 11 6 5 4 3 3 4 2 2 2 3 7 5 5 8 15 7 9 7 14 51.21 205 2 0
Zm00001d012317 0 0 0 0 0 0 0.3 0 0 0 0.3 0 0 0 0 0 0 0 0 0 0 59.78 92 0 0
Zm00001d012323 14 12 13 13 10 9 9 5 5 7 6 7 6 5 6 6 7 11 10 7 10 56.56 373 1 1
Zm00001d012330 0 0 0 0 0 0 0 0 0 0 0 0.1 0 0 0.1 0 0.4 0.2 0 0 0 67.65 235 1 1
Zm00001d012350 0.3 0.2 0.1 0.1 0.1 0.1 0 0.1 0.2 0 0 0.1 0 0 0.1 0.1 0.2 0.2 0.3 0.1 0.4 70.39 635 5 4
Zm00001d012396 23 22 25 23 26 17 12 11 12 13 14 13 14 13 15 17 15 21 15 17 18 74.59 551 3 3
Zm00001d012413 0.3 0.1 0.2 0.4 0.3 0.4 0.8 0.3 0.8 1 1 1 2 0.9 0.7 0.6 0.5 0.9 0.6 0.9 0.7 64.73 190 2 1
Zm00001d012419 0 0.1 0.1 0.2 2 3 4 2 1 1 3 3 2 2 1 0.3 0.8 0.1 0 0.1 0 69.97 343 2 2
Zm00001d012426 2 2 0.8 0.9 0.9 0.9 1 1 0.5 0.6 0.2 0.9 0.6 0.4 0.5 0.5 0.8 0.1 0.1 0.2 0.2 67.42 350 3 1
Zm00001d012431 1 5 0.8 2 0.8 0.5 0.3 0 0 0 0 0 0 0 0 0 0 0 0 0 0 62.13 103 1 0
Zm00001d012432 2 2 3 3 3 2 0.8 0.8 0.3 0.7 0.6 0.9 0 0.6 0.2 0.6 1 0.8 0.7 0.4 2 58.01 212 2 1
Zm00001d012435 0.1 0.7 0.6 1 0.3 0.1 0.2 0.1 0.1 0 0 0.2 0 0.1 0 0.2 0.1 0.1 0.4 0.2 0 65.49 397 2 2
Zm00001d012441 0.1 0 0 0 0 0 0 0 0 0 0 0 0 0 0 0 0 0 0 0 0 74.58 303 2 2
Zm00001d012473 0.3 2 1 2 3 1 1 2 1 1 1 1 2 0.2 0.6 0.1 0.5 0.1 0 0 0.2 66.34 208 2 1
Zm00001d012482 0.7 0.3 0.5 0.5 0.5 0.8 0.6 0.3 0.1 0.1 0.2 0.5 0.4 0.5 0.6 1 5 1 0.5 0.3 1 71.66 593 3 3
Zm00001d012498 0.2 0.1 0.1 0 0 0 0.2 0.1 0.1 0.2 0.2 0.3 0 0.2 0 0 0 0.1 0 0 0 74.23 361 2 2
Zm00001d012500 0.7 0 0.2 0.6 0.9 0.4 0 0.6 0.1 0 0.2 0.4 0 0 0 0 0.2 0 0 0 0 55.24 181 1 1
Zm00001d012503 19 21 20 21 25 36 48 30 27 37 29 27 20 16 20 15 17 17 18 17 16 54.59 348 2 1
Zm00001d012505 0.7 1 2 1 2 0.6 0 0.2 0.1 0.1 0.1 0.3 0 0.3 0.2 0 0.4 0.4 0 0 0.1 57.57 264 1 1
Zm00001d012516 8 6 5 5 3 2 2 2 2 2 2 3 0.7 2 4 4 8 12 9 7 9 60.28 282 1 1
Zm00001d012532 15 11 23 53 55 24 14 13 10 14 15 18 20 14 14 21 29 48 39 47 46 57.61 335 1 1
Zm00001d012544 2 5 6 4 3 3 1 2 1 2 1 2 4 3 3 3 4 5 4 4 6 50.2 492 4 3
Zm00001d012549 53 51 43 58 63 93 106 71 45 74 55 53 50 45 51 40 28 34 28 34 23 51.26 238 1 1
Zm00001d012570 0 0 0 0 0 0 0.1 0 0 0 0 0.1 0.8 0.1 0 0 0 0 0 0.3 0.2 68.71 163 1 1
Zm00001d012581 0.7 1 0.6 0.7 2 3 1 2 0.7 1 1 2 0.7 2 2 2 6 6 7 4 10 63.91 449 2 2
Zm00001d012584 0.2 3 1 2 0 2 0.8 1 0.6 0 0.4 0.7 0 0.4 0.4 0 0.2 0.4 0 0 0.2 73.33 165 3 0
Zm00001d012594 0 0.2 0 0 0.8 0.2 0 0 0.1 0 0.4 0.2 0 0.1 0 0 0.3 0 0 0 0 52.03 123 1 0
Zm00001d012604 3 3 4 5 2 3 6 6 5 5 6 5 9 5 10 9 12 13 13 9 9 66.19 142 2 0
Zm00001d012626 0 0.3 0 0 0 0 0.4 0 0 0 0 0 0 0 0.8 0 0 0.3 0 0 0.4 56.17 89 0 0
Zm00001d012644 7 4 5 4 5 4 2 3 3 4 4 4 2 3 5 3 3 1 3 2 3 53.41 410 3 2
Zm00001d012665 25 24 22 23 28 22 12 14 12 12 13 13 12 11 11 12 19 22 23 20 18 70.14 402 2 2
Zm00001d012670 9 7 5 4 3 4 2 3 2 4 3 3 2 2 2 1 0.7 1 0.5 2 1 56.81 697 3 2
Zm00001d012688 8 8 8 7 6 6 4 4 4 5 4 3 4 3 3 3 4 5 3 6 7 58.3 614 5 3
Zm00001d012703 3 0.9 1 1 0.4 0.2 0.3 0.5 0.1 0.2 0.2 0.1 0 0.1 0 0 0.4 0.1 0.4 0.4 1 72.64 223 2 1
Zm00001d012716 0.5 0.3 2 1 0.5 0.3 0.5 0.1 0.1 0.4 0.3 0.1 0.8 0.1 0 0 0.3 0 0.4 0 0.3 51.19 209 1 0
Zm00001d012720 1 4 2 3 11 4 4 3 1 1 1 1 0 0.7 1 0.7 0.8 0 0.3 0.2 0.4 56.11 237 2 1
Zm00001d012725 0.2 0.1 0.1 0 0 0 0.1 0.2 0.1 0 0 0.1 0 0.2 0 0.1 0.3 0.1 0.1 0.2 0.3 64.18 698 3 3
Zm00001d012729 6 6 4 5 6 8 5 5 3 5 3 4 2 3 3 2 4 4 3 3 4 56.12 98 1 0
Zm00001d012749 9 7 6 5 6 5 4 3 2 4 4 4 3 4 4 5 8 8 8 5 7 60.04 433 2 1
Zm00001d012754 0 0 0 0 0.3 0 0 0 0 0 0.1 0 0 0 0.1 0 0 0 0 0 0.1 53.01 315 3 1
Zm00001d012755 19 12 13 13 11 10 10 7 7 10 10 10 11 8 10 9 10 13 12 12 10 52.95 710 3 3
Zm00001d012760 14 15 15 13 12 11 9 6 6 9 8 7 8 5 6 5 6 7 7 6 5 52.69 704 3 2
Zm00001d012768 2 3 4 5 6 3 5 3 3 4 4 5 5 3 5 7 9 10 12 13 12 54.9 153 2 0
Zm00001d012771 5 5 4 5 4 4 4 2 2 3 2 3 3 1 3 2 2 4 4 3 2 55.19 549 2 1
Zm00001d012774 5 4 5 3 3 3 2 2 2 2 1 2 1 1 2 1 2 1 0.8 1 0.8 68.48 441 1 1
Zm00001d012775 1 0.3 2 0.9 0 0 0.3 0.3 0 0 0.2 0 0 0 0 0.6 0.4 0.3 0 0 0.4 55.91 93 1 0
Zm00001d012789 0 0 0 0.1 0 0.3 1 0.1 0.3 0.2 0.2 0.1 0 0.1 0 0 0 0 0 0 0 64.75 227 1 1
Zm00001d012799 0 0 0 0 0.2 0 0 0 0.1 0 0 0 0 0 0 0.1 0.1 0 0 0 0 65.21 69 1 0
Zm00001d012800 30 37 34 35 31 26 20 20 15 22 16 14 15 10 16 10 16 20 20 22 17 59.88 339 2 1
Zm00001d012801 5 3 3 3 3 3 2 2 2 3 3 3 3 3 3 3 2 4 3 4 3 50.53 928 3 2
Zm00001d012825 13 17 14 11 13 20 12 9 7 11 10 9 10 8 10 13 19 25 21 20 22 66.59 443 2 2
Zm00001d012827 65 47 49 50 43 33 12 14 10 11 14 14 12 13 15 13 14 18 17 14 12 62.47 421 2 1
Zm00001d012830 21 17 14 14 15 20 12 8 8 12 11 11 7 8 8 10 13 15 12 12 15 67.44 344 2 2
Zm00001d012836 0.9 1 0.6 0.2 0.3 0.4 0.6 3 2 1 1 2 0.2 1 1 0.4 0.8 1 1 2 0.5 69.93 153 2 0
Zm00001d012853 6 9 9 7 6 10 9 6 4 5 5 5 3 2 3 2 1 3 2 0.9 3 53.65 205 1 1
Zm00001d012859 0.1 0.4 0.1 0.1 0.1 0.1 0.3 0 0 0.1 0.1 0.4 0 0 0.2 0.1 0.1 0 0 0 0 71.56 517 2 2
Zm00001d012873 0.1 0 0.1 0.1 0 0 0 0.1 0 0 0.1 0.1 0.2 0 0 0 0 0.1 0 0 0 62.19 447 2 2
Zm00001d012885 0 0 0 0 0 0.1 0 0.3 0 0.1 0 0.1 0 0 0 0 0.1 0.1 0 0 0 60.68 117 2 0
Zm00001d012895 3 2 2 1 2 3 5 4 4 7 7 7 8 4 5 4 2 0.7 0.5 2 0.9 53.03 907 4 3
Zm00001d012963 0.9 0.5 0.8 0.4 0.2 0.1 0.3 0 0 0.1 0.1 0.2 0 0 0.1 0 0.3 0 0.5 0.3 0.6 58.28 628 4 4
Zm00001d012976 0 0.1 0 0 0 0 0 0 0 0.1 0 0.1 0 0.1 0 0 0 0.2 0 0 0.2 62.5 184 1 1
Zm00001d012992 85 103 115 112 155 256 354 175 137 133 91 110 61 56 57 34 101 52 60 43 89 54.54 132 1 1
Zm00001d012993 22 9 9 6 6 11 10 17 15 15 17 15 12 15 16 12 21 34 29 39 47 50.81 368 2 1
Zm00001d012995 9 9 10 9 4 2 1 2 0.6 0.9 2 2 3 2 3 4 3 4 5 3 2 50.88 338 2 1
Zm00001d013026 12 10 12 12 9 7 6 6 4 6 5 5 4 4 4 3 3 6 4 5 5 59.82 112 1 1
Zm00001d013038 1 3 2 0.7 0.5 0.2 0.5 0.3 0 0.1 0.1 0 0 0 0.2 0.2 0.9 0.5 0.4 0.1 0.7 54.95 242 1 1
Zm00001d013040 9 8 7 8 6 7 5 6 5 6 5 5 5 5 6 7 8 12 9 10 10 54.62 119 1 0
Zm00001d013054 0 0 0.3 0 0.9 0 0.2 0.2 0 0 0 0.6 0 0 0.3 0.6 0.2 0.2 0.8 0 0.2 56.33 142 1 0
Zm00001d013057 4 7 6 6 6 7 3 1 1 1 2 0.8 3 2 2 3 5 5 2 1 2 51.06 329 1 1
Zm00001d013058 38 30 29 31 29 29 27 16 14 24 20 22 18 15 20 22 25 36 25 34 33 54 924 4 3
Zm00001d013073 5 4 3 4 3 4 4 4 4 5 4 5 4 3 3 1 1 2 1 1 2 62.45 285 1 1
Zm00001d013088 0 0.1 0 0.1 0 0 0 0 0.1 0 0 0 0 0 0 0 0 0 0 0 0 54.54 187 1 1
Zm00001d013089 0.5 0.3 0.6 1 0.2 0.2 0 0 0 0 0.1 0.1 0 0 0 0 0.2 0 0 0 0.1 50.23 213 1 0
Zm00001d013112 6 6 5 4 3 3 6 6 4 6 6 5 5 3 5 3 4 6 5 5 7 59.35 406 2 2
Zm00001d013118 3 1 1 1 0 0 0 0.1 0 0 0.1 0.2 0 0 0.1 0 0 0.2 0 0 0 70.35 280 2 1
Zm00001d013143 7 9 9 3 18 10 0.4 1 1 3 0.5 0.9 0 0 0 0 0.4 0 0 0 0 52.05 73 1 0
Zm00001d013154 2 2 3 3 6 3 7 15 16 17 13 15 21 21 28 18 4 2 3 5 1 61.07 1025 3 3
Zm00001d013166 3 4 2 2 2 3 0.5 0.3 0.3 0.2 0.4 0.4 0.4 0.1 0.1 0.1 0 0 0 0 0.1 74.44 540 2 1
Zm00001d013172 0 0 0 0 0 0 0 0 0 0.1 0 0 0 0 0.1 0 1 0.6 0.2 0 0.8 67.87 165 1 1
Zm00001d013198 0 0 0 0 0 0 0 0 0 0 0 0 0 0 0 0 0 0 0.4 0 0 63.88 108 1 1
Zm00001d013203 0 0.2 0 0.3 0 0 1 5 12 5 9 5 12 10 9 19 2 0.2 0 4 0 57.36 129 0 0
Zm00001d013208 10 6 7 2 3 3 0.6 1 0.4 0.5 1 1 0.5 2 3 1 6 5 3 2 13 54.92 264 2 1
Zm00001d013232 0 0.1 0.1 0 0.1 0.1 0 0.1 0.1 0.1 0 0 0.2 0 0.1 0 0.2 0.7 0.1 0.5 0.2 52.94 374 1 1
Zm00001d013234 4 2 3 3 2 2 3 2 1 0.9 1 2 0 1 0.8 0.4 1 1 2 0.4 2 50.24 201 1 1
Zm00001d013258 9 8 11 12 11 7 2 2 1 2 1 1 0.9 0.6 0.7 0.3 0.4 0.5 0.5 0.2 0.3 56.15 130 1 0
Zm00001d013263 3 5 8 22 25 12 5 3 3 3 4 3 3 4 4 2 3 4 2 2 1 57.14 217 1 1
Zm00001d013264 0 0 0 0 0.6 0.1 0 0.3 0.3 0.2 0.1 0 0 0.1 0.2 0.4 0.7 1 2 2 2 63.87 227 1 1
Zm00001d013303 5 3 3 1 2 5 2 1 1 0.8 1 2 2 1 1 1 2 1 3 2 1 68.38 389 1 1
Zm00001d013321 0.2 0.1 0.2 0.1 0.3 0.2 0.2 0.2 0.1 0.2 0.2 0.3 0 0.1 0.1 0.1 0.1 0.1 0 0 0 50.6 83 1 0
Zm00001d013370 25 4 7 4 3 4 0.1 0.3 0 0 0.1 0.1 0.1 0 0.2 0.1 0 0.3 0.1 0 0 73.75 221 2 1
Zm00001d013377 0 0.2 0 0 0 0.6 2 1 0.1 0.6 0.9 1 0.6 1 3 0.4 0.8 0.4 0.1 1 0.2 59.5 121 2 0
Zm00001d013389 7 9 8 8 9 11 7 5 4 5 4 5 5 3 5 4 5 6 6 5 5 69.87 83 1 0
Zm00001d013391 12 10 10 12 11 10 7 5 5 6 6 5 5 5 5 5 5 10 8 9 10 56.51 913 4 3
Zm00001d013395 0 0 0 0 0.3 0 0 0.1 0 0 0 0 0 0 0 0 0 0 0 0 0 63.15 247 1 1
Zm00001d013405 18 15 14 11 9 7 5 3 3 4 5 5 6 4 6 6 6 8 6 7 8 51 400 2 2
Zm00001d013409 0 0.4 0 0 0 0.1 0 0.1 0 0 0.1 0 0 0 0.3 0 1 0.4 0.7 0 0.7 70.41 240 2 2
Zm00001d013443 0.2 0 0.2 0.1 0 0 0 0 0 0 0 0 0 0 0 0 0 0 0 0 0 55.69 413 3 2
Zm00001d013477 8 10 10 11 8 5 3 3 2 3 3 3 3 2 4 4 4 6 3 3 3 58.23 613 4 3
Zm00001d013494 1 2 2 2 0.1 1 5 14 41 45 71 146 51 171 208 86 1331 242 379 152 472 58.6 186 2 2
Zm00001d013501 0.3 3 3 6 3 2 2 1 1 2 2 2 2 1 3 2 0.9 0.9 0 0.3 0.8 57.99 50 0 0
Zm00001d013519 0.4 0.9 2 1 1 2 2 1 0.9 1 1 1 0.7 0.5 0.7 0.2 0.1 0.2 0 0.1 0.1 71.5 565 3 3
Zm00001d013526 14 12 17 13 16 23 18 14 11 17 14 12 17 9 11 8 8 12 11 11 8 52.54 177 1 0
Zm00001d013528 33 25 22 21 27 39 33 23 17 20 20 22 10 16 16 22 39 43 38 33 46 65.42 457 3 1
Zm00001d013530 0.6 1 1 3 4 26 22 23 17 18 11 9 13 7 7 5 5 2 1 2 0.6 50.85 582 1 1
Zm00001d013547 9 9 12 11 10 7 4 4 3 4 3 3 2 3 3 3 5 7 7 11 8 68.6 293 1 1
Zm00001d013549 12 9 9 11 11 8 8 15 13 13 15 13 12 11 15 14 24 36 36 39 64 58.27 302 3 1
Zm00001d013551 26 26 35 20 9 17 7 34 16 10 10 23 13 19 22 8 72 8 47 11 72 56.96 165 1 1
Zm00001d013554 5 5 3 4 2 1 0.6 1 0.6 0.6 0.5 0.9 0.5 1 0.8 0.7 2 1 2 2 2 52.3 325 1 1
Zm00001d013555 5 4 4 2 3 1 2 1 2 2 2 2 3 1 3 4 4 7 6 5 6 61 436 2 1
Zm00001d013557 12 8 9 12 8 5 6 4 2 3 3 2 2 2 2 2 3 5 5 3 5 61.37 145 1 0
Zm00001d013559 0 0 0 0.1 0 0 0.1 0 0 0.1 0.1 0 0 0.1 0.1 0 0 0 0 0 0 53.37 163 0 0
Zm00001d013588 4 1 0.6 0 0 0 0 0 0.1 0 0.1 0.3 0 0.2 0.1 0.1 0.6 0.3 1 0.2 0.7 67.22 360 1 1
Zm00001d013598 0.4 0.5 1 3 3 2 0.9 0.8 0.5 0.3 0.2 0.4 0 0.2 0.1 0.4 0.2 0 0.1 0.1 0.5 72.38 210 1 1
Zm00001d013626 38 38 38 40 38 41 41 37 26 33 23 24 24 20 21 17 20 23 19 23 23 74.37 199 2 1
Zm00001d013641 0.6 3 4 2 2 0.4 0 0 0 0 0.1 0 0 0 0 0 0 0.1 0 0 0.1 69.53 325 1 1
Zm00001d013650 0.4 0.1 0 0 0.1 0 0 0 0 0 0.1 0 0 0.1 0 0 0 0 0 0.2 0.1 52.24 245 2 1
Zm00001d013656 10 12 10 17 17 29 32 32 17 16 17 12 9 10 13 8 7 7 9 6 6 65.51 145 1 1
Zm00001d013660 0.6 0 0 0.4 0.6 0.2 0.5 0.4 0 0.2 0.5 0.3 0 0.1 0.2 0.3 0 0.1 0.4 0 0.8 52.13 211 1 1
Zm00001d013677 1 2 2 1 1 1 1 2 1 1 0.6 0.8 1 0.3 0.5 0.7 1 0 2 0 2 63.79 174 2 1
Zm00001d013707 0.1 6 8 6 23 9 0.5 1 1 1 2 2 2 2 4 4 5 7 5 4 6 68.75 224 1 1
Zm00001d013712 9 7 6 7 7 7 5 5 4 5 4 4 4 4 5 3 5 7 8 7 7 54.21 380 2 2
Zm00001d013721 5 5 6 6 7 9 6 5 4 4 5 4 3 3 4 3 4 4 3 4 3 63.63 99 0 0
Zm00001d013724 0 0 0 0 0 0 0.3 0.2 0.1 0.1 0 0 0 0 0 0 0 0 0 0 0.1 63.88 335 4 0
Zm00001d013765 8 8 6 6 6 4 4 4 4 5 4 4 3 4 5 3 5 6 5 5 6 55.45 458 4 2
Zm00001d013769 0.1 0.1 0.1 0.4 0.5 0.6 0.6 0.5 0.3 0.4 0.4 0.4 0 0.1 0.2 0 0.2 0 0 0 0 56.68 875 4 2
Zm00001d013780 240 335 335 388 317 308 331 297 259 272 314 240 239 213 255 233 186 268 190 219 228 51.4 142 1 1
Zm00001d013801 0.7 1 3 2 2 2 3 2 2 2 1 2 0 0.6 0.6 0.1 0 0 0 0 0.4 56.64 459 3 3
Zm00001d013812 30 30 18 21 18 31 29 19 13 24 21 20 20 16 20 28 49 76 69 56 73 54.18 406 3 2
Zm00001d013855 0.3 0.2 0.4 0.3 0 0.2 0.2 0.2 0 0.4 0.2 0.1 0 0.1 0.2 0.1 0.2 0 0.2 0 0 61.26 222 2 2
Zm00001d013861 5 4 3 2 2 2 2 1 0.7 2 2 1 0.8 1 2 2 3 5 4 4 6 62.41 282 2 2
Zm00001d013863 19 14 13 15 12 8 4 5 4 5 6 6 6 5 7 6 7 11 8 11 10 60.88 1672 5 5
Zm00001d013875 0 0.4 0 0.4 0.4 0 0 0 0 0 0 0 0 0 0 0 0.6 0.2 0 0 0 70.58 119 1 0
Zm00001d013878 8 14 10 11 9 4 3 4 2 2 1 2 0.2 0.8 0.9 0.2 0 0.2 0 0 0.2 72.02 193 2 1
Zm00001d013895 0.7 2 2 0.7 0.1 0.2 0.6 0.5 1 0.3 1 0.6 0 0.8 0.7 2 6 6 6 4 5 63.69 314 2 2
Zm00001d013907 7 79 317 458 295 97 51 157 62 38 43 40 28 18 16 8 20 4 14 6 10 58.33 96 1 0
Zm00001d013962 14 10 10 11 12 15 13 9 11 13 14 11 9 9 11 10 12 21 16 14 15 58.4 500 3 1
Zm00001d013971 11 12 14 13 16 16 15 15 13 10 12 13 7 9 10 8 12 9 8 9 10 55.32 385 2 2
Zm00001d013977 0 0.2 0.5 0.1 0.2 0.1 0.2 0 0.1 0.1 0 0 0 0 0 0.1 0.2 0.2 0 0.3 0.2 70 150 1 1
Zm00001d013989 12 12 14 12 11 9 10 8 6 8 7 7 8 8 9 10 12 13 12 15 12 54.07 466 4 2
Zm00001d013993 69 40 109 72 67 42 12 19 18 18 23 24 9 18 20 3 38 11 22 9 24 70.96 186 2 1
Zm00001d014017 5 6 6 6 6 6 6 8 7 8 7 7 7 6 10 7 6 5 4 4 4 61.17 85 0 0
Zm00001d014024 0 0 0 0 0 0 0 0 0 0 0 0 0 0 0 0 0 0.1 0 0 0 66.55 305 2 2
Zm00001d014029 1 2 2 1 1 3 0.7 1 1 0.9 1 1 0.8 0.9 1 0.3 0.9 0.4 1 0.9 0.2 53.59 278 1 1
Zm00001d014031 0.1 0 0.2 0 0 0 0.2 0 0 0 0 0.1 0 0 0.2 0 0 0.1 0 0 0 62.31 138 0 0
Zm00001d014032 0 0 0 0 0 0 0 0 0.1 0.2 0.1 0.2 0 0.1 0.2 0.1 0.9 0.1 1 0 0.6 68.09 210 2 2
Zm00001d014039 45 40 42 41 54 56 38 40 28 30 32 28 35 25 27 21 21 23 21 17 15 59.5 284 1 1
Zm00001d014070 3 0.6 1 2 0.6 0 0.4 0 0 0 0.2 0 0 0 0.5 0.4 0 0 0 0 0.4 55.55 81 0 0
Zm00001d014089 10 6 4 5 6 2 1 2 0.9 1 0.9 2 4 0.8 0.8 2 1 0.9 2 0.6 1 61.71 222 1 1
Zm00001d014094 17 10 11 11 11 18 19 13 10 11 14 14 9 9 11 7 8 11 11 9 11 57.42 357 1 1
Zm00001d014110 0 0.2 0 0.2 0.2 6 10 6 9 12 19 13 10 9 10 4 0.9 0.4 0.4 2 0.2 65.69 344 2 1
Zm00001d014114 1 2 0.4 0.7 0.6 0.2 0.3 0.4 0.1 0.1 0.3 0.7 0.6 0.4 0.7 0.4 0.2 0.5 0.7 0.3 0.5 51.35 407 4 0
Zm00001d014132 12 14 11 15 8 5 2 1 2 4 3 4 3 2 2 3 5 7 7 7 7 58.13 215 1 1
Zm00001d014133 1 2 0.5 2 0.7 0.2 1 0.3 0.2 0.1 0.1 0.3 0 0.2 0.4 0.5 0.6 1 1 2 0.9 68.51 270 1 1
Zm00001d014140 15 14 11 20 15 15 23 16 9 11 11 12 11 9 12 14 46 66 53 57 58 58.13 86 1 0
Zm00001d014149 0.1 2 3 0.8 0.2 0 0 0 0.1 0 0.1 0 0 0 0 0 0 0.1 0 0 0 74.76 210 1 1
Zm00001d014164 0 0 0 0 0 0 0 0.2 0 0.2 0 0.1 0 0 0 0 0 0 0 0 0 72.51 211 1 1
Zm00001d014189 9 7 7 8 6 4 5 3 2 3 2 2 3 2 2 2 1 2 2 1 1 51.02 98 1 0
Zm00001d014249 0 0.9 0.6 0.3 0 0 12 46 42 34 34 24 31 28 28 27 15 0.8 3 9 0.5 68.34 218 2 1
Zm00001d014252 0 0 0 0 0 0 0.1 0 0 0 0 0 0 0 0 0 0 0 0 0 0 64.94 174 1 1
Zm00001d014253 30 7 9 9 12 31 4 0.8 0.8 0.4 0.9 1 2 1 2 2 5 7 0.7 0 2 71.25 160 2 1
Zm00001d014255 21 15 16 17 16 15 11 11 10 13 13 13 13 13 17 19 17 31 26 27 30 57.29 459 2 1
Zm00001d014261 22 14 16 15 11 7 5 4 3 5 4 5 5 3 4 3 3 5 5 5 5 63.55 225 2 1
Zm00001d014280 43 34 31 38 33 34 25 16 13 20 19 19 22 16 20 25 28 42 36 45 39 64.76 701 3 2
Zm00001d014291 4 5 3 3 3 4 7 5 4 5 4 4 5 2 3 4 9 12 8 9 11 58.93 565 1 1
Zm00001d014311 0.1 0.3 0.3 0.9 0 0.2 0.2 0 0.1 0.4 0.2 0.2 0.5 0.2 0.3 0.1 0.2 0.6 0.8 1 0.8 72.1 276 1 1
Zm00001d014327 16 16 17 18 13 10 10 8 7 7 6 7 6 5 5 6 7 9 9 10 10 62.69 126 1 0
Zm00001d014337 57 53 53 49 53 56 46 29 26 39 33 31 35 25 32 34 33 39 36 41 33 55.58 331 1 1
Zm00001d014340 13 10 11 12 12 13 9 8 8 11 11 11 13 11 13 13 13 17 14 18 16 60.61 678 2 2
Zm00001d014343 104 98 87 86 64 61 47 41 36 42 45 42 50 34 45 50 64 99 79 101 102 71.17 562 3 1
Zm00001d014356 0 0 0 0 0 0 0 0 0 0 0.1 0 0 0 0 0 0 0 0 0 0 55.24 143 1 1
Zm00001d014368 0 0 0.2 0.3 0 0.1 0 0 0.1 0.2 0 0.2 0.2 0.2 0.2 0 0.5 0.1 0.6 0 0.3 72.01 343 2 1
Zm00001d014378 16 15 12 10 9 12 10 8 7 10 9 7 10 6 8 8 10 14 12 13 11 59.37 640 4 4
Zm00001d014379 0 0 0.2 0.2 0.2 0.2 0 0.2 0.1 0.2 0.1 0.2 0 0 0.1 0.4 0.2 0.3 0.4 0.2 0.4 73.98 246 2 2
Zm00001d014414 9 7 8 7 4 3 2 2 1 2 2 2 1 2 2 2 3 4 4 3 4 52.9 310 1 1
Zm00001d014415 14 9 10 9 6 4 3 3 3 4 4 4 1 2 4 4 5 9 5 7 7 74.35 78 1 0
Zm00001d014416 2 2 2 3 2 2 4 4 3 2 4 5 3 3 3 1 3 4 3 1 3 74 50 0 0
Zm00001d014417 17 20 25 26 32 28 33 35 18 19 15 16 14 11 14 10 13 10 15 11 12 59.55 136 0 0
Zm00001d014492 0 0.4 0 0 0.2 0 0 0 0 0 0 0 0 0 0 0 0.3 0.1 0 0.2 0.3 55.04 218 2 1
Zm00001d014509 0 0 0 0 0 0 0 0.5 0.4 0.2 0.4 0.1 0 0.2 0.3 0 0 0 0.1 0 0.1 55.4 287 2 1
Zm00001d014517 0.3 0.1 0.1 0.2 0.3 0.3 0.1 0.1 0.1 0.3 0.2 0.2 0.2 0.1 0.2 0.1 0 0 0 0 0.1 68.25 567 3 3
Zm00001d014521 5 2 3 3 2 0.8 0.2 0.3 0.1 0.4 0.4 0.5 0 0.4 0.2 0.2 0.4 0.3 0.3 0.2 0.2 59.79 771 3 3
Zm00001d014549 36 40 50 43 38 29 27 23 23 24 27 30 29 24 28 28 21 28 22 23 25 73.33 75 1 1
Zm00001d014580 17 16 14 15 9 7 6 5 5 6 6 6 9 5 7 8 9 20 18 18 17 61.29 31 0 0
Zm00001d014600 0.8 2 0.6 0.4 1 0.4 0 0.3 0.2 0 0.2 0.1 0.1 0 0.1 0 0 0 0 0 0.2 50.52 190 1 1
Zm00001d014609 12 12 14 12 10 8 5 8 8 10 11 13 17 13 19 25 29 37 27 29 21 68.2 585 3 2
Zm00001d014612 2 0.3 1 0.3 0.5 0.1 0 0 0.1 0.2 0 0 0.1 0.1 0 0 0.3 0 0 0 0 61.46 397 4 2
Zm00001d014630 0 0 0 0 0 0 0 0 0 0 0 0 0 0 0 0 0 0.1 0 0 0.1 54.25 247 2 1
Zm00001d014656 30 21 23 23 25 22 18 20 15 17 14 15 15 11 14 12 19 24 20 23 31 56.31 293 2 2
Zm00001d014667 0.8 0.5 1 1 3 0.7 0.6 1 2 1 0.9 2 0 1 2 0.3 1 0 0.8 0 0.5 57.07 205 1 1
Zm00001d014682 0 0 0 0 0 0 0 0.2 0 0 0 0 0 0.3 0 0 0 0 0 0 0 53.84 130 1 1
Zm00001d014702 4 5 5 6 6 4 4 4 2 3 3 3 2 2 2 2 2 2 3 2 3 69.56 92 1 0
Zm00001d014704 0.4 0.2 0.1 1 0.5 0 0 0.1 0.1 0.1 0.3 0.1 0 0 0 0 0 0.1 0 0 0 57.22 173 1 1
Zm00001d014705 21 15 20 17 16 17 10 9 8 9 8 8 5 7 8 8 10 15 13 14 14 63.82 340 2 2
Zm00001d014725 0 0 0 0 0 0 0 0 0 0 0 0 0 0 0 0 0 0.2 0 0 0 56.28 199 2 0
Zm00001d014757 36 35 74 60 42 16 4 10 6 5 7 7 5 5 5 1 6 2 5 0.4 2 74.76 214 1 1
Zm00001d014762 4 0.4 1 0.3 0.1 0.1 0 0.3 0.2 0 0.4 0.4 0 0.3 0.6 0.3 1 0.6 0.2 0.8 0.6 67.25 339 3 2
Zm00001d014764 14 10 11 11 7 5 4 3 3 5 6 6 7 5 6 7 9 17 15 11 16 64.93 864 4 4
Zm00001d014765 0 0 0 0.1 0.2 0 0 0 0.1 0 0 0.1 0 0.2 0 0.1 2 0.1 1 0 3 60.84 355 2 2
Zm00001d014774 0.4 4 5 5 13 9 5 6 5 4 3 3 0.3 3 1 2 16 3 7 2 5 68.27 145 2 1
Zm00001d014778 0.6 0.1 0.7 0.4 2 0.4 0 0.4 0.7 0.9 0.6 0.7 0 0.7 1 0.6 2 0.4 4 0.4 5 59.35 187 1 1
Zm00001d014780 2 3 2 2 2 3 0.9 1 1 1 2 1 2 1 1 0.8 3 2 1 1 2 50.92 324 1 1
Zm00001d014808 22 31 24 28 24 21 12 10 11 13 15 13 13 12 14 19 23 25 18 26 23 61.9 378 2 1
Zm00001d014811 9 14 16 12 12 11 6 8 7 10 8 9 8 6 8 7 12 11 12 10 13 54.8 208 1 1
Zm00001d014846 0 0 0 0 0.3 0.5 0.7 0.6 0.4 0.4 0.3 0.2 0 0.1 0 0 0 0 0.2 0 0 68.64 185 1 1
Zm00001d014862 35 32 37 33 35 29 21 18 16 19 18 19 17 18 21 20 19 26 21 24 23 65.07 1211 4 4
Zm00001d014864 26 19 17 17 14 11 7 6 6 9 9 8 11 7 8 7 7 11 8 12 8 60.21 925 3 3
Zm00001d014890 17 14 13 11 11 10 8 8 8 11 10 9 12 8 13 15 19 22 15 22 20 59.15 918 3 2
Zm00001d014897 145 157 146 130 129 128 102 68 67 99 87 90 103 81 93 120 130 184 150 168 155 59.15 404 2 2
Zm00001d014898 26 48 47 36 37 47 35 31 23 33 28 28 26 25 32 17 20 21 23 18 14 51.51 33 0 0
Zm00001d014943 11 11 12 11 10 8 7 6 6 6 8 7 6 8 9 9 11 13 12 11 13 62.7 1496 7 6
Zm00001d014949 8 5 19 17 25 13 2 10 10 7 4 8 2 4 4 0.4 4 0.6 1 0 2 72.9 203 1 1
Zm00001d014960 0 0 0.2 0.2 0 0 0.3 0 0 0.1 0 0 0 0.1 0.2 0 0.6 0.1 0.2 0.4 0.3 51.05 427 2 2
Zm00001d014963 0 0 0 0 0 0 0 0 0 0 0.1 0 0 0 0 0.1 0 0 0 0 0 67.43 261 1 1
Zm00001d014972 83 72 70 95 85 64 39 33 25 25 27 26 22 19 27 30 48 83 76 59 87 64.44 135 1 1
Zm00001d014977 53 34 30 33 26 23 12 10 9 14 13 14 17 13 16 23 33 57 43 55 59 53.12 2163 7 7
Zm00001d015000 0 0.2 0 0 0 0 0 0.8 0.1 0 0.1 0.3 0 0 0.2 0 0 0 0 0 0 61.27 173 2 1
Zm00001d015031 1 1 2 2 2 1 0 1 0.7 0.3 0.3 0.5 0.5 0.4 0.6 0.4 0.5 0.6 1 0 0.5 55.91 245 2 1
Zm00001d015061 22 17 17 23 26 32 22 13 10 16 11 10 14 9 11 12 15 23 15 18 20 74.45 231 2 1
Zm00001d015085 11 7 9 7 10 9 11 11 9 10 9 9 6 8 9 8 6 7 4 6 5 64.91 171 1 1
Zm00001d015102 14 12 13 12 12 13 8 9 8 8 8 8 6 7 9 7 11 9 13 8 10 54.32 243 1 1
Zm00001d015125 2 2 2 2 3 0.8 1 0.8 0.6 1 0.9 1 1 1 1 0.9 2 3 4 3 5 58.2 256 2 1
Zm00001d015126 0 0.5 1 0 2 1 2 4 3 4 2 4 3 2 0.3 0 2 0 0.7 0 2 62.26 106 1 0
Zm00001d015139 0.6 0.4 1 2 0.6 0.5 4 3 4 3 2 2 1 0.8 1 0.4 0.4 0.6 0.3 1 0.4 69.08 207 2 1
Zm00001d015142 0 0 0 0 0 0 0 0.1 0 0 0.1 0.1 0.3 0.1 0.2 1 2 2 2 1 1 74.54 165 2 2
Zm00001d015161 0 0.2 0.2 0.5 0.5 1 3 2 2 3 3 3 1 1 1 1 1 1 1 1 1 70.65 167 2 0
Zm00001d015164 6 6 7 6 4 5 3 2 0.8 1 1 2 3 2 3 3 5 5 2 2 2 55.51 544 2 2
Zm00001d015213 6 3 19 5 5 4 3 5 3 2 1 5 2 4 7 0.8 7 0.2 3 0.1 2 58.23 656 2 1
Zm00001d015215 1 1 1 0 0.6 0.5 0 0.2 0.4 0.6 0.8 0.5 0.7 0.4 0.5 0.5 0.7 0.9 0.2 0.2 0.4 67.08 158 1 1
Zm00001d015233 4 3 2 2 2 3 2 1 1 2 1 2 1 1 2 2 2 4 1 1 2 67.49 443 3 2
Zm00001d015260 29 29 25 32 29 29 20 12 10 16 14 15 14 13 15 19 21 31 25 32 27 74.44 403 2 2
Zm00001d015268 0.6 0.3 0.3 0 0 0.1 0 0 0 0 0 0 0 0.1 0 0 0.1 0.3 0 0.1 0.1 69.06 472 2 2
Zm00001d015284 0 0 0 0 0 0 0 0 0 0 0 0 0 0 0 0 0.1 0 0 0 0 60.85 327 2 1
Zm00001d015289 17 18 20 20 11 6 5 3 2 4 4 5 11 6 11 12 11 19 10 6 8 57.77 566 3 2
Zm00001d015293 14 13 13 13 12 12 12 10 10 18 15 13 14 9 9 10 11 15 11 13 10 53.25 845 4 4
Zm00001d015300 142 145 119 179 172 285 374 220 189 242 224 221 153 126 153 153 220 382 270 273 339 62.8 207 2 1
Zm00001d015308 7 7 7 8 8 8 5 5 4 4 3 4 4 4 3 4 7 9 9 10 10 61.29 31 0 0
Zm00001d015320 0 0 0 0 0 0.2 0 0 0 0 0.1 0 0 0 0.1 0 0 0 0 0 0 67.17 131 1 1
Zm00001d015333 0 0 0 0 0 0 0 0 0 0 0 0.1 0 0 0 0 0 0 0 0 0 55.17 116 1 0
Zm00001d015372 1 0.6 2 0.3 1 0.9 2 0.4 0.1 1 0.6 0.7 0.4 1 0.2 0 2 0.8 2 0.6 2 64.77 159 1 1
Zm00001d015386 0 0 0 0 0 0 0 0 0 0 0 0 0 0 0 0 0.1 0 0 0 0 58.7 247 2 1
Zm00001d015394 0.9 0.5 0.9 0.2 0.1 0.2 0.4 0.2 0.3 0.3 0.9 0.6 2 0.2 0.3 0.2 2 1 1 1 5 60.6 264 1 1
Zm00001d015397 0.3 3 0.7 2 1 4 0.4 0.9 0.4 0.5 0.4 0.8 1 1 0.6 0.8 2 2 0.5 0.8 4 68.8 234 2 1
Zm00001d015415 15 22 18 21 18 15 16 16 14 16 14 13 15 10 14 14 11 9 9 14 7 52.08 288 2 2
Zm00001d015420 10 6 4 7 9 4 2 0.4 0.2 0.5 0.5 0.2 0 0 0.1 0 0.2 0.5 0.4 0.1 0.6 55.04 218 2 1
Zm00001d015421 37 31 37 40 43 32 29 30 31 27 33 26 18 20 24 14 18 25 26 24 41 62.88 97 0 0
Zm00001d015442 0 0.2 0.7 0.4 0.4 0 0 0 0 0 0 0 0 0 0 0.1 0 0.3 0 0.1 0 69.52 233 1 1
Zm00001d015457 3 2 2 1 0.8 0.6 0.1 0.2 0.1 0.4 0.4 0.2 0 0.2 0 0.2 0.1 0 0.6 0.1 0 70.53 543 3 3
Zm00001d015495 5 4 3 4 3 3 3 2 2 2 3 2 3 2 2 3 3 5 3 4 4 56.69 956 3 2
Zm00001d015519 5 3 2 3 3 4 4 7 4 4 4 3 2 3 4 2 2 2 2 1 4 60.54 256 2 1
Zm00001d015551 0 0 0 0 0 0.3 0.5 0 0.2 0 0.3 0.5 0 0 0.2 0 0 0 0 0 0 57.62 177 1 1
Zm00001d015553 19 23 18 19 18 17 7 6 5 9 5 6 10 5 7 10 18 24 18 19 19 61.03 213 1 1
Zm00001d015614 8 6 12 5 3 2 1 2 2 0.9 2 3 0.7 2 9 3 32 14 11 2 18 62.82 304 1 1
Zm00001d015639 4 2 5 4 5 1 2 1 1 2 2 2 2 1 0.8 0.4 4 1 3 2 3 71.56 211 1 1
Zm00001d015656 14 16 15 15 13 13 9 9 6 8 7 7 7 5 7 8 6 7 5 5 7 51.15 432 2 2
Zm00001d015662 32 55 43 50 50 108 120 81 64 87 80 71 78 54 60 48 40 61 55 56 55 71.77 287 2 1
Zm00001d015664 0 0.2 0 0.3 0 0 0 0 0 0 0 0 0 0 0 0 0 0 0 0 0 71.42 168 2 1
Zm00001d015670 0 0.2 0.3 0.6 0.9 0 0.5 0.2 0.2 0 0 0.2 0 0 0.2 0 0 0 0 0.3 0 60.13 143 2 0
Zm00001d015689 0 0 0 0 0 0 0 0.3 0.1 0 0 0 0 0 0 0 0 0 0 0 0 68.51 108 1 1
Zm00001d015705 13 8 10 7 7 9 8 18 9 11 8 12 11 9 11 9 16 14 16 11 13 52.63 285 2 2
Zm00001d015706 0 0 0 0 0 0 0 0 0 0 0 0 0 0 0.2 0.3 0.7 0.5 1 0.2 0.2 58.19 177 2 1
Zm00001d015742 0.4 0.6 0 0.3 0.2 0 0 0 0 0.2 0.1 0 0 0 0 0.2 0 0.2 0 0 0 72.79 136 1 0
Zm00001d015759 2 7 7 10 22 17 16 16 10 13 10 6 4 2 0.9 0.8 0.9 1 0.6 1 0.5 63.84 213 2 1
Zm00001d015773 2 1 2 3 0.7 1 1 2 1 2 1 2 4 2 2 2 0.7 1 0.8 0.4 0.4 59.57 188 2 1
Zm00001d015775 9 6 6 8 6 3 1 1 0.8 0.8 1 1 0.2 0.8 1 0.7 0.5 1 1 0.8 0.4 66.66 57 0 0
Zm00001d015776 13 17 11 12 13 10 7 12 6 8 6 6 6 4 6 6 8 10 7 10 12 60.59 203 1 1
Zm00001d015779 0 0.1 0 0 0 0 0 0 0 0 0 0 0 0.1 0.1 0.2 0.3 0.9 2 0.9 2 51.12 178 2 0
Zm00001d015806 6 6 9 6 7 4 0.8 2 1 1 0.3 0.3 0 0.9 0.8 0.8 0.5 0 1 0.5 0 70.9 244 2 1
Zm00001d015810 61 41 43 31 34 16 7 6 4 8 7 8 8 7 8 7 8 16 12 19 20 66.66 276 1 1
Zm00001d015839 37 35 32 24 25 39 28 10 7 17 14 14 12 10 10 11 12 18 18 19 14 55.89 263 2 1
Zm00001d015868 0 0.1 0.2 0.4 3 2 0.8 0 0.1 0 0.1 0 0 0 0 0 0 0 0 0 0 55.34 215 1 1
Zm00001d015876 0.9 2 6 5 5 5 1 0.6 0 0.1 0.1 0.1 0 0.1 0.1 0.2 0.4 0.5 0.5 1 0.7 63.57 151 1 1
Zm00001d015895 6 5 6 4 3 3 1 2 2 1 2 2 0 2 2 2 4 3 1 1 2 52.04 171 1 1
Zm00001d015900 0 0.2 0 0 0 0 0 0 0 0 0 0 0 0 0 0 0 0 0 0 0 61.34 119 1 0
Zm00001d015918 2 1 4 5 9 23 12 6 6 3 4 5 11 8 6 1 7 3 3 1 2 74.01 127 1 1
Zm00001d015921 13 9 16 15 26 12 5 4 2 1 2 1 0.7 0.8 1 0.3 0.1 0.1 0.2 0.1 0 59.83 239 1 1
Zm00001d015997 30 46 37 49 49 49 54 62 47 57 45 38 45 31 40 28 24 29 29 28 33 57.27 213 1 1
Zm00001d016000 31 22 30 33 28 26 26 19 15 17 18 21 19 17 16 10 4 6 7 4 3 50.87 285 1 1
Zm00001d016048 0 0.2 0 0 0 0 0 0 0 0 0 0 0 0 0 0 0 0 0 0 0 50.33 151 1 1
Zm00001d016059 14 12 19 14 11 7 4 5 1 1 1 1 1 0.6 0.9 0.3 0.8 0.8 0.4 0.3 0.4 70.66 75 1 0
Zm00001d016072 6 10 8 9 6 5 5 4 3 4 4 3 4 3 5 5 6 6 5 8 6 51.69 236 1 1
Zm00001d016081 8 7 7 7 8 5 1 1 0.9 1 1 1 0.8 1 2 3 6 6 7 8 5 50.93 852 4 3
Zm00001d016082 64 83 57 20 18 35 5 7 7 10 8 7 3 3 3 1 0.3 1 2 0.6 2 65.7 487 4 3
Zm00001d016100 13 12 9 9 8 5 2 4 2 5 5 5 5 3 5 4 5 10 9 10 14 52.36 466 2 2
Zm00001d016120 2 2 2 3 3 2 2 0.6 0.5 0.7 0 0.3 0 0.3 0.7 1 4 1 0.3 0.3 0.5 66.66 129 1 0
Zm00001d016131 8 7 6 5 5 5 5 4 3 4 4 4 5 4 5 5 5 6 4 6 6 59.91 671 4 2
Zm00001d016135 1 0.2 0.4 0.2 1 1 0.9 0 0 0.2 0.2 0 2 1 0 0 0 0 0 0 0 64.81 108 0 0
Zm00001d016154 18 6 8 5 3 0.5 0.4 0.6 0.2 0.1 0.1 0.2 0 0.1 0.1 0.4 0.3 0.6 0.2 0.2 0.8 58.33 252 1 1
Zm00001d016167 0 0 0 0 0 0 0 0 0 0 0 0.1 0 0 0 0 0 0.1 0 0.1 0 51.79 195 1 1
Zm00001d016216 0.9 0.8 0.8 0.1 1 0.5 0.8 3 4 2 1 3 3 1 3 1 0.2 0.3 0 0.5 0.6 60 105 1 0
Zm00001d016228 10 10 7 7 8 8 11 12 8 9 7 8 8 6 8 6 10 8 9 8 9 54.56 515 2 1
Zm00001d016229 5 3 3 3 0.7 0.8 0.4 0.2 0.1 0.4 0.2 0.6 0 0.3 0.7 0.2 0.9 0.9 1 1 2 52.32 86 1 0
Zm00001d016256 12 15 24 24 48 43 5 4 2 0.8 0.5 0.1 0.2 0.5 1 0.9 0.6 0.5 1 0.4 0.6 57.21 201 1 1
Zm00001d016266 0 0 0 0 0 0 0 0 0 0 0.1 0 0 0 0 0 0 0 0 0 0 74.5 251 1 1
Zm00001d016269 0 0 0.2 0 0 0 0 0 0 0 0 0 0 0 0 0 0 0 0 0 0 60.48 205 2 2
Zm00001d016277 3 6 6 5 2 7 6 6 4 6 6 4 7 3 3 0.7 2 1 0.9 0.6 1 57.26 234 1 1
Zm00001d016280 3 2 2 3 2 1 1 0.9 0.6 1 1 1 0.2 0.6 0.6 0.7 0.8 2 2 2 2 72.72 88 1 0
Zm00001d016342 9 11 18 17 21 15 8 12 4 5 5 6 5 2 2 0.9 4 2 6 2 6 56.21 201 1 1
Zm00001d016349 19 19 15 15 14 19 12 11 9 12 11 9 8 7 9 10 12 17 14 15 13 71.87 384 2 2
Zm00001d016356 0 0 0 0 0 0 0 0.2 0.2 0 0.6 0 0 0.2 0.4 0.2 0 0.1 0.5 0.7 0.6 50.6 166 1 1
Zm00001d016377 14 9 11 10 8 8 3 3 3 3 3 4 3 3 3 4 4 6 4 5 5 56.94 144 1 1
Zm00001d016380 2 3 2 2 1 3 2 2 0.8 2 2 1 2 1 1 2 2 4 4 2 2 51.74 172 1 1
Zm00001d016400 0 0.7 2 1 2 3 0.8 0 0.4 0.3 0.1 0.6 0 0.2 0 0 1 0.4 1 1 2 68.42 114 2 0
Zm00001d016407 10 6 7 6 8 8 7 6 6 9 8 8 7 8 9 7 8 11 9 10 9 60.24 1127 5 4
Zm00001d016456 11 7 8 8 6 3 0.8 1 0.8 1 2 2 2 2 3 3 3 4 4 3 4 56.07 453 3 1
Zm00001d016461 0.2 0.2 0.1 0 0 0 0 0 0 0 0 0 0 0 0 0 0 0.2 0 0.1 0.1 74.48 831 3 3
Zm00001d016502 0 0.3 2 0.4 0.8 0.9 0 0.5 0.1 0 0.2 0.4 0 0.5 0.3 0 0.6 0.5 2 0 2 69.3 101 1 0
Zm00001d016528 23 27 26 21 24 31 26 17 14 18 22 18 27 18 21 57 21 18 18 21 13 53.75 480 3 2
Zm00001d016535 4 8 6 6 6 5 7 7 5 8 10 7 9 9 9 8 5 7 6 8 6 54.5 222 2 1
Zm00001d016552 7 5 6 9 6 6 6 4 3 4 3 4 4 3 3 3 3 4 4 4 4 59.85 416 3 2
Zm00001d016570 26 41 48 53 34 17 8 9 7 5 5 7 7 8 10 10 15 9 18 14 17 66.97 215 1 1
Zm00001d016573 0.2 0 0 0 0.4 0 0 0 0 0 0 0 0 0 0 0 0 0.5 0 0 0.3 65.9 132 1 1
Zm00001d016584 2 2 3 1 0.4 0.4 0.2 0.8 0.4 1 0.5 0.7 0 1 2 0 1 0 1 0 0 64.58 96 1 0
Zm00001d016616 0 0.1 0 0 0 0 0 0.1 0 0 0 0 0 0.1 0 0.1 1 0.3 0.5 0.5 1 51.37 255 2 1
Zm00001d016636 0 0.5 0 0 0.1 3 4 4 4 7 3 6 12 7 11 3 2 0.7 0.6 0.6 1 64.11 209 1 1
Zm00001d016657 0.1 0.2 0.2 0.2 0.3 0.1 0.1 0 0 0.1 0.1 0 0 0.1 0 0 0 0.2 0 0 0.1 59.25 54 0 0
Zm00001d016691 198 78 64 81 88 56 59 26 25 36 35 29 22 10 16 19 43 22 47 26 34 69.3 101 1 1
Zm00001d016692 0 0 0 0 0 0 0 0 0 0 0 0.1 0 0.1 0 0 0 0 0 0 0 64.15 106 1 1
Zm00001d016703 0 0.6 0.7 0 0.5 1 0.2 0.2 0.2 0.3 0.1 0.4 0 0.3 0 0 2 0.1 0.5 0 2 54.33 173 0 0
Zm00001d016705 91 55 17 30 8 11 35 35 22 24 29 38 74 55 59 197 601 674 643 463 1146 52.08 96 1 0
Zm00001d016712 0 0 0 0 0 0 0.1 0 0 0 0.1 0 0 0 0.1 0 0 0 0 0 0 60 485 2 2
Zm00001d016721 0 0 0 0 0 0 0 0 0 0 0 0 0 0.1 0.3 0.4 0.6 0.3 0.3 0 0 55.3 226 2 1
Zm00001d016760 0.2 0 0 0.1 0.2 1 0.5 0.1 0.1 0.7 0.3 1 2 0.3 0.7 0.4 1 1 0.3 0.2 3 67.92 106 1 0
Zm00001d016765 4 6 7 6 4 7 8 5 6 9 7 7 9 5 8 4 2 2 0.6 1 0.8 52.75 508 2 2
Zm00001d016784 16 12 14 13 10 11 7 8 8 10 9 9 8 8 10 10 11 17 16 14 18 68.47 774 3 2
Zm00001d016793 16 15 14 13 14 11 11 11 8 11 10 8 12 6 10 8 9 13 12 9 12 56.49 354 1 1
Zm00001d016814 0.7 1 1 1 0 0.2 0.1 0.2 0 0.1 0.1 0 0 0 0 0.1 0.1 0 0 0 0 58.22 225 1 1
Zm00001d016823 1 4 5 3 1 0.7 0.3 0.1 0.3 0.3 0.5 0.7 0 0.2 0.4 0 0.2 0.3 0.2 0.6 0.2 58.41 214 2 2
Zm00001d016826 5 2 0.5 0.6 2 0.8 0.4 0.6 0.5 1 1 1 2 0.8 0.5 0.6 2 2 4 2 4 54.97 231 2 1
Zm00001d016831 2 2 3 3 2 3 3 4 2 3 3 1 3 2 3 2 2 2 2 2 2 65.04 349 1 1
Zm00001d016836 14 12 14 13 10 10 7 5 4 9 7 8 7 5 6 6 6 9 8 9 9 74.04 759 2 2
Zm00001d016840 0 0 0 0 0 0.1 0 0 0 0 0 0 0 0 0 0 0.2 0 0 0 0 62.28 297 1 1
Zm00001d016849 7 11 9 4 4 9 3 2 2 2 3 3 3 1 2 1 1 2 2 1 0.8 67.68 557 4 3
Zm00001d016851 1 2 2 2 0.8 1 2 0.7 0.7 1 1 1 0.5 0.9 2 1 3 3 2 3 5 53.98 326 2 1
Zm00001d016864 78 100 63 54 87 62 132 146 47 56 35 47 50 34 38 21 96 26 75 50 78 55.22 67 0 0
Zm00001d016865 1 1 1 0.6 0.6 0.9 0.3 0.6 0.5 0.3 0.5 0.3 0.6 0.2 0.6 0.8 2 1 2 1 2 73.64 607 1 1
Zm00001d016874 0.4 0.2 0.2 0.5 2 0.4 0.4 0.2 0.1 0.1 0.1 0.3 0 0.1 0.2 0 0 0 0 0 0.1 60.03 508 3 2
Zm00001d016876 4 2 3 2 2 2 0.5 0.9 0.6 0.9 0.5 1 1 0.7 2 0.2 1 0.8 0.2 0.6 2 73.63 402 3 3
Zm00001d016892 14 22 19 24 26 17 12 12 8 11 8 9 6 7 10 9 16 19 20 20 21 58.62 145 1 1
Zm00001d016899 0 0.2 0 0 0 0.6 1 3 0.6 1 0.7 0.7 0.9 0.8 1 0.8 0.5 0.3 2 2 0.9 52.33 107 1 0
Zm00001d016900 0 0 0 0 0 0.3 0.1 0.4 0 0.2 0.2 0.4 0 0.2 0.2 0.1 0.3 0.2 0.5 0.1 0.1 71.66 180 1 1
Zm00001d016901 0 0.2 0.2 0.3 0.4 0.8 0.4 1 0.5 0.6 0.4 0.7 0 0.4 0.5 0.5 1 0.5 1 0.3 3 61.95 347 3 2
Zm00001d016946 0.9 0.2 3 4 0.2 0.2 0 0 0.2 0.3 0 0 0.7 0.2 0.3 0.2 0.5 0 0.6 0 0 61.15 121 1 0
Zm00001d016947 0 0.5 0.7 0 0 0.8 0 0 0.1 0 0.5 0 0 0 0 0 0.3 0 0.7 0 4 65.17 112 1 0
Zm00001d016948 0.2 0.2 0.4 0.2 0.7 0.4 0 0.2 0 0 0 0 0 0 0 0 0 0.4 1 2 7 64.86 111 1 0
Zm00001d016952 12 8 11 12 8 3 0.2 0.7 0.1 0 0 0 0 0 0 0 0 0 0 0 0 62.16 333 2 1
Zm00001d016961 0 0 0 0 0 0 0 0 0 0 0 0.1 0 0.1 0 0 0 0 0 0 0 50.37 264 1 1
Zm00001d016973 1 2 1 1 1 0.7 2 0.2 0.7 0.7 0.2 0.6 0 0.8 0.7 0.4 1 1 1 0.5 0.4 69.91 236 2 2
Zm00001d016991 19 11 23 14 11 3 0.6 0.5 0.1 0.2 0 0 0 0.4 0 0 0.3 0 0 0 0.6 55.76 104 0 0
Zm00001d016998 5 9 11 9 10 8 5 3 2 4 4 4 2 2 3 3 4 5 4 5 3 70.53 543 2 2
Zm00001d017002 0.7 2 0.4 0.5 1 1 0.2 0.4 1 0.6 0.5 0.5 0 0.4 0.2 0 0.5 0 0.2 0 1 57.36 190 2 1
Zm00001d017021 0 0.4 0 0.1 0.1 0 0 0.3 0.5 1 9 35 24 66 56 87 471 207 384 124 427 50.7 213 2 0
Zm00001d017028 0.1 0 0.1 0.1 0.1 0.8 1 2 1 1 1 1 1 0.6 0.4 0 0.1 0 0 0 0 55.78 579 3 2
Zm00001d017029 22 15 16 16 15 12 6 5 4 8 7 6 9 6 9 10 10 17 10 10 11 67.79 1068 6 5
Zm00001d017032 0.6 4 0.8 2 2 2 1 3 0.8 2 6 14 92 136 224 1404 5045 4717 4483 1615 3081 67.7 96 1 1
Zm00001d017043 10 10 6 3 4 6 1 0.5 1 1 2 0.9 0.4 0.3 0.7 0.2 0.2 0.1 0.1 0.3 0 67.84 227 1 1
Zm00001d017047 85 71 74 65 97 146 104 80 52 83 57 71 55 42 57 53 121 107 79 99 100 54.33 219 2 0
Zm00001d017057 0 0.1 0 0 0 0.7 1 3 2 1 1 2 2 5 2 1 1 0.2 1 0.5 0.9 71.95 82 0 0
Zm00001d017070 25 25 32 34 31 35 18 23 14 11 11 12 9 8 8 5 18 12 15 9 18 56.25 96 1 0
Zm00001d017076 26 16 23 20 16 9 9 9 7 11 8 9 7 5 8 6 5 10 14 10 10 61.6 125 1 0
Zm00001d017126 33 36 27 26 23 22 17 17 14 26 22 22 30 18 25 24 26 30 23 28 23 62.06 696 3 2
Zm00001d017138 0.1 0.3 0.1 0.1 0 0 0 0 0 0 0.1 0 0.2 0 0 0.1 0 0.1 0.1 0 0.1 66.76 325 1 1
Zm00001d017146 69 43 35 32 32 41 52 36 28 43 34 32 27 19 23 15 9 17 15 20 18 59.27 248 1 1
Zm00001d017170 10 7 8 7 5 5 3 1 1 2 3 2 1 1 1 1 0.3 0.5 0.6 0.6 0.2 50.37 800 7 3
Zm00001d017191 0.2 0 0 0 0 0 0 0 0 0 0 0 0 0 0 0 0 0 0 0 0 64.17 268 1 1
Zm00001d017209 0 0 0 0 0 0 0 0 0 0.1 0.1 0 0 0.1 0 0 0.1 0 0.1 0 0.2 65.09 785 4 3
Zm00001d017210 0.7 0.1 0.4 0.1 0.1 0 0 0.1 0.1 0 0 0.1 0.1 0 0.1 0 0.3 0.2 0.4 0.3 0.8 57.07 438 5 1
Zm00001d017215 3 3 3 2 2 1 0.4 0.4 0.3 0.3 0.3 0.5 0.3 0.4 0.2 0.1 0.2 0.5 0.7 0.7 0.5 73.62 273 2 2
Zm00001d017237 2 2 2 2 2 2 1 1 0.6 1 0.9 0.8 0.4 0.4 0.7 0.6 0.5 1 2 0.7 1 56.83 183 1 1
Zm00001d017242 93 127 103 95 113 148 146 133 98 104 91 87 77 70 89 67 104 114 84 84 91 57.81 64 0 0
Zm00001d017256 7 3 10 9 7 0.9 0.6 0.5 1 0.4 0.2 0.2 0 0.4 0.4 0.4 0.6 0 0.5 0.3 0.9 74.35 156 2 1
Zm00001d017268 0 0 0.4 0.1 0 0.2 0 0 0 0 0 0 0 0 0 0 0.1 0.1 0.3 0 0.6 54.09 244 1 1
Zm00001d017285 0 0.3 0.7 2 18 99 95 21 14 28 23 21 22 7 13 4 3 0.4 0.7 2 0.7 60 110 1 0
Zm00001d017286 0 4 5 12 72 442 794 415 144 192 90 83 45 27 17 1 0.2 0 0.5 0.2 0 55.17 87 0 0
Zm00001d017287 0 0.3 0 0.1 0.6 1 0.2 0.2 0 0.3 0 0.2 0 0 0 0.2 0 0.1 0.5 0.7 0.2 52.94 170 1 0
Zm00001d017293 0.4 0.1 0 0 0 0 0.2 0 0 0 0 0 0 0 0 0 0.1 0.3 0.1 0.1 0 59.37 96 1 1
Zm00001d017298 6 4 4 5 9 9 8 5 5 8 5 6 6 5 7 8 14 26 20 23 21 55.84 77 1 0
Zm00001d017307 0.1 0.2 0.4 0.7 0.8 2 2 0.8 1 0.9 0.3 0.4 0.4 0.4 0.4 0.2 0 0 0 0 0.1 52.22 180 1 1
Zm00001d017357 0.9 0.5 0.5 0.8 0.4 0.5 0.6 0.4 0.4 0.8 0.3 0.6 0.2 0.7 0.1 0.2 0.1 0 0 0.1 0.1 51.64 273 1 1
Zm00001d017378 4 2 0.2 2 1 2 2 2 2 3 2 5 3 4 4 7 17 9 16 18 23 51.37 255 2 1
Zm00001d017380 1 3 2 4 11 7 5 4 5 8 8 12 8 10 11 7 8 10 7 11 22 68.62 357 2 1
Zm00001d017395 4 4 4 5 5 5 2 1 1 3 3 4 4 2 3 2 4 4 4 4 4 50.37 268 2 2
Zm00001d017403 1 2 2 2 3 2 1 1 1 1 2 2 2 1 2 1 2 3 2 0.9 2 73.09 513 2 2
Zm00001d017409 6 4 6 4 3 2 0.7 1 0.8 1 1 1 2 0.3 0.8 0.3 2 1 0.7 0.5 0.8 62.94 394 1 1
Zm00001d017420 3 4 6 5 6 8 7 11 7 6 8 8 6 10 12 12 7 4 4 6 3 70.38 672 4 3
Zm00001d017451 0 0 0 0 0.2 0.2 0.4 0.7 1 1 1 1 0.8 1 2 0.7 0.3 0.1 0 0.3 0.2 70.71 181 1 1
Zm00001d017466 0.3 0.5 0.7 0 0.3 0.8 0.3 0.7 0 0.3 1 1 2 2 5 6 17 14 24 15 23 52.88 329 1 1
Zm00001d017477 4 5 6 5 5 6 1 1 4 5 6 10 2 5 3 0.3 0.7 0.3 0.8 0 1 61.01 277 2 2
Zm00001d017482 0.6 0.6 0.6 0.5 1 3 3 4 3 3 4 4 5 3 4 3 3 8 3 5 6 59.87 324 2 2
Zm00001d017487 38 18 20 27 17 12 9 7 6 8 9 9 12 8 10 10 11 19 25 19 22 52.63 57 0 0
Zm00001d017491 3 2 1 2 1 2 2 0.8 0.9 1 2 2 2 0.8 2 0.6 1 2 0.6 1 0.6 71.42 91 2 0
Zm00001d017504 0 0.3 0.1 0.2 0.2 0.2 0.1 0.1 0 0.1 0.1 0.2 0.6 0 0.2 0.1 0.1 0 0 0 0.1 72.35 293 2 1
Zm00001d017505 20 15 20 18 13 8 5 7 4 6 5 5 6 5 7 5 4 5 4 7 5 71.66 420 2 2
Zm00001d017506 0 0 0 0 0 0 0 0 0 0.2 0 0 0 0 0 0 0 0 0 0 0 52.94 136 1 0
Zm00001d017523 13 17 15 15 16 14 12 9 6 10 7 7 8 5 9 5 7 7 5 6 4 73.3 251 2 2
Zm00001d017525 9 8 10 10 9 6 5 4 4 4 4 4 3 3 3 2 2 3 2 2 2 63.82 893 4 3
Zm00001d017529 65 63 49 49 60 66 61 75 58 65 62 55 45 47 53 48 52 52 46 48 46 53.96 265 2 2
Zm00001d017548 0.2 0.7 0.4 0.6 0.7 0.4 0.1 0 0.5 0.5 0.5 0.1 0.6 0.2 0.9 0.2 0.3 0.7 1 0.7 0.2 52.32 172 1 1
Zm00001d017559 1 2 2 2 1 0.9 1 3 0.7 0.6 0.5 1 3 1 1 2 2 2 1 1 1 69.19 500 3 2
Zm00001d017575 11 10 9 7 5 3 1 0.8 1 1 2 2 2 2 2 2 3 3 2 2 5 63.9 374 3 3
Zm00001d017604 15 13 13 9 8 10 4 5 3 5 7 6 7 6 8 13 15 25 17 17 14 53.09 484 3 2
Zm00001d017642 0.6 2 2 2 2 0.5 0.3 0.4 0.4 0.5 0.2 0.2 0 0.2 0.2 0 0.3 0.2 0.2 0.1 0.1 66.59 467 2 2
Zm00001d017646 0.9 4 5 7 16 4 6 8 6 5 5 4 2 3 4 2 4 4 2 1 4 60 90 1 0
Zm00001d017647 0.1 0.2 0.2 0.2 0.8 0.5 0.5 0.5 0.2 0.1 0.2 0.1 0.8 0.1 0.2 0.1 0 0 0 0.2 0.2 65.78 152 2 1
Zm00001d017648 4 4 4 5 3 0.2 1 0.2 0.1 0.2 0 0.7 1 0.1 2 1 11 4 2 0 2 63.15 114 1 0
Zm00001d017649 8 10 12 9 10 7 4 4 3 4 4 5 5 3 7 5 11 7 11 6 9 54.68 331 2 0
Zm00001d017678 0.6 1 2 0.9 2 0.9 0.2 0.3 0.2 0.1 0.3 0.2 0.2 0 0.3 0.1 0.8 0.4 0.7 0.2 0.4 63.45 405 2 2
Zm00001d017684 1 1 1 1 0.7 0.9 0.5 2 0.7 2 0.3 0.9 0 0.6 0.4 0 1 0 2 1 2 73.6 197 1 1
Zm00001d017702 1 0.4 0.2 0.2 0.1 0.1 0.2 0.2 0.1 0.2 0.2 0.3 0.4 0.2 0.1 0.1 0.1 0.4 0.1 0.2 0.3 51.84 380 2 1
Zm00001d017703 21 21 19 16 15 19 17 13 12 14 14 14 9 9 10 7 10 13 13 11 14 58.54 386 3 2
Zm00001d017708 19 19 17 28 32 19 15 16 9 14 8 11 13 6 9 11 15 12 17 14 15 59.75 82 1 0
Zm00001d017712 0 0.2 0.1 0 0.1 0.1 0 0.1 0 0 0 0.3 0.9 0.2 0.3 0 0.5 1 0.7 0.3 0.8 53.3 484 1 1
Zm00001d017718 3 5 3 2 2 5 0.9 0.3 0.5 0.5 0.6 0.4 0 0.2 0.1 0.2 0 0.2 0.1 0.1 0.6 57.25 372 1 1
Zm00001d017721 6 6 6 5 4 2 0.9 1 0.9 1 1 1 1 1 1 1 2 3 3 4 3 52.67 822 6 2
Zm00001d017730 4 6 7 5 2 3 2 3 2 3 2 3 2 2 2 0.7 3 1 3 1 2 53.17 425 3 2
Zm00001d017742 3 0.3 0.4 0.3 0.1 0.1 1 0.8 1 2 2 3 3 2 2 2 6 5 6 4 8 73.51 287 2 2
Zm00001d017768 7 7 7 4 3 5 3 3 2 3 3 3 3 4 5 7 8 11 7 8 7 60.26 307 2 1
Zm00001d017776 0 0 0 0 0 0 0.1 0 0 0.1 0 0 0 0 0 0 0 0 0 0 0 50.67 148 1 0
Zm00001d017803 0 0 0 0 0 0 0 0 0 0 0 0.1 0 0 0 0 0 0 0 0 0.1 56.14 244 1 0
Zm00001d017804 0.1 0.1 0 0 0 0 0 0 0 0 0 0.1 0 0 0.1 0 0 0.1 0 0 0.1 68.81 295 3 2
Zm00001d017813 0.5 0.3 0.8 0.4 0 0.3 0.8 0.3 0 0 0 0.1 0.8 0 0.4 0 1 0 0 0 0.4 69.42 157 2 0
Zm00001d017822 0 0 0 0 0.5 0.3 0 0 0.1 0 0.2 0.3 0 0 0.3 0 0.2 0 0 0 0 54.96 151 1 0
Zm00001d017825 0.9 0.2 0.5 1 0.2 0 0 0.2 0.2 0.3 0.3 0.2 0.6 0.1 0.2 0.2 2 0.4 1 0.6 2 64.5 324 2 2
Zm00001d017837 18 23 34 24 21 20 12 10 14 13 14 14 10 11 25 15 29 12 6 6 6 54.45 191 2 1
Zm00001d017855 0 0 0 0 0 0.2 0.4 0.4 1 1 0.9 1 1 0.7 0.7 0.4 0 0 0 0.3 0 53.74 147 1 1
Zm00001d017883 23 19 20 19 18 19 16 12 11 14 14 13 12 12 15 13 20 22 20 20 17 51.6 994 2 2
Zm00001d017887 19 15 14 15 16 27 19 8 6 13 9 11 11 8 11 12 15 22 16 22 19 74.89 239 1 1
Zm00001d017897 10 10 7 8 7 8 6 4 3 5 4 3 4 3 5 3 5 9 9 7 7 58.33 384 2 2
Zm00001d017898 0 0 0 0.1 0 0.6 0.2 0.1 0 0.2 0.1 0 0 0 0 0 0 0 0 0.6 0.1 57.55 278 3 1
Zm00001d017899 0 0 0 0 0.6 6 2 3 4 5 2 3 0.6 5 2 0.7 4 0.4 0.7 0 0.2 63.45 197 2 2
Zm00001d017905 21 22 24 28 37 28 12 12 7 11 8 10 9 8 8 10 12 15 15 13 15 60.13 301 2 1
Zm00001d017908 51 56 75 95 82 36 12 6 3 3 3 2 1 1 3 0.5 0.5 0.8 0.9 0.4 0.8 67.56 444 4 3
Zm00001d017915 43 38 35 45 47 63 45 24 16 32 23 25 37 22 28 26 24 30 26 23 23 72.58 372 1 1
Zm00001d017916 0 0 0 0.2 0 0.2 1 0.8 0 1 0.5 1 1 2 0.9 1 2 1 0.4 0.8 0.7 53.19 94 1 0
Zm00001d017923 0.2 0.2 0 0 0 0 0 0 0 0 0 0 0 0 0 0 0.3 0.2 0 0 0 57.25 131 0 0
Zm00001d017927 20 26 23 21 23 31 23 25 14 18 14 15 10 11 16 7 13 17 13 12 15 57.86 197 2 1
Zm00001d017942 0.6 0.9 0.5 0.7 0 0.1 0.4 0.3 0.2 0.7 0.3 0.2 0 0.2 0.2 0 0 1 1 1 0.2 52.74 182 1 1
Zm00001d017979 24 31 30 28 26 23 8 6 5 9 8 9 7 6 8 7 8 11 9 8 6 51.35 921 5 3
Zm00001d017983 2 2 2 2 1 2 0.8 1 0.5 0.8 1 1 3 1 3 2 5 4 2 2 2 70.35 921 3 2
Zm00001d017998 4 5 4 4 3 2 1 2 2 1 2 2 0.7 1 0.7 0.4 2 0.4 1 0.5 0.4 72.25 173 1 1
Zm00001d018003 0.3 0.8 1 1 1 1 0.4 0.3 0.3 0.3 0.3 0.3 0 0.3 0.1 0.1 0.5 0.4 0 0.5 0.7 53.38 251 1 1
Zm00001d018017 0.9 1 2 0.6 1 2 0.5 0.6 0.8 0 0.4 0.7 0.7 0.3 1 0 2 0.3 0 0 0.6 66.48 179 1 1
Zm00001d018045 0.5 0.5 0.6 0.2 0 0 0 0 0 0 0 0 0.2 0.1 0 0 0.3 0.1 0.1 0.1 0.4 69.75 400 3 3
Zm00001d018056 88 71 92 71 66 35 10 10 11 10 6 8 5 3 5 3 9 11 9 9 12 60.67 89 1 0
Zm00001d018058 1 0.7 0.9 0.3 0 0.1 0.9 0.3 0.3 0.9 0.2 0.4 0 0.2 1 0.2 0.9 0.4 0 0 0.5 56.76 377 1 1
Zm00001d018093 64 9 10 6 4 1 0.1 0.4 0.1 0.1 0.3 0 0.3 0.1 0.2 0.1 0.1 0.1 0 0 0 52.92 427 3 1
Zm00001d018097 0 0.1 0 0.4 0.4 0.4 0.2 0.2 0.5 0.2 0 0.1 0 0 0 0.1 0 0 0 0 0 56.49 331 1 1
Zm00001d018103 6 7 11 12 10 5 4 5 4 5 4 4 7 4 5 7 5 5 1 1 1 72.01 318 3 3
Zm00001d018127 9 12 12 9 6 7 6 5 4 7 6 5 5 3 6 6 5 10 9 8 9 56.37 580 4 1
Zm00001d018142 2 2 3 2 2 2 3 2 1 2 0.8 0.9 0.9 0.6 0.6 0.3 0.3 0.2 0 0.6 0.2 56.1 221 2 1
Zm00001d018149 4 7 8 11 14 13 8 9 6 7 6 8 5 5 7 4 7 5 7 4 7 71.54 253 1 1
Zm00001d018152 0 0 0 0 0 0 0 0 0.1 0 0 0 0 0 0 0 0 0 0.7 0 0 55.75 278 1 1
Zm00001d018179 21 27 22 21 17 10 9 8 6 8 7 8 7 5 7 6 6 9 6 6 5 66.71 631 3 3
Zm00001d018200 0 0.9 0 0.8 0.4 0.2 0 0 0 0.3 0 0.5 0 0.2 0.2 0.5 0 0.2 2 0.6 0.5 54.09 122 1 0
Zm00001d018208 79 63 58 53 56 76 83 61 49 67 47 54 46 35 47 44 93 92 76 78 113 58.02 355 1 1
Zm00001d018227 0 0 0 0 0 0 0 0 0 0 0 0 0 0 0 0 0 0.1 0 0 0 51.01 345 2 1
Zm00001d018247 0 0 0.1 0 0.1 0.4 0.1 0 0.2 0.2 0.5 1 0 0.4 1 0.3 2 1 1 3 1 70.42 284 3 1
Zm00001d018257 50 25 32 37 20 12 9 6 5 7 7 8 9 8 11 14 14 25 26 31 28 61.82 241 2 2
Zm00001d018260 0.4 0.5 2 1 0.3 0 0 0.2 0.1 0.2 0.4 0.3 0 0.1 0.3 0.1 0.3 0.3 0.3 0.1 0.1 55.05 376 1 1
Zm00001d018267 0 0.2 0 0 0 0.1 0 0 0 0 0 0 0 0 0 0.1 0 0 0 0 0 74.22 225 2 1
Zm00001d018297 31 16 13 16 13 14 2 6 4 2 2 3 3 6 4 7 15 27 33 46 78 66.55 308 2 1
Zm00001d018298 23 20 18 15 9 8 2 7 3 3 3 5 7 17 12 10 28 10 21 12 23 53.8 171 1 1
Zm00001d018304 0 0 0 0 0 0 0 0 0 0 0 0 0 0 0 0 0.2 0 0 0 0 55.15 165 1 0
Zm00001d018328 28 22 25 24 23 24 21 21 20 21 18 20 19 17 23 20 19 23 18 24 18 52.61 401 3 2
Zm00001d018360 19 21 18 18 18 18 15 16 15 24 21 19 19 14 19 16 12 17 15 18 16 60.52 499 5 2
Zm00001d018364 1 4 3 8 14 10 11 12 9 12 13 14 15 16 20 24 29 42 50 47 41 64.92 211 1 1
Zm00001d018374 1 2 2 2 3 2 3 4 2 2 2 2 2 2 2 1 1 0.3 1 0.5 0.1 66.06 389 3 2
Zm00001d018391 15 13 14 11 11 9 9 10 10 11 10 10 9 9 10 10 9 13 9 14 14 55.9 474 3 2
Zm00001d018393 1 3 4 4 4 2 2 5 1 1 1 2 2 2 1 1 3 2 2 1 3 74.07 162 2 2
Zm00001d018403 40 57 53 51 53 48 49 46 34 38 28 30 29 25 27 24 26 22 28 23 20 64.47 76 1 0
Zm00001d018414 0 2 1 3 8 3 5 8 6 4 3 2 2 2 2 9 46 8 25 14 21 68.93 206 1 1
Zm00001d018421 3 5 7 6 7 5 3 4 2 4 3 4 6 4 7 6 7 8 4 3 5 61.37 422 1 1
Zm00001d018482 15 16 15 13 14 11 7 8 7 8 10 10 12 12 14 11 8 7 7 9 6 57.45 362 3 2
Zm00001d018501 22 16 16 17 17 23 16 14 9 14 11 11 8 7 10 11 14 21 14 19 21 66.84 187 2 1
Zm00001d018511 10 11 10 10 6 4 4 6 3 6 3 4 5 3 4 6 8 10 9 11 9 57.39 169 2 0
Zm00001d018552 6 7 6 4 6 7 2 3 2 2 3 3 3 2 3 2 2 4 1 3 4 57.08 261 2 1
Zm00001d018600 0.7 0.9 1 0.6 0.2 1 1 0.2 0 0.3 0.3 0.5 0 0.3 0.3 0 0.1 0 0.1 0 0.1 58.72 487 1 1
Zm00001d018609 4 2 3 4 5 2 1 0.9 0.8 1 1 1 0.2 0.5 0.5 0.4 0.7 0.3 0.6 0.4 1 64.96 588 2 2
Zm00001d018621 4 0.4 1 1 0 0.3 0 0.1 0.2 0 0.3 0.2 0.6 0.6 1 0.6 1 0.9 0.4 0 1 64.87 205 2 1
Zm00001d018626 18 19 23 21 21 17 15 13 11 17 13 14 14 11 17 18 25 29 24 30 19 58.53 726 3 3
Zm00001d018641 40 57 113 88 73 39 16 39 26 23 24 26 16 25 24 14 20 5 11 4 7 60.51 195 1 1
Zm00001d018651 0 0 0 0.2 0.2 0.1 0 0 0 0 0.1 0.1 0 0 0.2 0.1 0 0 0 0.2 0.2 55.17 174 1 1
Zm00001d018656 2 2 2 0.8 1 0.7 0.3 0.3 0.4 0.5 0.5 0.6 0.5 0.3 0.4 0.5 0.8 0.7 1 0.2 2 67.16 332 2 2
Zm00001d018664 20 17 19 17 19 23 17 14 13 17 16 16 14 14 15 18 14 20 15 19 16 64.16 466 1 1
Zm00001d018698 5 4 5 7 7 5 3 3 3 3 2 3 2 2 2 2 3 1 2 1 3 73.44 369 5 1
Zm00001d018702 0 0.2 0 0.1 0.1 0 0.7 0.5 0.4 0.6 0.6 1 0.6 0.8 0.2 0.4 0.5 0.2 0 0 0.3 50.47 315 2 1
Zm00001d018712 0 0 0 0 0 0.1 0.1 0.1 0.1 0 0.1 0.1 0 0.4 0.4 2 3 1 4 2 2 53.44 232 2 1
Zm00001d018719 2 3 4 4 4 2 0.6 0.6 0.6 0.4 0.5 0.9 0.6 0.5 0.6 0.7 1 0.5 0.4 0.5 0.4 52.64 585 3 3
Zm00001d018725 8 9 10 7 10 12 13 43 13 21 7 23 27 15 21 9 170 23 81 21 172 69.11 136 1 1
Zm00001d018730 31 33 30 25 24 22 10 7 6 10 7 8 14 7 11 15 28 46 26 23 36 52.94 374 3 1
Zm00001d018742 2 1 0.6 0.7 1 0.3 0.2 0.2 0.2 0.3 0.5 0.5 0.3 0.3 0.3 0.3 0.6 0.7 0.7 0.7 0.9 58.97 351 2 2
Zm00001d018761 0 0.9 0 0.7 0 0 0 0 0 0 0.2 0 0 0 0.6 0 0 0 0 0 0 62.63 91 1 0
Zm00001d018763 0.3 0.6 0.5 0.2 0.8 0 0.7 0 0 0 0 0 0 0 0 0 0 0 0 0 0 56.04 91 1 0
Zm00001d018765 0 0.5 0 0.5 0 0 0 0.3 0 0 0 0 0 0 0 0 0 0 0 0 0 56.43 101 1 0
Zm00001d018806 5 3 7 5 3 3 1 2 2 1 2 2 0.8 1 1 0.1 2 0.3 0.2 0.3 0.5 64.3 437 2 1
Zm00001d018823 0 0 0 0 0 0 0 0 0 0 0.1 0 0 0 0 0 0.4 0 0 0 0 52.69 167 1 0
Zm00001d018829 7 24 35 26 36 11 3 2 3 3 4 5 2 3 2 5 8 7 5 6 5 52.66 169 2 0
Zm00001d018830 2 1 1 2 2 3 5 5 6 10 6 8 6 8 9 4 3 1 0.7 1 0.5 56.49 593 1 1
Zm00001d018832 0.1 0 0 0 0 0 0 0 0 0 0 0 0 0 0 0 0 0 0 0 0 51.95 614 4 1
Zm00001d018837 0.1 4 1 9 242 1206 862 548 339 262 123 131 153 180 123 134 69 5 33 34 15 51.42 525 1 1
Zm00001d018906 11 9 8 7 10 8 7 7 5 6 5 5 6 4 4 4 5 3 5 7 8 74.28 140 2 0
Zm00001d018911 69 38 53 40 33 25 23 26 18 21 21 24 24 23 31 32 43 32 36 35 42 51.09 137 1 1
Zm00001d018917 2 0.2 1 0.5 0 0.3 0.9 2 1 1 0.4 2 0 0.4 2 0.1 0.5 0.1 1 0.2 0.6 65.58 215 1 1
Zm00001d018926 1 0.8 2 3 7 2 2 0.2 0.4 0.6 0 0.2 0 0 0 0 0.2 0 0 0 0.2 70.9 220 2 1
Zm00001d018927 28 34 35 33 36 30 20 21 17 21 21 18 27 20 24 27 44 35 45 38 40 52.07 265 1 1
Zm00001d018930 7 9 6 4 2 1 2 0.6 0.2 0.7 0.6 0.7 0.5 0.5 0.4 0.6 0.5 0.5 0.4 0.5 0.5 59.84 396 3 1
Zm00001d018940 0.4 0.2 0.1 0 0 0.1 0 0.1 0.1 0.1 0.1 0.4 0 0.3 0.1 0.1 0 0 0 0 0.3 57.65 307 2 2
Zm00001d018962 2 3 4 3 3 1 0.1 0.3 0.5 0.8 0.3 0.3 0.2 0.3 0.1 0.1 0.2 0.1 0.3 0.3 0.5 50.39 383 2 1
Zm00001d018967 21 16 24 19 17 18 17 17 11 11 12 11 10 9 6 6 7 3 8 6 10 74.03 285 2 2
Zm00001d018973 38 157 183 122 163 96 26 19 9 8 8 10 14 10 38 32 110 106 67 57 156 58.91 202 1 1
Zm00001d018978 0 0 0 0.1 0 0 0 0 0 0.1 0 0 0 0 0 0.2 0 0.3 0 0.3 0 74.35 156 2 1
Zm00001d019002 71 58 67 38 34 34 16 15 15 17 12 21 28 23 45 49 92 67 47 21 25 56.41 78 1 0
Zm00001d019041 36 44 31 28 26 35 25 24 16 22 20 19 18 14 18 18 28 33 27 28 28 72.69 293 2 1
Zm00001d019100 4 7 10 8 11 10 5 5 3 3 2 3 0.7 2 2 0.1 3 0.3 1 0.4 2 51.94 206 1 1
Zm00001d019111 4 3 2 2 2 2 2 2 1 2 2 2 2 2 2 3 5 8 7 8 8 52.12 94 1 0
Zm00001d019116 0.1 0.3 0 0.4 0 0 0 0.1 0 0 0.1 0.2 0 0 0 0 0 0 0 0.4 0 69.56 322 2 2
Zm00001d019127 0 0.1 0 0 0 0 0 0 0 0 0 0 0 0 0 0 0.1 0.1 0 0 0 58.09 284 2 2
Zm00001d019137 2 0 0.3 0.1 0 0 0 0 0 0 0 0 0 0.6 0.4 0 0.2 0.2 2 0 0 58.44 154 2 0
Zm00001d019162 0 0.7 0.2 0.2 0 0 13 13 18 13 23 13 10 12 6 2 0.6 0 0 0 0.2 50.66 75 0 0
Zm00001d019170 3 5 7 8 6 5 2 1 0.4 0.1 0.1 0.1 0 0 0.1 0.2 0.3 0.1 2 2 0.3 60.38 674 4 3
Zm00001d019173 13 13 11 13 11 7 5 5 5 7 6 6 5 4 5 4 7 10 7 8 9 51.88 742 2 1
Zm00001d019234 14 10 12 11 11 12 8 9 6 7 7 7 6 5 8 8 11 12 11 15 16 74.69 249 2 2
Zm00001d019237 0.4 0.1 0 0.1 0 0.1 0.4 0.3 0.6 0.8 5 4 9 4 4 19 15 26 22 18 19 60.63 94 1 0
Zm00001d019283 298 331 413 297 338 354 102 120 90 121 79 95 121 126 136 175 102 85 109 117 105 52 423 2 2
Zm00001d019288 4 4 4 4 4 4 3 3 2 3 3 3 4 3 3 3 4 7 6 5 6 50.22 436 2 2
Zm00001d019291 0 0 0 0 0 0.1 0 0 0 0 0 0.1 0 0 0 0 0 0 0 0 0 64.09 298 2 1
Zm00001d019293 0 0 0 0 0 0 0 0 0 0.2 0 0 0 0 0.4 0.2 0.1 0 0 0 0.1 72.04 93 1 0
Zm00001d019305 11 13 16 14 18 14 11 12 9 11 11 10 8 9 11 5 10 8 7 5 6 67.85 112 0 0
Zm00001d019314 6 4 6 6 7 6 6 4 3 4 4 3 3 3 3 2 3 4 3 4 3 53.65 82 0 0
Zm00001d019326 8 5 4 4 2 3 2 0.9 0.4 2 1 1 2 0.5 0.5 0.9 0 0.5 0.4 0.2 0.1 65.55 90 1 0
Zm00001d019451 0.3 0.2 0.2 0.2 0.1 0.1 0.2 0.1 0.2 0.2 0.1 0.1 0 0.1 0.1 0.1 0.1 0 0.2 0 0.2 51.02 98 0 0
Zm00001d019490 21 21 20 16 21 21 16 14 8 14 13 13 15 11 16 26 27 37 32 34 28 53.93 267 1 1
Zm00001d019493 32 34 31 30 35 27 15 15 14 20 14 16 15 12 15 12 15 20 17 18 14 68.73 323 2 2
Zm00001d019503 0 0 0 0.1 0.1 0.2 0.5 0.2 0.1 0 0 0.1 0 0.1 0.1 0 0 0 0 0 0 54.34 92 1 0
Zm00001d019518 5 6 5 3 2 0.5 0 0.6 0 0 0 0 0.5 0 0 0 2 4 2 3 4 58.82 136 1 0
Zm00001d019527 0.1 0 0 0 0 0.1 0 0 0 0 0 0.1 0 0.2 0 0.3 0.2 0.5 0.5 0.2 0.6 54.18 430 1 1
Zm00001d019552 0.9 2 4 5 11 13 9 9 9 7 6 5 5 3 3 2 1 0.5 0.6 0.6 0.3 57.77 45 0 0
Zm00001d019554 0 0 0 0 0.1 0 0 0.1 0 0 0 0 0 0 0 0 0 0 0 0 0 64.01 239 1 1
Zm00001d019561 17 18 18 17 15 14 11 7 7 11 9 10 9 7 9 10 11 17 11 14 12 71.08 1034 6 6
Zm00001d019579 16 14 14 12 12 12 11 7 7 10 9 9 8 6 8 8 8 14 11 13 12 56.14 285 1 1
Zm00001d019584 0 0 0 0 0 0 0.6 0 0 0 0 0 0 0 0.2 0.1 0 0 0 0 0 65.21 115 1 0
Zm00001d019588 0 0 0 0.4 2 4 1 0.9 1 0.7 0.4 0.7 1 0.6 0.4 0.5 0.2 0.1 0.4 0.6 0.2 57.77 360 2 2
Zm00001d019659 0.2 0.2 2 1 1 0.5 1 0.2 0 0.8 0 0.5 0.3 0 0.2 0.7 0 0.4 0 0.3 0.5 58.82 68 0 0
Zm00001d019665 0 0.6 0 0.7 1 0.7 3 3 2 0.5 0.8 0.9 0 0.5 0.1 0.2 0.5 0 0 0.3 0 69.04 84 1 1
Zm00001d019684 34 30 23 29 25 19 10 11 11 16 13 13 11 10 11 15 21 31 26 27 30 72.34 264 1 1
Zm00001d019692 0 0.2 0 0 0 0.1 0.1 0 0 0.1 0.1 0 0 0 0.1 0 0 0 0 0.1 0 64.28 98 1 1
Zm00001d019700 36 35 46 41 33 16 8 6 5 7 7 7 6 5 8 5 3 3 3 2 3 73.78 309 3 1
Zm00001d019712 8 4 5 5 4 4 1 1 1 2 2 3 0.6 2 5 5 29 10 11 5 5 71.88 345 2 1
Zm00001d019752 0.4 0.4 0.2 0.2 0 0.1 0 0 0 0 0 0.1 0 0 0 0 0.3 0.3 0 0.3 0.3 63.88 335 3 2
Zm00001d019762 0 0 0 0 0 0 0 0 0 0.4 0 0.4 0 0 0 0 0 0 0 0 0 59.16 120 2 0
Zm00001d019775 21 25 22 24 23 17 22 16 13 20 18 15 12 10 12 10 17 21 15 17 15 73.91 92 2 0
Zm00001d019856 5 4 4 4 3 4 2 1 1 2 2 2 2 2 3 3 5 7 6 6 6 53.71 1104 4 4
Zm00001d019910 0 0 0 0.1 0.1 0 0.6 0.5 0 0.1 0.1 0.3 0 0.1 0.1 0 0 0 0 0 0 56.64 256 2 1
Zm00001d019925 0.7 2 2 2 2 0.4 0.5 4 4 3 3 4 4 11 10 11 301 27 152 34 324 72.26 119 1 1
Zm00001d019945 0 0 0 0 0 0 0 0 0 0 0 0 0 0 0 0 0.1 0.1 0 0 0 54.05 111 1 1
Zm00001d019987 22 14 14 19 16 31 28 27 23 29 26 26 24 20 24 13 9 20 12 16 19 55.18 444 2 2
Zm00001d020019 6 6 5 6 5 4 3 4 2 3 2 2 2 2 1 1 2 3 2 2 3 63.13 255 3 1
Zm00001d020020 45 32 36 32 29 23 17 18 13 16 11 10 9 9 11 11 11 9 13 12 9 75 312 2 1
Zm00001d020037 1 0.5 0.4 0.2 0 0 0 0.1 0 0 0 0.2 0 0.2 0.1 0.1 0.5 0.2 0.2 0.1 0.4 61.96 376 2 2
Zm00001d020068 17 12 12 13 12 7 7 7 4 6 5 6 8 4 8 6 4 8 8 5 7 70.1 97 2 0
Zm00001d020133 0.2 1 6 4 3 3 1 2 0.3 0.9 0.3 1 0.3 0.7 0.8 0.8 8 5 4 4 9 74.34 152 1 1
Zm00001d020137 7 17 18 12 8 10 2 2 0.9 0.8 0.7 0.6 1 0.9 1 0.9 3 2 1 0.5 2 72.53 324 2 2
Zm00001d020148 0.4 0 0 0 0 0 0 0 0 0 0 0.1 0 0 0 0 0.1 0 0 0 0 52.19 205 1 1
Zm00001d020228 9 7 7 6 7 8 8 8 7 8 7 8 8 6 9 9 6 8 8 9 8 58.25 606 6 1
Zm00001d020243 0 0 0 0 0.2 0 0 0 0.1 0 0 0 0 0 0 0 0 0 0 0 0.1 66.4 637 2 2
Zm00001d020265 0.2 0 0.2 0.1 0 0 0 0 0 0 0 0 0 0 0 0 0 0 0 0 0 57.77 180 1 1
Zm00001d020266 0 0 0 0 0.3 0 0.4 0.2 0.3 0 0 0 0 0.1 0.5 0.2 1 0 0 0 0.2 50.29 169 1 0
Zm00001d020273 0 0.1 0 0 0 0 0.2 0.3 0.2 0.2 0.4 0.2 0 0 0.3 0 0.5 0.1 0 0 0.7 65.9 349 2 2
Zm00001d020275 0.2 0.4 0.5 0.3 0.6 0.3 0.2 0.2 0.1 0.1 0 0 0 0.1 0.2 0 0.2 0 0.3 0 0.2 74.51 416 3 2
Zm00001d020364 22 17 22 23 38 59 92 124 67 52 34 48 35 25 26 6 15 3 13 2 16 66.43 143 2 0
Zm00001d020383 0 0 0 0 0 0 0 0 0 0 0 0 0 0 0 0 0 0 0.1 0 0.1 69.27 192 3 0
Zm00001d020408 0 0.4 0.2 0 0.2 0.4 0.5 0.2 0.1 0 0 0.1 0 0.1 0.3 0.5 0.9 0.3 0.5 0.5 0.5 61 300 1 1
Zm00001d020409 84 49 41 39 39 45 12 15 13 13 11 12 12 10 17 20 18 20 15 17 16 64.1 404 2 2
Zm00001d020417 14 9 8 17 24 12 2 4 3 3 4 3 1 2 2 1 0.8 3 2 0.7 2 54.31 232 2 0
Zm00001d020420 7 6 4 3 2 1 0.6 1 0.4 1 0.6 0.5 0.1 0.2 0.4 0.2 0.3 0.5 0.5 0.3 0.4 59.34 669 2 2
Zm00001d020430 0 0 0 0 0 0 0 0 0 0.1 0.1 0.1 0 0 0.1 0 0 0.3 0 0 0 66.85 175 1 1
Zm00001d020441 16 13 14 13 13 11 12 8 8 11 10 10 9 7 11 9 12 21 19 18 17 52.5 80 0 0
Zm00001d020444 13 12 13 14 16 16 13 10 10 13 10 10 12 8 9 10 9 13 13 12 13 69.85 209 2 0
Zm00001d020454 2 2 2 3 5 5 4 4 6 7 5 7 7 6 9 9 12 13 12 12 10 60.73 1136 5 3
Zm00001d020457 1 2 2 1 2 0.4 1 0.3 0.9 0.5 1 0.8 0 0.4 0.9 2 5 4 4 3 4 62.91 302 1 1
Zm00001d020470 2 2 4 1 0.9 2 0.2 0.6 0.2 0.3 0.4 0.2 0 0.2 1 0.5 2 1 2 0.9 2 61.99 421 2 2
Zm00001d020490 0 0 0.1 0 0 0 0 0.2 0.2 0.1 0.2 0 0.3 0 0.3 0 0.5 0.1 0.2 0 0.1 67.73 344 2 1
Zm00001d020492 0.6 8 3 0.8 1 4 1 1 0.5 2 1 1 1 0.9 0.8 0.3 0.3 0.2 0.6 0.1 0.6 58.94 302 2 1
Zm00001d020510 19 16 15 16 13 12 14 10 8 11 11 9 10 8 9 9 10 14 13 15 16 54.79 73 1 0
Zm00001d020511 105 213 224 254 284 322 290 241 196 188 158 153 140 112 147 123 139 170 123 147 134 51.83 191 1 1
Zm00001d020526 3 1 2 2 1 0.6 0.1 0.2 0.2 0.3 0.6 0.6 0.8 0.4 0.5 0.7 1 2 1 1 2 68.45 279 3 3
Zm00001d020532 12 10 9 9 9 6 4 3 3 4 5 4 7 3 5 6 7 9 8 8 8 63.53 617 2 2
Zm00001d020540 1 1 4 2 2 1 0.9 0.9 0.6 0.6 0.2 0.7 0 0.1 0 0.1 0.4 0.2 0.2 0.1 0.2 60.05 393 2 2
Zm00001d020580 450 618 479 405 502 512 588 269 209 347 203 253 186 137 149 63 98 59 93 43 144 53.64 151 1 1
Zm00001d020591 2 707 106 161 6 29 4866 11277 20447 18024 26338 22349 29599 31762 21635 73204 9047 345 897 11284 655 67.2 308 1 1
Zm00001d020606 0 0.1 0 0.1 0.3 0 0.2 0.3 0.4 0.5 0.2 0.4 1 0.2 0.6 0.9 0.7 0.2 2 0 2 65.36 179 1 1
Zm00001d020614 65 41 18 10 13 49 3 2 1 1 3 1 4 0.6 3 2 1 1 0.5 0.8 0.7 52.2 136 0 0
Zm00001d020629 2 2 3 2 1 0.7 0.2 0.4 0.4 0.3 0.4 0.3 0.1 0.2 0.2 0.3 0.6 0.6 0.6 0.3 0.6 68.18 484 2 2
Zm00001d020688 4 5 3 3 4 5 3 3 3 4 2 3 2 3 2 3 6 8 7 4 6 66.82 428 2 2
Zm00001d020695 7 4 4 5 4 9 6 4 4 6 5 6 3 3 4 3 2 3 3 2 3 61.53 468 2 2
Zm00001d020702 0.7 3 2 2 4 10 0.5 0.3 0.1 0 0.5 0.3 1 0.5 0.6 1 6 6 5 7 15 72.22 36 0 0
Zm00001d020704 3 1 2 0.3 0.4 0.1 0.2 0.3 0.2 0.2 0.2 0.4 0.2 0.4 0.6 0 2 0.3 1 0.2 2 51.11 405 1 1
Zm00001d020708 16 15 15 17 28 12 7 4 3 5 4 5 6 5 8 12 13 18 19 16 17 65.34 303 2 2
Zm00001d020765 18 21 15 18 17 19 16 16 11 12 12 10 11 9 9 9 14 13 13 11 14 74.6 382 1 1
Zm00001d020768 0 0 0 0 0 0 0 0.1 0 0 0 0.1 0 0 0.3 0 0.4 0.4 0.6 0.1 0.7 61.86 333 2 2
Zm00001d020774 0.7 0.1 0.6 0.6 0.2 0.7 1 2 0.7 0.9 0.9 1 0 1 0.4 2 8 8 11 2 10 56.77 273 2 2
Zm00001d020789 0.2 0 0 0 0 0.1 0 0 0 0 0.1 0 0 0 0.2 0 0.5 0.1 0.1 0.1 0.3 65.32 398 4 1
Zm00001d020790 0.7 1 2 0.6 0.6 0.4 0.5 0.3 1 1 2 3 1 0.7 0.9 0.3 0.1 0.7 0.3 0.5 0.7 50.3 332 2 0
Zm00001d020804 76 70 77 83 84 40 14 15 7 8 7 8 7 6 8 8 27 33 30 24 33 67.04 261 1 1
Zm00001d020822 8 2 1 8 1 0.4 0.3 0.2 0.3 0.7 0.5 0.7 0.4 0.1 0.3 1 0.8 3 3 4 1 53.27 122 1 0
Zm00001d020845 6 8 7 9 8 4 4 2 2 2 2 2 1 1 1 1 1 1 0.6 1 2 60.36 217 2 0
Zm00001d020871 0.3 1 2 2 1 5 2 2 2 2 3 3 0 1 2 1 3 0.5 1 0 2 62.98 181 2 1
Zm00001d020872 11 16 17 22 25 23 14 24 21 26 26 30 27 24 25 27 68 38 57 60 81 59.3 86 0 0
Zm00001d020874 37 21 34 17 16 8 2 5 4 3 4 5 2 4 6 5 14 4 11 5 11 55 200 2 1
Zm00001d020876 0.1 0 0 0 0 0 0 0 0 0 0 0 0 0 0 0 0 0 0 0 0 51.16 172 2 0
Zm00001d020879 12 12 11 9 11 18 13 11 7 10 9 10 7 6 6 10 15 22 18 17 18 56.85 401 1 1
Zm00001d020881 3 3 3 3 5 4 2 1 2 2 1 2 3 1 2 3 3 6 4 4 4 67.02 188 1 1
Zm00001d020882 4 2 2 3 1 0.7 0.7 0.4 0.4 0.1 0.1 0.3 0 0.3 0 0.2 0.2 0.1 0 0.6 0.4 55.8 396 2 2
Zm00001d020899 2 2 3 2 2 3 3 2 1 2 1 3 1 1 2 0.5 2 3 3 1 4 74.53 161 2 1
Zm00001d020923 0 0 0 0 0 0 0 0 0 0 0 0 0.2 0 0 0 0 0 0 0 0.1 66.28 439 2 1
Zm00001d020926 29 40 33 23 13 10 8 11 10 9 7 8 12 9 17 11 47 3 22 9 45 67.48 163 1 1
Zm00001d020930 29 23 33 28 39 36 28 21 12 18 13 15 13 8 9 5 25 8 37 6 20 70.43 115 1 1
Zm00001d020941 4 1 1 1 0.4 0.7 0.8 0.4 0.5 0.5 0.7 0.5 0 0.2 0.6 0.9 2 3 2 2 2 64.02 378 3 2
Zm00001d020951 0.1 0.4 0.6 0.8 0.4 0.8 0.3 0.6 0.1 0.4 0.6 0.6 0.1 0.3 0.5 0.1 0.2 0.7 0 0.7 0.8 73.13 335 3 1
Zm00001d020965 65 79 82 88 64 53 29 21 18 26 28 27 34 27 35 36 24 36 45 33 29 66.14 1344 6 4
Zm00001d020967 0 0.6 0 0.1 0 0 0.6 0.1 0 0.3 0.1 0 0 0.1 0.3 0 0 0 2 0 0 66.66 234 1 1
Zm00001d021019 21 34 26 30 31 18 14 12 12 13 11 8 8 7 8 6 11 13 9 12 7 62.42 354 2 2
Zm00001d021038 0.2 0.6 0.4 0.5 0 0 0 0 0.3 0 0.2 0.1 0 0 0.2 0.2 2 0.6 0 0 0.5 67.39 184 1 1
Zm00001d021056 2 2 2 0.6 0.9 0.3 0.2 0.1 0.2 0.1 0.3 0.2 0.1 0.3 0.2 0.3 0.5 0 0.3 0.7 0.3 68.38 465 3 2
Zm00001d021069 0.5 0.7 0.4 0.2 0.4 0.1 0.1 0.4 0.2 0.2 0.2 0.3 0.2 0.5 0.5 0.7 1 0.1 0.3 0.5 0.8 59.43 249 1 1
Zm00001d021071 26 18 24 26 30 23 20 18 14 20 16 16 15 13 15 9 7 10 8 11 10 69.9 618 3 1
Zm00001d021086 2 4 2 1 2 0.1 0.5 0.4 0.7 2 2 3 2 1 2 1 5 7 5 7 6 59.93 287 2 1
Zm00001d021135 0.5 0.1 0.1 0 0 0 0 0 0 0 0 0 0 0 0 0 0 0 0 0 0 58.46 65 0 0
Zm00001d021142 7 6 7 6 6 5 3 2 2 3 3 3 3 3 4 4 4 5 4 5 4 54.45 595 2 2
Zm00001d021164 0 0 0 0 0 0.1 0.2 0.1 0.1 0 0 0 0 0 0 0 0 0.1 0.1 0 0 54.82 290 1 1
Zm00001d021173 2 0.7 0.6 0.3 0.1 0.3 0.3 0.1 0.2 0.3 0.2 0.3 0.2 0.2 0.3 0.1 0.5 0.2 0.1 0.1 0.4 57.08 762 3 1
Zm00001d021179 0 0 0 0 0 0 0 0 0 0.2 0.2 0.1 0 0 0.1 0 0 0.1 0.2 0.2 0.2 58.59 128 1 0
Zm00001d021181 3 3 3 3 4 3 2 3 2 3 3 4 3 2 3 3 3 4 3 3 3 62.9 744 4 2
Zm00001d021185 0 0 0 0.2 0 0 0 0 0.1 0.6 0 0.2 0 0.3 0.2 0.2 0 0 0 0 0 57.69 78 1 0
Zm00001d021189 9 10 8 9 8 6 6 7 5 7 5 4 3 5 5 3 5 6 7 5 5 65.67 370 2 2
Zm00001d021205 0.3 1 0.8 2 0 0.2 0 0.2 0.1 0.5 0 0.4 1 0.5 0.2 0.2 3 2 0.2 0.6 2 56.5 246 3 1
Zm00001d021207 0 0 0 0 0.2 0 0.3 0 0 0.4 0 0.2 0 0 0 0 0.1 0.8 0 0.2 0.1 59.66 238 2 2
Zm00001d021208 1 2 2 1 0 0.5 0.5 0.6 0 0 0.2 0.2 0.5 0.5 2 3 9 11 3 0.9 5 70.56 231 2 1
Zm00001d021214 0.1 0 0 0 0 0 0 0 0 0 0 0 0 0 0 0 0 0 0 0 0 55.5 218 2 1
Zm00001d021215 0.8 0.7 0.7 1 0.6 0.4 0.3 0.2 0.3 0.5 0.3 0.6 0.5 0.3 0.5 0.2 0.2 0.4 0.2 0.5 0.5 56.83 322 1 1
Zm00001d021218 3 2 2 1 1 0.7 0.6 0.5 0.3 0.5 1 0.5 0 0.4 0.6 0.9 0.5 0.8 1 1 1 59.49 79 1 0
Zm00001d021221 4 4 4 4 3 4 2 4 5 6 6 8 6 6 11 6 8 3 4 3 3 59.58 334 2 2
Zm00001d021227 48 70 65 59 62 52 26 15 14 20 21 20 23 16 20 32 38 49 39 48 37 56.93 548 3 2
Zm00001d021262 0 0 0 0 0 0.2 0.2 0.6 0.3 0.3 0.3 0.2 0 0 0.1 0.1 0 0 0 0.2 0 59.95 407 2 2
Zm00001d021263 3 1 1 1 1 1 0.8 1 1 0.7 1 0.7 0.5 1 1 0.4 0.8 0.8 2 0.9 2 70.05 394 4 3
Zm00001d021268 4 9 13 15 18 14 5 11 6 6 3 4 2 4 2 1 4 2 2 1 4 62.34 239 2 2
Zm00001d021278 27 8 9 4 7 5 1 3 1 4 2 3 10 3 3 6 5 8 6 9 6 63.1 206 1 1
Zm00001d021282 82 82 78 116 117 100 120 132 95 85 97 75 63 70 87 67 65 97 99 92 112 55.73 183 1 0
Zm00001d021285 3 0.4 0.3 0.3 0.8 0.2 0.2 0.1 0.4 0.2 0.3 0.4 0.2 0.3 0.5 0.3 1 1 0.4 0.1 0.3 62.3 321 2 1
Zm00001d021291 55 23 21 22 38 26 10 9 8 16 15 14 12 12 10 5 2 3 4 6 4 57.14 679 5 2
Zm00001d021296 7 5 7 6 3 2 2 1 0.8 1 1 1 0.9 1 1 0.6 0.8 1 1 1 0.9 59.72 288 1 1
Zm00001d021300 200 230 226 109 194 318 186 73 53 95 44 59 29 29 31 9 6 4 9 1 8 50.6 164 2 0
Zm00001d021314 27 24 22 24 20 15 14 11 12 15 12 11 14 9 11 10 15 20 19 22 24 58.96 290 1 1
Zm00001d021344 4 1 0.9 0.9 0.4 0.2 0.2 0.2 0 0 0 0.1 0 0.1 0 0 0 0.1 0 0 0 52.14 535 2 2
Zm00001d021350 10 11 9 11 11 13 12 9 6 9 6 6 6 6 6 5 6 8 8 7 8 55.03 258 2 0
Zm00001d021366 0 0 0 0.2 0 0.8 0 0 0.4 0.2 0.2 0.4 0 0 0 0 0.7 0 1 0 0 56.52 69 0 0
Zm00001d021379 3 3 3 3 2 3 3 2 1 2 2 2 3 2 2 3 3 5 4 3 4 66.1 357 1 1
Zm00001d021386 18 68 171 197 284 149 24 45 54 29 24 34 6 25 13 1 6 0.3 2 2 2 74.01 177 3 1
Zm00001d021389 9 18 12 12 16 12 12 9 9 13 11 10 8 8 10 12 16 18 14 11 12 54.92 335 4 2
Zm00001d021395 8 10 7 5 5 5 2 2 1 2 2 1 2 0.8 1 0.8 2 3 2 2 2 58.18 55 0 0
Zm00001d021398 0 0 0 0 0 0 0 0.2 0 0.3 0 0 0 0 0 0 0 0 0 0 0 53.65 246 1 1
Zm00001d021403 2 1 2 2 3 7 3 2 1 2 2 3 0.9 0.8 0.9 0.7 2 0.4 1 1 3 53.51 484 1 1
Zm00001d021404 10 7 7 8 7 6 6 6 6 9 9 8 7 7 8 6 5 8 8 10 9 52.9 705 3 1
Zm00001d021433 191 272 166 111 111 136 91 38 26 50 30 29 30 23 24 14 5 7 9 4 9 67.76 152 2 1
Zm00001d021438 7 9 9 9 11 7 5 5 4 5 5 5 5 3 4 4 3 3 3 3 4 53.95 278 1 1
Zm00001d021452 11 10 8 5 4 6 8 6 5 9 6 7 9 5 9 10 12 16 9 9 8 56.74 941 1 1
Zm00001d021484 0 0.2 0.2 0 0.3 0.3 0.1 0.2 0.1 0.2 0.2 0 0 0 0.1 0 0.1 0 0.1 0.1 0.1 52.4 229 1 1
Zm00001d021485 1 1 0.9 1 0.6 0.5 0.3 0.5 0.2 0.4 0.4 0.4 0.3 0.4 0.5 0.6 0.5 0.9 0.7 0.9 0.8 62.7 244 2 2
Zm00001d021532 2 2 2 3 2 1 1 0.3 0.3 0.8 0.5 0.6 0.5 0.5 1 1 1 2 0.6 1 2 51.35 773 3 1
Zm00001d021584 12 11 13 13 11 11 9 7 5 8 7 7 8 5 7 6 5 7 7 7 4 56.21 692 1 1
Zm00001d021609 18 14 15 15 14 8 4 3 3 5 5 6 5 6 8 13 13 18 17 19 16 72.72 308 1 1
Zm00001d021610 3 4 4 2 2 4 2 0.9 0.6 0.9 1 0.7 0.6 0.6 0.8 0.2 0.1 0.1 0.1 0 0 63.57 722 4 4
Zm00001d021627 2 1 2 1 1 0.7 0.3 0.4 0 0.4 0.6 0.6 3 2 1 0.8 2 0.8 1 0 2 69.68 188 1 1
Zm00001d021630 0 0 0 0 0 0 0.3 0 0.7 0 0.2 0.2 2 0.3 0.8 0 0.6 0 0 0 0 61.68 107 0 0
Zm00001d021633 27 17 20 19 13 13 13 8 8 12 9 10 9 7 9 10 11 20 18 18 18 61.07 465 3 2
Zm00001d021641 11 8 8 6 5 4 2 2 2 2 3 2 2 2 3 2 2 3 3 2 2 50.05 927 3 3
Zm00001d021654 5 14 6 13 20 16 19 22 19 22 18 18 11 11 8 8 12 8 14 21 12 65.17 224 1 1
Zm00001d021673 1 2 2 5 10 4 2 2 1 2 1 0.9 0.9 0.8 1 0.7 2 4 2 3 2 65.97 194 1 1
Zm00001d021681 27 26 23 29 27 19 6 9 5 8 7 6 10 8 8 8 9 19 7 6 10 70.37 54 1 0
Zm00001d021700 0 0.1 0 0 0 0 0 0 0 0 0 0 0 0 0 0 0 0 0 0 0 63.23 204 2 1
Zm00001d021701 9 5 7 7 7 7 8 8 7 8 8 7 7 6 8 6 6 7 8 9 7 57.75 232 2 1
Zm00001d021707 57 59 51 44 54 28 23 31 21 17 14 17 14 8 15 16 34 20 50 20 29 50.37 135 1 0
Zm00001d021718 60 64 101 109 136 123 60 56 33 30 20 29 18 16 13 4 16 5 8 3 11 54.36 206 2 1
Zm00001d021719 34 34 33 36 39 38 35 30 22 26 24 23 35 28 34 37 48 67 71 66 66 57.8 301 1 1
Zm00001d021741 37 25 24 25 26 31 27 25 25 38 37 37 39 34 47 46 44 48 44 48 33 66.17 1821 10 7
Zm00001d021746 0.6 0.8 2 0.9 0.7 1 0.3 0.1 0.4 0 0 0.2 0 0.1 0.2 0 0.1 0 0 0 0.2 53 383 2 2
Zm00001d021748 6 2 2 3 3 4 6 5 5 6 5 6 10 5 6 8 13 14 17 14 16 74.06 374 3 2
Zm00001d021754 9 9 9 9 10 10 10 7 6 8 7 7 8 5 6 4 5 5 4 5 4 55.21 163 2 0
Zm00001d021761 0 0 0 0.2 0 0.1 0 0 0 0 0 0 0 0 0 0 0 0 0 0 0 58.66 375 1 1
Zm00001d021770 42 25 28 36 20 12 7 7 7 8 9 9 12 8 10 12 14 21 23 28 24 60.71 56 0 0
Zm00001d021773 6 12 10 12 2 1 3 7 6 4 6 6 7 8 6 8 11 5 3 8 7 68.42 76 1 0
Zm00001d021782 0 0 0 0 0 0 0 0 0 0 0 0 0 0 0 0.3 0 0 0 0 0 63.35 352 2 2
Zm00001d021791 6 3 2 2 3 5 1 0.8 0.7 1 0.8 1 2 1 2 6 19 17 21 8 19 65.14 350 2 1
Zm00001d021802 105 82 87 108 117 94 60 56 44 80 68 64 64 55 73 87 91 145 125 143 156 58.42 190 1 1
Zm00001d021813 13 20 27 29 43 74 30 64 38 25 23 18 6 12 11 1 2 0 2 0.7 0 52.25 111 1 0
Zm00001d021822 1 1 0.9 0.8 1 1 1 2 1 2 1 1 1 1 1 0.9 1 2 2 0.6 2 65.97 97 1 0
Zm00001d021824 0.4 0.8 0.8 0.5 0.5 0.4 0 0.2 0.2 0.2 0.2 0.2 0.1 0.1 0.1 0.2 0.8 0.6 0.1 0.1 0.3 66.34 419 3 3
Zm00001d021827 0 0.1 0 0.1 0 0.1 0.2 0.1 0.1 0 0 0 0 0 0 0 0 0 0 0 0 64.21 95 1 1
Zm00001d021843 7 27 18 38 86 83 561 763 1004 937 748 515 1300 385 879 1026 368 29 140 365 45 56.47 85 1 0
Zm00001d021857 0 0 0 0 0 0 0 0 0 0 0 0.1 0 0 0 0 0 0 0 0 0 71.8 266 1 1
Zm00001d021864 17 13 13 13 11 13 10 8 8 9 9 8 8 7 8 9 11 15 12 11 14 64.09 440 3 3
Zm00001d021867 11 10 9 8 9 9 6 6 6 6 7 6 6 6 7 7 11 15 12 12 16 65.37 439 3 2
Zm00001d021911 0 0 0 0 0 0 0 0 0 0 0.2 0 0 0.1 0 0.6 0 0.3 0.3 0 0.7 68.46 130 1 1
Zm00001d021916 0 0 0 0 0 0 0.1 0 0.1 0 0.3 0.1 0 0 0.1 0.3 0 0.1 0 0 0 64.88 168 2 0
Zm00001d021920 0 0 0 10 25 9 0 0 0 0 0 0 0 0 0 0 0.7 0 0.4 0 0 63.91 97 1 1
Zm00001d021927 5 6 7 4 2 4 2 4 2 2 1 3 0.8 2 1 0.2 1 0.8 0.3 0.5 0.8 60.56 317 2 1
Zm00001d021932 6 4 3 2 2 3 3 4 3 2 3 3 3 3 4 3 5 5 5 4 5 61.34 357 2 2
Zm00001d021947 22 20 23 20 21 18 12 11 10 11 13 13 9 9 13 11 10 14 11 13 11 64.6 613 2 2
Zm00001d021952 27 22 27 21 19 10 5 10 8 7 4 7 3 4 5 2 7 6 5 3 8 58.71 436 3 2
Zm00001d021964 0.5 0.3 0.2 0.1 0 0.3 0.4 0 0 0 0.3 0 0.5 0.7 0.1 0.3 0.9 1 0.5 0.2 0 56.54 168 1 1
Zm00001d021985 3 2 2 3 4 4 3 3 3 3 3 3 2 2 3 3 6 7 5 6 7 64.06 793 3 1
Zm00001d021988 0 0 0 0.1 0 0.1 0 0 0 0 0 0 0 0 0 0 0 0 0 0 0 50.84 295 1 1
Zm00001d022027 6 5 5 5 4 5 4 7 4 4 4 5 4 3 4 3 4 6 3 5 6 50.4 248 1 1
Zm00001d022038 8 13 10 7 5 6 3 2 2 2 3 2 2 1 2 1 2 2 1 2 2 59.85 690 2 2
Zm00001d022059 29 48 81 55 52 32 8 13 7 6 7 6 5 3 5 2 2 2 2 2 1 51.51 198 1 1
Zm00001d022065 18 15 14 16 14 19 15 10 6 10 8 9 6 7 10 10 13 17 16 13 17 54.22 308 2 1
Zm00001d022071 29 22 20 18 19 48 58 54 46 61 43 43 38 35 43 28 28 39 29 36 35 50.34 586 2 2
Zm00001d022088 94 69 75 92 88 42 20 17 11 12 7 7 6 5 6 2 2 3 2 2 3 50.38 258 1 1
Zm00001d022102 23 30 37 28 33 23 9 15 18 21 12 19 11 13 22 11 43 17 40 17 30 66.45 322 2 2
Zm00001d022107 1 3 4 3 6 4 3 5 5 5 4 4 3 4 5 4 5 7 7 4 7 50.7 213 1 1
Zm00001d022109 8 4 4 4 2 1 2 2 3 3 3 3 4 3 3 2 2 2 2 2 0.8 67.44 301 2 2
Zm00001d022133 0 0 0 0 0 0 0 0 0 0 0 0 0 0 0 0 0.1 0 0 0 0 72.91 288 2 2
Zm00001d022143 22 17 20 21 22 16 11 10 10 13 14 13 12 10 13 6 4 4 4 5 3 67.38 1349 4 4
Zm00001d022154 0 0 0 0 0 0 0 0 0 0 0.1 0 1 0 0 0.2 0.1 0.1 0.9 0 0.9 61.62 258 2 1
Zm00001d022159 43 52 51 53 51 34 18 16 13 18 15 18 15 15 18 22 38 50 42 40 43 58.02 293 1 1
Zm00001d022168 8 6 5 3 3 2 0.8 2 2 2 2 1 2 1 2 2 4 5 5 4 6 55.65 442 2 2
Zm00001d022191 0 0 0 0 0.5 0.2 0 0 0 0 0 0 0 0 0 0 0 0 0 0 0.2 73.24 228 2 2
Zm00001d022195 0 0.1 0 0 0.6 1 0 0 0.2 0 0.2 0 0 0.1 0 0 0 0 0 0 0 59.76 169 2 1
Zm00001d022204 2 0.8 0.3 0.3 0.1 0.2 4 6 5 3 9 14 6 17 17 34 103 111 135 89 151 57.6 342 1 1
Zm00001d022223 0 0 0.2 0 0 0 0 0 0 0 0.1 0 0 0 0 0 0 0 0 0 0 50.94 106 1 0
Zm00001d022225 35 20 23 31 31 23 31 43 36 35 37 30 25 23 28 32 14 12 17 17 14 63.15 266 2 2
Zm00001d022227 3 3 4 3 4 4 2 2 3 4 5 5 3 4 8 8 12 14 5 5 7 65.75 330 1 1
Zm00001d022244 15 18 18 16 16 23 16 13 15 26 19 20 18 14 21 24 34 39 32 38 35 55.33 150 0 0
Zm00001d022249 0 0.3 0.3 0.1 0 0.2 0 0 0 0 0 0 0 0 0 0 0 0 1 0 0 53.84 156 2 0
Zm00001d022252 5 5 6 3 5 4 6 5 3 4 4 4 2 3 4 3 4 7 7 4 7 60.5 395 2 2
Zm00001d022290 0 0 0.2 0 0 0 0 0 0 0 0 0 0 0 0 0 0 0 0 0 0 58.92 560 1 1
Zm00001d022312 0 0.1 0 0 0 0 0 0 0 0 0 0 0 0 0 0 0 0.1 0 0 0 69.39 183 2 1
Zm00001d022314 7 5 4 4 3 5 2 2 2 3 4 3 2 2 3 5 10 10 12 9 16 69.38 343 2 2
Zm00001d022368 0.9 0.4 0.8 0.1 0.4 0.3 0.2 0.2 0.1 0.3 0.1 0.2 0 0 0 0 0 0 0.1 0 0.1 65.95 235 1 1
Zm00001d022379 0 0 0 0 0 0 0 0.5 2 0.7 0.2 0.7 0 0.4 0.3 0.4 0 0 0 0 0 62.06 29 0 0
Zm00001d022381 1 2 2 2 2 2 3 3 3 3 4 4 6 3 4 4 2 2 2 2 1 57.89 95 0 0
Zm00001d022386 25 24 19 18 20 27 18 9 9 15 14 13 10 9 12 11 15 23 17 17 20 57.48 414 1 1
Zm00001d022393 15 20 18 19 20 34 30 30 21 21 16 18 16 13 19 16 22 28 26 19 24 67.85 56 0 0
Zm00001d022438 73 74 78 103 129 164 178 170 70 96 64 63 52 45 53 24 41 31 42 26 34 54.09 61 0 0
Zm00001d022464 2 3 0.3 0 0 0 0.3 0.4 0.2 0.6 2 2 17 8 12 19 14 5 10 10 10 66.39 122 1 1
Zm00001d022474 4 2 4 3 1 2 0.4 0.5 0.3 0.6 0.4 0.5 0 0.3 0.2 0.3 0.4 0.1 0.9 0.1 0.2 70.51 329 1 1
Zm00001d022478 1 2 3 0.7 2 0.1 0.1 0.1 0.1 0 0.1 0.3 0 0.2 0 0 0 0 0 0 0 50.95 314 1 1
Zm00001d022518 6 4 4 3 2 2 2 1 1 1 0.9 2 2 0.9 0.9 0.9 3 1 3 1 2 52.2 272 2 2
Zm00001d022524 0 0.1 0.1 0 0 0.1 0.2 0.5 1 1 3 4 3 3 3 4 12 10 12 7 12 70.27 259 1 1
Zm00001d022527 30 21 22 23 19 18 17 14 13 18 17 18 15 18 21 19 19 27 22 30 25 67.14 1756 6 5
Zm00001d022561 26 17 11 20 19 12 9 11 10 15 14 15 23 14 16 29 48 39 73 47 44 57.71 149 1 0
Zm00001d022562 7 6 4 4 2 3 0.3 0.6 0.4 1 0.6 0.7 0 0.4 0.3 0.1 0.2 0.4 0.1 0.1 0.1 51.31 228 1 1
Zm00001d022564 10 7 6 5 5 7 5 2 2 5 4 4 6 4 4 4 3 5 3 4 3 58.27 1342 4 3
Zm00001d022566 0.2 0.2 0.7 1 0.6 1 0 0 0.7 0.7 0.1 1 1 0.2 0.4 0 0.3 0 0 0.6 0.5 52.41 124 1 0
Zm00001d022587 15 12 12 10 9 7 6 6 6 9 6 7 8 6 9 7 14 12 15 11 11 64.42 506 3 2
Zm00001d022596 0 0.1 0.2 0.2 0 0.1 0.7 0.5 0.3 0.2 0 0.1 0 0 0 0.1 0.3 0 0 0 0.3 57.72 220 2 0
Zm00001d022605 0 0 0 0 0 0.2 0 0 0 0 0 0 0 0 0 0 0 0 0 0 0 68.42 133 2 1
Zm00001d022607 0 0.1 0.4 0.2 0.4 0.4 0 0 0.1 0.1 0 0 0 0 0 0.3 0.4 0.3 0 0 0 57.29 185 2 0
Zm00001d022611 8 7 8 7 5 6 5 5 3 3 4 4 1 3 4 4 4 6 6 6 4 72.52 495 2 2
Zm00001d022617 0.6 1 0.9 0.4 2 4 0.7 0.5 0.2 1 0.8 1 2 1 1 1 6 3 10 4 10 68.94 190 2 1
Zm00001d023239 34 23 21 24 27 32 24 21 19 22 19 21 24 20 24 34 44 64 51 70 63 66.9 565 5 3
Zm00001d023249 8 5 6 5 6 5 4 5 4 4 5 4 4 3 4 2 2 3 2 3 5 70.62 320 2 1
Zm00001d023269 0.9 0.2 0.2 0.2 0.6 0.5 0.9 0.7 0.8 0.4 0.2 0.7 0 0.4 0.5 0.5 3 1 5 2 3 60.27 219 2 1
Zm00001d023272 13 8 7 8 7 8 12 11 10 14 14 15 11 11 13 9 7 7 6 8 8 53.71 605 3 2
Zm00001d023282 0 0 0.8 1 2 1 1 1 0.6 0.8 2 0.5 0.8 0.2 0.1 0.2 0.2 0 0 0.1 0.1 64.7 289 1 1
Zm00001d023288 0 0 0 0 0 0 0 0 0 0 0 0 0 0 0 0 0 0 0 1 0 70.7 99 1 1
Zm00001d023294 9 8 2 1 0.3 1 2 6 6 5 10 11 23 14 13 17 21 7 20 13 27 51.57 475 2 1
Zm00001d023305 0.1 0 0.3 0 0.2 0 0 0 0 0 0.1 0 0 0 0 0 0 0 0.3 0 0 53.58 265 2 1
Zm00001d023324 1 0.2 0.2 0 0 0 0 0.3 0 0 0.1 0.1 2 0.1 0 0 0.4 0 0 0.2 2 73.37 169 2 2
Zm00001d023341 0 0 0 0 0 0 0 0 0 0 0 0 0 0 0.1 0 0 0 0 0 0 68.11 207 2 0
Zm00001d023345 10 20 26 26 37 10 5 7 3 4 4 3 0.7 0.8 1 0.6 0.2 0.4 0.5 0.3 0.3 65.71 140 1 1
Zm00001d023348 1 0.7 2 0.8 0.4 1 1 0.7 2 1 0.6 2 0 2 6 3 4 1 3 1 1 56.02 141 1 0
Zm00001d023366 23 17 15 16 22 13 8 9 5 7 6 6 6 8 11 8 15 12 21 9 12 64.44 90 0 0
Zm00001d023434 20 16 17 13 14 14 6 9 6 7 9 7 7 7 9 9 7 8 9 9 8 67.61 386 2 2
Zm00001d023440 2 2 1 0.3 0.9 4 4 4 1 0.7 0.1 2 0.5 1 0.9 0.3 3 2 2 0.2 2 56.21 169 1 0
Zm00001d023443 1 4 7 7 5 0 0.2 0.1 0.2 0.3 0.2 0.4 0 2 2 22 94 81 78 55 80 52.94 187 1 0
Zm00001d023444 0.2 0 0 0 0 0 0 0 0 0 0 0 0 0.1 0 0 0 0 0 0 0 57.44 47 0 0
Zm00001d023446 0.4 3 3 2 2 0.5 0.4 0.2 0.1 0.8 0.6 1 2 1 2 5 6 7 3 3 5 53 283 2 1
Zm00001d023478 0.2 0.2 0.6 0.7 3 8 3 4 2 3 2 2 1 2 2 1 2 0.7 0.4 1 0.1 66.53 245 2 2
Zm00001d023507 10 8 4 5 3 4 3 4 3 3 4 3 3 3 3 3 5 8 6 5 7 73.61 398 2 2
Zm00001d023514 25 23 25 27 30 30 21 19 13 17 15 15 10 11 12 10 10 14 15 12 14 74.64 355 3 2
Zm00001d023531 0.5 0.4 0.1 0.2 0 0 0 0 0.1 0.2 0.3 0.3 0.5 0.4 0.1 0.1 0.5 1 0.5 0.7 0.4 63.32 668 5 3
Zm00001d023540 0 0.1 0 0 0.1 1 1 4 2 2 1 1 0.8 0.3 0.9 0.3 0.3 0.1 0 0.4 0 69.23 221 2 1
Zm00001d023541 0 0.2 0 0.1 0.8 2 3 5 4 4 2 4 0.7 2 2 0.8 1 0 0 0.4 0.1 63.18 671 3 3
Zm00001d023552 11 7 8 8 13 21 27 25 21 21 20 16 18 14 18 13 12 17 16 16 17 53.76 186 1 1
Zm00001d023577 86 119 151 132 142 63 57 67 35 33 18 26 29 17 32 8 63 11 50 18 65 68.96 58 0 0
Zm00001d023581 0.1 0.1 0.1 0.1 0 0 0.1 0 0 0.1 0 0.1 0 0 0.1 0 0.3 0.2 0.1 0.1 0.2 60.77 877 5 3
Zm00001d023604 0 0.1 0.1 0.1 0.3 0.3 0 0 0 0 0 0 0 0 0 0 0 0 0 0 0 72.72 154 2 0
Zm00001d023630 3 4 3 1 1 3 0.9 0.3 0.4 0.6 0.4 0.3 0.3 0.3 0.1 0.1 0 0 0 0 0.1 70.38 466 4 3
Zm00001d023639 0 0 0 0 0 0 0 0 0 0 0 0 0 0 0.1 0 0 0 0 0.1 0 58.82 204 1 1
Zm00001d023680 10 4 5 4 5 4 1 2 1 2 2 2 0.7 3 2 0.9 2 0.9 1 1 0.9 52.58 367 2 1
Zm00001d023692 13 14 15 10 14 28 20 7 3 10 5 6 3 2 3 2 2 2 1 0.4 1 57.41 209 1 1
Zm00001d023700 3 2 1 0 0 0.2 0 0 0 0 0.2 0 0.4 0 0 0.6 0.4 1 0.6 2 6 62.69 126 1 0
Zm00001d023703 0 0 0 0 0 0 0 0 0 0.3 0 0 0 0 0 0 0 0 0 0 0 56.06 173 1 1
Zm00001d023705 0 0.1 0 0 0 0 0 0.1 0 0 0 0 0 0.1 0.2 0 0.1 0 0 0.2 0 58.49 412 3 1
Zm00001d023706 30 20 23 22 17 13 9 8 9 10 9 9 10 9 10 10 9 13 11 13 14 63.72 907 3 3
Zm00001d023716 0.8 0.5 0.6 1 0.2 0.1 0.3 0.3 0.1 0.2 0.2 0 0.7 0.2 0.2 0.4 0.6 0.7 0.3 1 0.8 52.6 960 6 4
Zm00001d023721 14 18 17 15 14 16 11 10 8 8 9 9 9 8 10 12 13 20 13 19 17 70.36 604 3 2
Zm00001d023733 55 55 50 71 59 43 21 24 19 20 17 18 14 15 19 21 48 67 56 55 70 71.87 160 2 1
Zm00001d023757 2 3 3 2 2 3 0.8 1 0.8 1 1 1 3 0.9 0.8 0.3 1 0.9 0.3 1 0.3 51.05 237 1 1
Zm00001d023767 37 28 25 23 21 14 10 8 8 10 10 10 15 14 15 28 40 67 53 49 66 57.69 182 1 1
Zm00001d023797 14 8 8 7 7 5 3 2 2 3 3 3 3 3 3 4 3 4 4 5 4 56.24 1193 5 3
Zm00001d023804 11 24 20 12 8 4 0 2 0.7 0.7 1 0.7 0 0.4 0 0 0 0.3 0 0 0.4 54.94 91 1 0
Zm00001d023807 17 17 11 12 12 14 9 8 8 11 10 9 10 9 10 11 12 18 14 17 13 51.39 790 3 3
Zm00001d023808 52 55 42 49 41 32 29 24 16 20 18 17 10 13 15 15 17 24 19 20 21 55.04 238 2 1
Zm00001d023822 0 0 0 0.1 0 0 0 0 0 0 0 0 1 0 0 0 0 0 0 0 0 50.83 120 1 1
Zm00001d023842 0 0 0 0 0 0 0 0 0 0 0 0 0 0 0 0 0 0.4 0 0 0 66.66 75 1 0
Zm00001d023851 0 0.1 0.1 0.4 0 0 0.1 0 0.1 0.2 0 0 0 0 0 0.2 0.1 0.1 0.3 0.3 0.2 50.47 315 1 1
Zm00001d023856 57 36 88 67 105 64 9 25 28 29 25 29 10 24 40 5 123 6 12 2 27 53.38 118 1 1
Zm00001d023885 8 10 8 8 8 10 7 9 9 11 8 9 11 8 8 9 12 12 14 15 13 59.97 747 2 2
Zm00001d023912 8 9 6 5 6 6 4 4 3 5 4 5 5 3 5 5 5 6 5 6 5 50.48 511 1 1
Zm00001d023914 15 10 9 10 9 7 5 4 4 5 5 5 5 4 5 4 6 9 8 10 10 63.04 820 3 3
Zm00001d023932 3 0.9 1 0.8 0.2 0.7 0 0 0 0 0 0 0 0 0 0 0.2 0 0 0 0 53.15 222 1 1
Zm00001d023987 29 26 27 31 23 22 14 13 11 17 18 17 16 14 18 19 23 34 30 30 39 50.61 490 2 2
Zm00001d023991 0 0 0 0 0 0 0 0 0 0 0 0 0 0 0.1 0 0 0 0 0 0 57.4 162 1 1
Zm00001d024036 4 3 3 3 3 3 3 2 2 3 3 3 2 2 3 2 3 4 3 4 3 57.64 85 0 0
Zm00001d024059 29 28 32 28 25 26 24 21 18 18 18 18 9 11 13 12 12 21 19 18 18 67.85 56 0 0
Zm00001d024094 7 6 7 4 4 7 6 1 1 4 3 3 2 2 2 1 0.3 0.5 0.5 0.5 0.3 52.3 671 3 3
Zm00001d024127 0 0 0 0 0 0 0 0 0 0 0 0 0 0 0 0 0 0 0 0.2 0 53.03 264 2 1
Zm00001d024170 0.1 0.4 0 0.3 0.2 0.2 0.3 0.3 0 0.2 0.7 0.3 0 0.7 0.6 0.8 1 1 2 0.9 0.5 68.57 490 2 2
Zm00001d024200 1 0.5 0.7 0.1 0 0.1 0.1 0.6 0.3 0.5 0.1 0.5 0.6 0.4 0.5 0.6 0.1 0 0 0 0 63.3 278 2 2
Zm00001d024250 0 0.3 0 0 0.3 0.3 0 0 0.3 0 0.2 0 0 0 0 0 0 0 0 0 0 55.29 85 0 0
Zm00001d024251 7 9 9 7 7 7 5 5 4 4 4 4 3 4 4 3 3 3 2 3 2 55.64 487 3 2
Zm00001d024262 4 3 4 4 2 2 2 2 1 2 2 2 2 1 2 2 2 2 3 2 2 61.53 117 1 1
Zm00001d024277 0 0 0.3 1 0.8 0.6 0.3 0.1 0.1 0.1 0 0 0 0 0.2 0.2 0.2 0.1 0.7 0.1 0.2 64.02 328 2 2
Zm00001d024285 0.1 0 0 0 0 0 0.2 0 0.2 0.3 0.2 0.6 2 0.5 0.1 0.4 0.5 0.4 0.4 1 0.3 53.05 213 2 1
Zm00001d024293 0 0 0.5 0 0 0 0.2 0 0 0 0 0 0 0 0 0 0 0.1 0 0 0.5 72.67 183 1 1
Zm00001d024305 11 9 7 8 7 9 9 7 9 12 10 10 15 10 15 17 12 18 11 19 14 55.51 254 1 1
Zm00001d024306 30 20 24 26 24 25 24 26 22 28 30 28 27 30 38 35 32 36 32 38 31 68.21 601 3 2
Zm00001d024350 0 0.6 3 4 13 15 1 0.6 0.4 1 0.3 1 3 0.4 1 0.2 0.2 0 1 0.7 0.4 65.49 142 1 1
Zm00001d024356 0 0 0 0 0.3 0.4 1 2 2 2 2 2 2 2 2 1 0.5 0.4 0.3 0.6 0.3 70.71 181 1 1
Zm00001d024376 0.3 0.9 0.4 1 1 0.8 0.4 0.3 0 0.4 0.2 0.1 0 0.1 0 0 2 0.2 0.9 0 1 70.73 311 1 1
Zm00001d024406 0.7 1 0.8 1 3 3 3 3 3 3 4 2 4 2 3 4 3 5 2 4 4 70.94 358 1 1
Zm00001d024415 0 0 0 0 0 0 0 0.4 0 0.2 0 0.3 0 0 0 0 0 0 2 0 0 56.94 72 0 0
Zm00001d024427 0.1 0.1 0.1 0 0 0 0 0 0.1 0.3 0.1 0.5 0.1 0.3 0.2 0.1 0.5 0.1 0 0.3 0 51.19 377 1 1
Zm00001d024428 0 0 0 0.2 0 0 0 0 0 0 0 0 0 0 0 0 0 0 0 0 0 66.96 112 1 1
Zm00001d024436 0 0 0 0 0 0 0 0 0.3 0 0.1 0.1 0 0 0.1 0 0 0.1 0 0 0.2 54.3 186 2 0
Zm00001d024437 0.2 0 0.2 0 0 0 0 0 0 0 0 0 0 0 0 0 0 0 0 0 0 68.58 156 2 0
Zm00001d024440 0 0 0 0 0 0 0 0 0 0 0 0 0 0 0 0 0 0 1 0 0 56.66 60 0 0
Zm00001d024482 0 0 0 0 0 0 0.1 0.1 0 0 0 0.1 0 0 0 0.2 0 0.1 0 0 0 54.65 397 2 1
Zm00001d024496 0 0.7 0.8 0.7 0.2 0.8 0.8 2 2 3 2 3 3 2 2 2 1 1 0 0.4 0.8 58.21 213 1 1
Zm00001d024498 0 0 0 0.1 0 0 0 0 0 0 0 0 0 0 0 0 0 0 0 0 0 62.87 202 1 1
Zm00001d024509 15 12 10 5 6 7 1 1 1 2 1 1 0.3 0.5 0.4 0.2 2 1 1 0.4 2 55.29 85 1 0
Zm00001d024520 2 1 1 1 5 6 3 3 2 2 0.8 2 1 1 0.7 0.4 2 0.5 1 0.2 1 61.09 473 2 2
Zm00001d024532 2 0.6 0.6 0.2 0 0.2 0.1 0 0.1 0.2 0.4 0.4 0.2 0.3 0.3 0.6 0.6 1 1 0.8 0.8 52.24 356 2 1
Zm00001d024534 16 15 11 11 11 14 19 19 17 19 14 15 14 10 12 8 14 13 16 17 15 56.82 359 2 2
Zm00001d024546 92 18 26 11 16 10 2 5 3 4 2 4 5 4 3 10 6 9 9 17 12 57.76 663 3 2
Zm00001d024591 17 8 16 12 11 23 19 24 20 20 19 17 10 11 12 11 24 24 30 18 36 64.53 141 1 1
Zm00001d024606 6 7 8 8 9 6 3 2 2 4 4 3 4 3 5 5 9 12 11 9 13 70.02 367 2 2
Zm00001d024627 3 4 4 4 4 4 1 1 1 2 1 1 0.4 1 1 0.7 2 1 1 2 2 72.22 108 2 0
Zm00001d024630 0.2 0 0 0.1 0.2 0 0.2 0.7 0.5 0.5 0.6 0.6 0.2 1 1 2 0.2 0 0 0.4 0 51.65 362 2 2
Zm00001d024644 42 35 34 34 37 38 21 27 25 26 28 28 19 25 28 27 19 24 22 24 29 63.24 370 4 1
Zm00001d024671 20 16 15 13 8 5 3 4 2 3 3 3 4 2 4 3 6 9 7 7 6 52.04 98 1 1
Zm00001d024675 66 86 68 73 82 127 74 47 27 41 32 31 24 21 23 19 40 38 36 24 33 60.71 140 2 1
Zm00001d024676 0.2 0.2 0 0 0 0.1 0 0 0.2 0 0 0 0.9 0 0.1 0 0.1 0.1 0 0 0.1 64.65 116 1 0
Zm00001d024682 0 0 0 0 0 0 0 0 0 0 0 0 0 0 0 0.1 0 0 0 0 0 64.78 71 1 0
Zm00001d024703 13 10 10 10 9 8 6 6 6 8 8 8 8 9 10 10 13 14 13 15 13 72.55 962 4 3
Zm00001d024705 0.2 0 0.4 0.6 0 0 0 0 0 0 0 0 0 0 0 0 0 0.7 0 0 0 69.14 94 1 1
Zm00001d024722 5 5 5 5 5 3 1 1 0.8 1 0.8 1 3 2 2 5 11 11 13 12 14 58.66 300 2 1
Zm00001d024726 0.5 0.2 0.1 0 0 0 0 0 0 0 0.1 0.1 0 0 1 0.4 0.8 0.6 1 0.1 0.6 55.21 355 2 2
Zm00001d024757 2 1 1 1 0.6 1 2 0.5 0.4 0 0.6 0.9 0.4 0.5 0.4 0.8 1 1 2 1 1 65.78 339 2 1
Zm00001d024768 0 0.1 0.1 0 0.1 0 0 0 0.1 0.1 0 0 0 0.2 0.1 0.1 0.8 0.6 0.3 0.1 0.4 60.87 547 3 3
Zm00001d024783 4 3 1 2 1 0.9 0.4 0.4 0.3 0.3 0.3 0.3 0.7 0.2 0.5 0.1 0.9 0.5 0.1 0.2 0.3 64.75 505 3 1
Zm00001d024815 145 102 119 123 125 128 93 58 47 79 65 69 81 64 67 66 74 125 92 109 122 56.23 393 4 2
Zm00001d024825 10 6 6 5 3 5 3 2 1 3 3 2 3 2 2 2 2 4 3 4 4 59.12 1216 7 6
Zm00001d024861 12 9 11 10 9 6 4 4 3 4 4 4 3 3 3 4 4 7 6 7 7 69.2 289 2 1
Zm00001d024866 0.1 0.1 0.5 0.5 0.4 0.1 0 0.1 0.2 0.4 0.1 0.2 0.4 0.2 0.5 0.2 0.7 0 0 0 0 71.31 366 2 2
Zm00001d024883 2 1 2 0.6 0.5 0.2 0.1 0.2 0.4 0.8 0.6 0.7 0.4 0.3 0.4 0.1 0.3 0.2 0.2 0.1 0.8 70.7 512 2 2
Zm00001d024927 7 5 7 7 9 5 2 0.6 0.8 1 1 0.6 2 0.9 1 0.8 1 0.9 1 0.8 0.9 52.99 517 2 2
Zm00001d024966 28 34 31 31 32 32 27 27 18 23 18 23 11 14 13 12 16 18 14 16 20 56.55 267 3 0
Zm00001d025008 19 17 18 16 13 12 7 6 6 9 6 7 9 6 7 7 11 15 13 17 11 53.86 375 2 2
Zm00001d025016 0.4 0.8 0.5 0.5 0.5 0.4 0.1 0.4 0.1 0.1 0.2 0.2 0 0.1 0.1 0.2 0.4 0.6 0.4 0.2 0.3 57.14 56 0 0
Zm00001d025040 0 0.3 0 0 0 0 0 0 0 0 0 0 0 0.2 0 0 0 0 0 0 0 66.34 104 1 1
Zm00001d025062 64 90 89 99 88 68 39 37 22 21 16 21 8 8 11 7 21 13 12 9 20 63.7 124 2 0
Zm00001d025063 39 31 33 35 30 24 23 17 16 18 17 15 13 13 15 15 16 32 24 29 33 56.34 268 2 1
Zm00001d025075 7 6 6 6 6 7 5 4 3 5 4 4 4 3 5 4 5 7 6 7 6 68.98 216 1 1
Zm00001d025117 14 7 11 7 8 8 9 12 7 6 6 8 8 4 6 4 7 4 9 6 7 52.94 187 1 1
Zm00001d025236 8 11 11 10 6 11 8 6 5 7 5 6 4 4 5 5 7 8 10 5 9 68.02 172 1 1
Zm00001d025267 23 21 25 23 25 13 8 7 6 8 6 6 6 6 7 7 12 14 14 10 15 63.9 241 1 1
Zm00001d025275 1 0.9 0.6 0.9 0.3 0.4 0.1 0.8 0.7 0.4 0.7 0.5 0 0.4 0.8 0 0 0.3 0 0 0.2 68.86 334 1 1
Zm00001d025339 20 28 23 29 34 41 151 89 47 77 50 45 58 32 45 23 18 21 18 17 15 55 80 1 0
Zm00001d025359 35 40 39 36 35 26 17 15 13 20 16 18 24 17 21 22 24 30 23 27 21 54.85 567 2 2
Zm00001d025367 0 1 0.6 1 0 1 0 0 0 0.5 0 0 0 0 0 0 0 0 0 0 0 52.85 70 1 0
Zm00001d025401 20 39 31 35 26 18 19 27 25 45 44 37 94 49 139 86 155 150 186 88 256 71.15 104 1 0
Zm00001d025409 0 0 0 0 0 0.4 0 0 0.3 0.1 0.3 0 0.2 0.3 1 0.2 0 0 0 0 0 69.56 253 2 1
Zm00001d025414 0.1 1 3 4 8 10 5 7 5 6 4 5 3 4 4 2 3 2 2 0.9 2 50.75 333 1 1
Zm00001d025419 13 13 11 10 9 5 4 3 2 4 3 4 6 4 7 12 16 19 18 18 13 50.4 744 2 2
Zm00001d025444 0 0 0 0.2 0.7 0.4 0 0 0 0.3 0.2 0 0 0 0 0 0 0 0 0 0 74.28 105 1 0
Zm00001d025453 13 12 13 12 13 13 17 13 9 13 11 12 10 10 11 12 12 17 14 16 14 52.88 450 2 1
Zm00001d025457 0 0 0 0 0 0 0 0 0 0 0 0 0 0.1 0 0 0 0 0 0 0 51.41 247 2 0
Zm00001d025461 13 10 13 12 11 10 6 6 4 6 6 5 6 5 5 6 6 8 7 8 8 61.4 596 4 3
Zm00001d025465 0.7 0.4 0.4 0.2 0.1 0.2 0.2 0.2 0.2 0.3 0.5 0.3 0.1 0.2 0.2 0 0.3 0.3 0.1 0.2 0.4 69.56 69 1 0
Zm00001d025467 0.2 0.2 0 0 0 0 0 0 0 0 0 0.1 0 0 0 0 0 0 0 0 0 74.39 164 1 1
Zm00001d025469 4 6 5 3 4 2 2 3 2 3 2 3 4 2 3 4 4 5 4 5 4 53.7 391 3 1
Zm00001d025478 0 0 0 0 0 0 0 0 0 0 0 0.1 0 0 0 0 0 0 0 0 0 74.37 281 2 2
Zm00001d025482 0 0 0 0 0.2 0 0 0 0 0 0 0 0 0 0 0 0 0 0.1 0 0 60.5 157 1 1
Zm00001d025508 0 0 0.2 0 0 0.2 0.3 0 0 0.2 0 0 0 0 0 0.1 0 0.2 0.5 0 0.6 52.99 217 2 1
Zm00001d025538 7 4 4 4 3 4 2 3 3 3 3 4 3 4 6 6 7 8 6 9 8 63.78 301 2 1
Zm00001d025571 44 56 47 47 49 53 33 31 24 32 25 22 26 20 26 17 27 28 31 24 24 72.24 299 3 2
Zm00001d025579 0 0 0 0 0 0.2 0.2 0.4 0.6 0.6 0.5 0.6 0 0.1 0 0 0 0 0 0 0 53.43 131 1 1
Zm00001d025604 6 3 6 4 3 2 2 0.7 0.8 3 2 2 0 2 3 2 2 4 3 2 3 56.54 168 1 1
Zm00001d025612 2 2 2 3 1 1 0.7 1 1 2 0.9 2 2 0.9 0.9 2 10 6 6 3 9 51.06 141 1 1
Zm00001d025622 6 6 6 7 5 5 1 0.6 2 2 2 2 0 1 1 2 5 5 6 5 5 57.08 247 2 1
Zm00001d025654 5 2 0.6 0.4 0.9 0.2 0.1 2 2 1 0.5 0.6 2 0.7 0.6 0.2 2 0.4 0.8 0.6 0 64.66 150 1 0
Zm00001d025665 4 5 8 8 4 5 6 6 3 3 2 3 2 3 3 2 3 2 2 2 2 53.93 89 1 0
Zm00001d025669 1 2 2 1 0.6 0.1 0.1 0.1 0.1 0.1 0.1 0.1 0 0.1 0.1 0.1 0 0.1 0.1 0.1 0 70.28 663 3 3
Zm00001d025673 8 6 5 6 5 6 5 4 4 5 5 5 5 4 5 6 6 9 8 9 9 65.72 706 4 4
Zm00001d025689 23 27 25 26 27 33 18 19 17 19 18 15 12 12 14 12 13 14 13 10 10 55.03 467 1 1
Zm00001d025715 27 21 18 19 20 17 13 15 11 17 12 12 20 10 13 13 13 18 15 15 17 60.62 320 3 1
Zm00001d025735 0.8 0.8 1 2 1 1 0.6 0.3 0.3 0.5 0.6 0.3 0.6 0.4 0.5 0.4 0.9 0.7 1 0.3 0.7 55.03 467 2 2
Zm00001d025739 49 30 29 34 25 20 14 13 10 14 12 13 15 11 15 18 26 47 36 44 48 52.94 306 1 1
Zm00001d025772 62 113 100 139 168 171 122 109 59 74 63 54 48 34 53 42 52 49 47 58 38 56.38 94 1 0
Zm00001d025786 11 16 12 11 7 9 8 7 6 7 7 5 4 4 6 4 3 3 4 3 3 50.38 385 2 1
Zm00001d025789 17 9 11 10 11 11 8 4 3 5 5 5 5 4 6 7 10 13 12 13 13 73.49 883 3 2
Zm00001d025815 0 0 0 0 0 0.2 0.7 0 0.2 0.2 0.1 0.3 1 0.5 0.4 0.1 0 0 0 0 0 53.93 254 1 1
Zm00001d025822 55 55 39 39 42 30 18 16 14 21 16 15 26 12 22 25 51 70 53 74 59 64.17 67 1 0
Zm00001d025878 0 0 0 0 0.3 2 1 1 0.3 0.7 0 0.3 0.2 0.1 0.1 0 0.1 0 0 0.3 0 50.9 387 3 3
Zm00001d025911 5 5 7 6 4 3 1 2 1 2 2 2 3 2 2 2 2 3 3 2 2 64.1 273 1 1
Zm00001d025918 0 0 0.5 0 0 0.3 0 0 0.6 0 0.6 0.5 0 0 0.2 0 0.7 0.3 0 0 0 74.44 90 1 1
Zm00001d025944 0 0 0 0 0.1 0.5 0.8 0.1 0.5 0.5 1 0.9 0 0.1 0.3 0.2 0.7 0.6 0 0.2 0.4 59.14 257 1 1
Zm00001d025949 0 0.5 2 0.9 0.7 0 0 0 0 0 0 0 0 0 0 0 0 0 0 0 0 50.58 257 2 2
Zm00001d025950 7 5 6 6 5 3 3 2 2 2 2 2 1 1 1 1 2 3 3 2 4 56.05 512 2 1
Zm00001d025962 0 0 0 0 0 0 0 0 0 0 0 0.1 0 0.1 0 0 0 0 0 0 0 52.63 209 2 0
Zm00001d025967 0.5 0.5 1 0.2 0 0.2 0.3 0.4 0.2 0.1 0.5 0.6 0 0.1 0.8 0 0.5 0.6 0.4 0.4 0.3 71.09 211 1 1
Zm00001d025981 26 22 23 21 17 19 15 12 11 15 13 14 13 12 15 15 16 27 23 29 26 64.7 799 2 2
Zm00001d026000 28 27 25 27 25 20 15 12 13 17 15 14 17 12 16 16 15 29 24 31 31 57.38 582 2 2
Zm00001d026005 0.6 0.8 2 1 0.4 0.6 0 0.4 0 0.1 0 0.1 0 0.1 0 0 0.1 0.2 0 0 0 59.9 404 3 2
Zm00001d026028 3 6 5 6 8 5 5 6 3 4 3 4 7 2 6 5 21 8 11 3 16 60.41 96 1 0
Zm00001d026029 8 13 26 35 26 9 5 7 10 8 7 8 3 7 6 1 25 2 4 0.4 7 63.46 104 1 0
Zm00001d026030 19 17 16 18 17 13 9 6 6 9 10 10 11 9 10 13 14 21 19 18 19 51 349 2 1
Zm00001d026056 6 7 5 3 3 8 15 25 19 19 21 18 9 8 12 8 28 14 17 12 19 62.5 56 1 0
Zm00001d026090 0 0.1 0 0 0 0 0.2 0 0 0 0.1 0.1 0 0.1 0 0 0.2 0.1 0 0.2 0.2 57.51 193 1 1
Zm00001d026099 0 0 0 0 0 0 0 0 0 0 0.1 0 0 0.1 0 0 0 0 0 0 0 51.36 257 2 2
Zm00001d026106 3 2 0.6 0.8 0.1 0 0.2 0.6 0.5 0.9 0.7 1 1 0.6 0.6 0.3 0.3 0.2 0.3 0.7 0.1 56.26 327 1 1
Zm00001d026116 1 0.9 0.2 0.4 0 0 0 0.1 0.3 0.3 0.2 0.3 0.4 0 0.3 0 0.3 0 0 0 0 61.53 234 2 1
Zm00001d026128 6 8 7 8 13 17 26 9 8 9 10 7 7 5 8 10 10 13 14 11 11 57.65 281 2 1
Zm00001d026130 0.1 0.6 0.4 0.6 0.2 0.1 0.1 0.1 0 0.1 0.1 0.1 0 0.1 0.4 0.1 0.3 0.1 0.4 0 0.1 52.09 789 3 2
Zm00001d026149 0.7 0.2 0.4 0.1 0.1 0.6 0 0.1 0.3 0.2 0.2 0.2 0.6 0.1 0.1 0 0.3 0.1 0.5 0 0.7 50.61 243 2 2
Zm00001d026153 49 44 41 45 40 45 25 29 27 32 28 27 30 25 34 33 37 49 39 48 35 65.36 716 2 1
Zm00001d026184 0.2 0.3 0 0.4 0.4 1 0.4 0 0 0.4 0.8 0.2 0 0.1 0.2 0.3 0 0.1 0 0.4 0.1 62.08 298 2 1
Zm00001d026191 1 2 1 1 0.6 5 2 3 3 3 4 4 3 4 4 2 3 2 0.3 1 3 61.11 270 1 1
Zm00001d026204 0 0.1 0.1 0.2 0 0.2 0.1 0.1 0 0 0 0.1 0.9 0.4 0.2 0 1 0.2 0.4 0.4 0.1 63.22 329 3 1
Zm00001d026218 0 0.1 0.1 0 0.1 0 0 0.1 0 0 0.1 0.1 0 0.1 0.3 0.6 1 3 2 1 2 54.46 437 2 1
Zm00001d026237 0.4 0.2 0.1 0 1 1 0.3 0.5 0.5 0.7 0.2 0.5 0.2 0.2 0.2 0.1 0.5 0 0 0.3 0.5 61.13 440 3 1
Zm00001d026245 7 9 6 5 4 8 5 5 6 7 5 5 4 4 5 6 6 5 4 6 3 66.16 266 1 1
Zm00001d026248 0.5 4 4 2 2 0.5 0.9 0.7 0.7 1 1 1 1 0.9 1 2 3 6 3 5 6 57.89 380 1 1
Zm00001d026252 5 4 5 6 6 5 2 3 2 3 2 3 1 2 2 1 4 2 2 0.4 2 50.94 316 2 1
Zm00001d026259 17 13 11 12 9 7 6 8 7 9 6 8 6 7 10 5 22 15 25 20 40 51 149 1 1
Zm00001d026260 18 18 22 16 19 14 18 17 13 16 15 13 16 12 14 10 9 10 10 10 9 64.91 248 1 1
Zm00001d026262 4 2 1 2 0.6 0.3 0.8 0.6 0.2 0 0.3 0.1 0 0.2 0 0 0 0.1 0 0 0 59.17 169 1 1
Zm00001d026273 2 2 2 0.7 0.9 1 0.4 0.3 0.2 0.3 0.3 0.3 0.1 0.1 0.2 0.3 0.2 0 0.3 0 0 62.71 472 1 1
Zm00001d026281 0.3 0.2 0.2 0.1 0 0 0 0 0 0 0 0 0 0 0 0 0.1 0 0 0.1 0 62.67 217 1 1
Zm00001d026282 3 4 4 1 2 1 0.4 3 1 2 3 3 0.6 4 3 0.9 1 0.6 1 1 0 57.14 161 1 1
Zm00001d026288 34 36 31 42 35 26 19 20 18 25 23 22 22 20 21 28 33 48 56 45 51 53.24 462 1 1
Zm00001d026298 0.5 0.6 0.5 1 2 2 1 0.8 1 0.8 0.8 2 0.4 0.4 0.5 0 0.2 0.1 0.3 0 0 57.4 270 1 1
Zm00001d026302 15 12 17 14 13 8 5 4 2 4 4 4 4 3 5 5 6 9 6 7 7 74.5 251 1 1
Zm00001d026307 9 12 9 13 16 20 20 14 12 17 15 15 11 11 11 13 16 15 9 16 13 63 246 2 2
Zm00001d026317 0 0.2 0.5 0 0.1 0.1 1 2 4 9 16 20 9 15 16 20 38 43 48 25 29 64.51 186 2 1
Zm00001d026329 27 50 102 139 162 70 11 19 15 11 10 8 4 4 5 0.7 4 2 0.2 0.7 2 66.03 159 1 1
Zm00001d026334 12 19 13 15 13 12 4 5 3 5 4 4 7 4 7 8 7 11 9 9 8 72.05 68 1 0
Zm00001d026348 11 7 9 9 9 7 4 3 3 4 3 4 2 3 4 4 5 9 7 7 8 50.74 67 0 0
Zm00001d026360 0 0.5 0.2 0 0 0.2 0 0 0 0 0 0 0 0 0 0 0.1 0.1 0 0 0.2 58.15 282 2 2
Zm00001d026367 4 5 5 3 5 2 0.8 1 1 3 1 3 2 0.7 0.7 0 0.3 1 1 0.3 0.6 70.24 121 1 1
Zm00001d026374 13 8 10 11 7 3 2 2 1 2 2 3 2 2 2 3 3 5 5 4 5 68.04 97 1 0
Zm00001d026381 44 47 43 47 43 36 39 31 25 38 25 25 32 23 33 31 34 38 37 32 35 51.65 393 3 2
Zm00001d026390 1 5 4 3 12 9 13 29 26 17 7 13 6 8 6 8 25 1 8 2 2 59.25 81 1 0
Zm00001d026406 0 0 0 0 0 0 0 0 0 0.4 0.1 0.3 0 0.3 0.2 0 0.2 0.2 0 0.4 0.6 74.24 66 1 0
Zm00001d026412 4 5 3 0.6 0.3 0.3 0 0.1 1 1 3 3 2 0.5 0.7 0 0.3 0 0 0 0.1 56 75 0 0
Zm00001d026414 41 64 108 115 125 92 28 30 28 18 18 16 10 9 17 10 39 27 22 21 58 61.48 135 1 0
Zm00001d026440 0.4 1 0.4 0 0 0 0 0 0.1 0 0.1 0.1 0 0.3 0.9 0.7 0.8 0.3 0 0 0 72.03 211 1 1
Zm00001d026447 4 4 5 5 3 2 2 3 1 1 2 3 1 3 4 3 17 4 15 6 28 68.57 210 2 1
Zm00001d026448 2 3 4 3 3 1 0.7 2 1 0.7 0.5 0.5 0.6 0.3 0.7 0.4 0.5 0.4 0.7 0.5 0.4 70.21 413 3 2
Zm00001d026462 0.3 0 0 0.1 0.4 0.3 0.3 0.6 0.5 0.5 0.1 0.2 0 0.3 0 0 0 0.1 0.4 0 0.3 60.59 203 1 1
Zm00001d026475 18 16 19 18 19 23 25 22 14 20 18 15 17 13 13 11 9 10 9 11 8 52.26 243 1 1
Zm00001d026477 43 49 40 46 39 31 24 19 12 15 12 11 14 10 14 10 12 13 12 12 10 69.81 106 1 0
Zm00001d026487 81 44 35 33 21 12 6 7 4 6 5 5 5 6 7 15 25 50 43 56 67 65.63 454 1 1
Zm00001d026495 10 9 7 7 6 9 5 5 4 6 4 5 6 3 5 6 6 9 7 7 7 56.31 554 1 1
Zm00001d026510 1 3 2 2 3 0.8 1 1 0.6 2 1 0.6 0.6 1 1 0.8 0.8 2 0.9 0.8 0.5 70.67 208 2 1
Zm00001d026513 0 0 0.4 0.5 0.5 0.8 0.2 0.1 0.3 0 0 0 0 0 0 0 0 0 0 0 0 71.83 142 1 1
Zm00001d026535 32 21 22 22 21 12 5 5 4 6 7 9 10 9 10 11 18 24 22 29 26 54.97 342 2 1
Zm00001d026536 9 5 7 8 6 5 2 2 1 2 2 2 2 2 3 4 3 4 3 4 6 60.69 458 3 2
Zm00001d026537 0 0.1 0.1 0.2 0 0 0 0.1 0 0 0 0 0 0 0 0 0 0 0 0 0 68.61 325 3 2
Zm00001d026567 23 9 11 9 6 3 0.7 0.6 0.5 1 2 3 4 3 5 7 10 18 22 22 26 73.07 130 1 1
Zm00001d026578 85 146 104 115 148 259 318 177 127 158 121 124 131 72 99 90 166 166 146 162 137 51.35 111 1 0
Zm00001d026587 22 18 14 12 15 15 12 10 9 11 13 10 13 10 13 14 14 18 14 19 16 68.04 679 3 3
Zm00001d026589 3 4 3 4 5 6 3 2 2 3 3 4 1 2 2 0.6 4 2 4 1 1 74.19 93 1 1
Zm00001d026597 0.5 1 1 0.7 0.4 2 0.6 0.6 0.6 0.3 1 0.5 0 0.8 1 0.6 2 2 3 0.1 2 65.69 309 3 1
Zm00001d026621 12 10 9 12 8 6 6 5 4 5 6 5 6 5 6 7 8 10 8 10 7 50.76 910 1 1
Zm00001d026627 8 6 4 3 5 4 3 2 2 3 3 3 4 2 3 3 4 4 6 5 4 51.61 775 3 3
Zm00001d026639 21 20 18 19 23 19 14 17 16 20 18 18 20 14 16 17 15 17 18 15 17 54.87 328 2 1
Zm00001d026640 35 22 18 15 13 15 8 8 6 9 4 6 8 4 7 3 2 3 2 5 4 66.12 186 1 1
Zm00001d026663 0.7 0.4 0.2 0.2 0.2 0.3 0.4 0 0.1 0.5 0.2 0.1 0 0.1 0.2 0 0 0 0 0 0 53.3 257 2 1
Zm00001d026665 5 4 3 3 2 3 3 5 4 4 4 6 2 3 5 3 14 6 11 9 23 59.24 265 1 1
Zm00001d026671 25 19 27 26 39 116 109 127 89 57 52 50 29 30 30 18 31 15 35 16 23 51.38 72 0 0
Zm00001d026681 3 2 2 2 2 2 2 2 2 1 2 2 2 2 2 2 5 3 2 1 3 51.85 405 2 2
Zm00001d027266 23 22 23 19 19 14 9 13 10 14 8 10 12 9 10 9 14 18 13 17 15 57.23 297 2 2
Zm00001d027269 0 0 0 0 0 0 0 0 0 0.5 0 0 0 0 0 0 0.5 1 0 0 0 58.57 70 1 0
Zm00001d027291 2 2 9 9 30 35 4 9 22 15 15 23 5 14 17 2 9 1 1 0.8 0.5 51.38 144 1 1
Zm00001d027296 7 8 6 7 9 7 5 4 3 4 5 4 5 3 3 2 2 2 2 3 2 61.76 714 7 3
Zm00001d027308 0.3 0.3 0.5 0.5 0.7 0.1 0 0 0.1 0.1 0.2 0.1 0 0.2 0.1 0 0.4 0.6 0.4 0.2 0.8 70.55 669 4 3
Zm00001d027318 83 121 144 108 126 214 187 144 108 128 95 89 86 77 90 61 62 76 49 56 53 57.39 169 2 1
Zm00001d027321 6 5 4 4 2 2 2 1 1 2 2 2 2 2 2 2 1 2 2 1 1 56.7 328 1 1
Zm00001d027323 26 23 96 74 94 56 27 29 26 24 24 30 16 28 32 13 33 10 19 18 20 58.92 168 1 1
Zm00001d027334 23 13 17 19 16 11 7 4 4 6 6 7 6 6 7 8 10 16 14 14 12 69.76 420 3 1
Zm00001d027339 8 9 8 9 8 10 8 10 6 7 6 5 8 5 8 6 8 7 9 9 11 55.88 170 1 1
Zm00001d027346 6 5 9 11 16 13 5 7 3 3 3 4 0.8 2 2 0.4 0.8 0.3 0.3 0.4 0.6 58.91 202 2 2
Zm00001d027348 3 4 5 4 7 4 1 1 2 2 1 2 0.9 1 2 0.5 3 0.6 2 0.3 0.7 63.14 502 2 1
Zm00001d027354 19 12 11 12 12 10 7 5 4 7 5 6 7 6 7 7 11 15 10 13 14 55.24 467 2 2
Zm00001d027376 11 10 9 8 8 7 4 3 2 3 4 3 3 3 4 5 6 9 8 8 7 52.5 558 2 1
Zm00001d027389 138 166 166 165 209 256 267 222 140 168 135 154 102 94 114 79 123 91 108 99 97 54.65 86 1 0
Zm00001d027399 12 10 9 11 14 17 17 13 12 14 11 11 12 9 10 10 9 13 6 11 13 60.43 139 1 0
Zm00001d027403 8 7 5 5 5 3 2 2 2 2 2 2 3 1 1 2 3 3 2 3 5 64.38 424 3 2
Zm00001d027435 2 0.7 2 2 3 1 0.4 0.7 0.6 0.9 0.2 0.8 0.4 0.3 0.6 0.4 1 0.2 0.7 0.2 0.7 55.64 620 3 2
Zm00001d027444 47 45 41 45 53 59 55 41 25 45 35 35 32 24 28 26 21 40 28 39 42 57.34 286 2 2
Zm00001d027446 30 25 24 22 22 25 15 16 13 13 11 10 9 11 16 17 21 24 20 20 21 51.75 514 3 2
Zm00001d027462 18 13 13 10 10 13 15 10 7 11 10 10 9 7 8 7 6 9 5 8 5 54.82 881 4 3
Zm00001d027469 14 13 16 20 22 19 20 18 13 20 16 15 14 12 14 16 16 22 21 19 21 53.21 109 1 0
Zm00001d027477 4 2 2 0.8 2 2 0.2 0.3 0.3 0 0.5 0.4 0 0 0.3 0 0 0 0.3 0 0 72.54 153 1 1
Zm00001d027483 0.1 1 1 1 0 0.4 0 0.5 0.2 0.2 0.6 0.2 0.5 0.2 2 0.2 6 2 3 2 5 55.31 188 3 0
Zm00001d027492 0 0 0 0 0 0 0 0 0 0.2 0.1 0 0 0 0.2 0 0.2 0.1 0 0.1 0.1 72.58 434 1 1
Zm00001d027504 10 11 13 8 2 1 0.6 0.6 0.3 0.3 0.3 0.3 0.6 0.2 0.4 0.4 1 0.4 0.8 0.7 1 66.81 919 3 3
Zm00001d027554 0.2 0.5 1 1 1 2 2 3 0.8 0.9 2 1 3 1 1 0.2 1 0.8 1 0.3 1 61.93 155 0 0
Zm00001d027556 10 15 11 14 12 21 14 20 13 11 12 12 13 8 12 13 15 13 12 12 12 68.35 297 4 2
Zm00001d027585 10 6 2 2 3 4 4 2 2 2 3 2 2 2 2 4 6 10 7 4 7 67.13 213 2 1
Zm00001d027587 0 0 0 0.4 0.9 1 2 1 1 0.6 0.4 1 0.7 0.3 0.8 0 0.3 0 0.1 0 0.2 52.1 380 4 0
Zm00001d027613 28 16 21 17 18 14 16 29 24 18 20 21 13 15 19 6 9 4 6 3 6 68.82 356 2 1
Zm00001d027616 6 6 8 7 7 9 15 12 13 14 15 14 8 9 11 7 3 3 3 3 2 61.8 542 3 2
Zm00001d027623 0.1 0 0 0 0 0 0 0 0 0 0 0.1 0 0 0.3 0 0 0 0.6 0 0 53.81 249 1 1
Zm00001d027630 33 40 41 45 45 27 15 19 15 20 16 16 19 16 25 30 30 36 43 38 37 57.95 899 6 3
Zm00001d027671 49 39 32 30 32 39 31 19 20 31 24 23 26 20 21 27 33 60 44 60 59 59.4 808 3 1
Zm00001d027684 0 0.1 0.3 0.2 0 0.3 0.1 0.2 0.1 0.4 0.7 0.7 0.3 0.4 0.8 0.2 0.4 0 0 0 0 65.81 313 2 2
Zm00001d027719 10 11 10 10 13 20 32 28 22 38 30 32 41 30 37 40 78 77 71 75 63 61.36 264 2 1
Zm00001d027731 30 28 24 27 43 125 143 184 216 319 318 294 219 190 275 201 178 231 212 236 274 62.5 168 1 1
Zm00001d027739 0.7 0.6 0.2 0.6 1 0.9 0.5 0.7 0.3 0.4 0.3 0.2 0 0.1 0.2 0.3 0.5 0.3 0.6 0 0.7 69.39 183 1 1
Zm00001d027740 0 0.1 0.3 0.2 0.4 0.3 0.4 0 0.1 0.6 0.8 1 0.9 5 5 19 198 67 110 45 185 67.69 291 3 2
Zm00001d027757 0.3 0.3 0.5 0.6 1 0.1 0.2 0.2 0.1 0.3 0.1 0.2 0.4 0.3 0.3 0.1 0.1 0.1 0 0 0.1 53.64 384 2 1
Zm00001d027760 64 55 83 43 64 114 69 44 26 39 22 43 17 18 16 4 3 0.6 2 0.9 1 57.97 138 1 1
Zm00001d027763 11 10 17 21 25 18 7 6 4 5 3 3 2 2 2 2 2 3 1 0.3 2 54 300 2 1
Zm00001d027788 0.1 0.1 0.3 0.3 0.1 0.1 0 0 0.1 0.1 0 0.1 0.1 0.1 0 0 0.1 0.2 0.2 0.2 0.2 72.63 95 1 1
Zm00001d027812 11 22 55 34 63 42 19 36 22 17 15 18 19 11 13 4 14 2 5 1 2 54.16 192 1 1
Zm00001d027819 0.6 4 17 245 1541 1491 1030 505 228 180 40 46 28 16 16 6 1 1 0.6 0.3 0.3 68.18 132 1 1
Zm00001d027824 22 41 45 38 37 15 8 7 3 3 2 1 0.2 0.4 0.4 0.4 0.5 0.8 1 0.4 0.3 63.58 195 1 1
Zm00001d027846 7 5 7 8 9 8 3 4 2 3 3 4 5 3 3 4 3 2 4 7 5 63.65 432 4 2
Zm00001d027852 8 13 13 12 11 5 2 1 1 1 0.9 0.6 0.1 0.7 0.8 0.9 0.8 1 1 0.8 1 63.37 344 4 2
Zm00001d027855 0 0 0.2 0 0 0 0 0 0 0 0 0 0 0.1 0 0 0 0 0 0 0 69.56 92 1 0
Zm00001d027859 0.5 0.2 0 0 0.1 0 0 0.3 0.1 0.8 0.8 0.6 0.8 0.7 0.2 0.1 0.3 0.2 0.2 0.3 0.3 72.09 86 1 0
Zm00001d027870 0 0 0 0 0 0 0 0 0 0 0.1 0 0 0 0 0 0 0 0 0 0 53.58 321 2 1
Zm00001d027874 4 3 3 3 1 3 11 10 12 20 23 29 17 13 12 5 2 2 3 2 3 68.03 244 2 2
Zm00001d027881 14 3 7 3 2 0.4 0.9 0.2 0.2 0.5 0.2 0 1 0.1 0 0 4 2 5 5 8 57.65 111 1 1
Zm00001d027907 10 15 23 31 31 23 8 8 9 17 21 17 12 13 15 15 9 19 10 17 10 55.61 365 2 1
Zm00001d027925 0.1 0.1 0.1 0.3 0.9 2 1 1 1 2 0.9 2 0.7 0.8 0.8 0.3 2 0.4 0.7 0.4 0.8 55.35 112 1 1
Zm00001d027958 0.6 0.1 0.1 0 0.1 0 0.1 0.1 0 0 0.2 0 0 0.1 0 0.6 0.7 2 4 2 4 71.61 155 2 1
Zm00001d027983 0 0.1 0.1 0 0.1 0.1 0 0 0 0 0 0.1 0 0 0 0 0 0 0 0 0.3 70.16 362 3 3
Zm00001d027987 3 4 3 3 2 0.7 2 3 2 2 2 2 2 2 4 4 6 2 1 2 2 54.38 331 2 2
Zm00001d027991 3 6 4 2 1 2 0.8 0.6 0.4 0.3 0.6 1 0.6 1 3 4 5 5 2 2 2 64.35 202 1 1
Zm00001d028000 0 0 0 0 0 0 0.1 0 0 0 0 0 0 0 0 0 0.1 0.1 0.1 0 0 53.44 174 1 1
Zm00001d028014 0 0 0 0 0 0 0.3 0.3 0 0.2 0.2 0.6 0 0.2 0 0 0 0 0 0 0 70.96 93 1 1
Zm00001d028020 19 18 17 15 16 16 15 13 15 19 18 17 19 14 20 21 21 27 21 28 20 58.12 843 3 3
Zm00001d028055 18 21 17 13 11 9 9 9 9 11 14 12 14 14 21 20 16 14 10 15 12 66.54 272 2 2
Zm00001d028073 6 4 5 3 3 2 2 1 1 1 1 1 0.8 0.8 1 0.6 0.8 0.5 0.7 0.3 0.5 67.94 549 1 1
Zm00001d028084 10 6 7 6 5 4 2 2 1 2 2 2 2 2 3 3 3 7 7 7 7 56.41 1505 7 5
Zm00001d028088 13 10 10 10 9 9 6 5 4 5 5 5 5 4 6 7 7 10 8 9 8 52.61 977 3 3
Zm00001d028089 0.2 0.5 0.5 0.3 0.2 0.1 0 0.1 0 0 0.1 0 0 0.1 0.1 0.2 0.5 0.2 0.7 0.2 0.2 58.73 882 1 1
Zm00001d028092 1 0.7 0.7 0.9 0.8 0.1 0.6 0.8 0.6 1 0.9 2 1 0.6 1 0.3 0.3 0 0.7 0.4 0.3 51.47 272 2 1
Zm00001d028100 20 20 22 23 12 7 6 5 4 5 4 4 4 4 4 4 6 10 10 10 10 56.32 87 0 0
Zm00001d028122 1 1 3 2 4 3 1 2 1 1 0.7 1 1 1 2 2 5 4 0.9 0.5 1 70.37 216 1 1
Zm00001d028139 2 2 4 3 3 2 1 1 1 1 0.8 2 0 1 1 0.7 5 3 3 1 6 62.15 539 2 1
Zm00001d028176 0 0 0.2 0 0 0 0 0 0.1 0 0.2 0 0.2 0 0.1 0 0 0 0 0 0 59.77 179 1 1
Zm00001d028203 21 16 19 17 15 11 7 6 5 8 8 9 9 9 11 11 10 12 11 10 10 57.94 1586 7 5
Zm00001d028204 14 8 9 8 6 4 2 3 1 2 2 2 2 2 2 1 1 1 1 1 1 54.76 924 5 4
Zm00001d028213 24 15 16 18 16 15 11 12 12 15 17 17 11 15 16 16 13 19 14 17 17 69.64 985 3 2
Zm00001d028298 8 7 12 9 9 8 7 7 10 7 7 9 6 8 9 6 10 8 7 7 8 62.18 201 1 1
Zm00001d028304 5 15 25 32 36 17 7 7 4 3 4 3 1 2 4 3 3 4 1 1 4 65.75 292 2 1
Zm00001d028314 0 0 0 0 0 0 0 0 0 0.2 0 0 0 0 0 0 0 0 0 0 0 65.24 187 1 1
Zm00001d028333 0 0 0 0 0 0 0 0 0 0 0 0 0 0 0 0 0 0.1 0 0 0 50.78 128 1 1
Zm00001d028356 0.2 0 0 0 0 0 0 0 0 0 0 0 0 0 0 0 0 0 0 0 0 69.94 173 2 1
Zm00001d028357 0 0 0 0 0 0 0 0.3 0 0 0 0 0 0 0.2 0 0 0 0 0 0 58.73 206 1 0
Zm00001d028365 7 4 5 4 3 2 2 2 2 3 2 3 1 2 2 2 1 1 0.9 1 0.8 53.62 69 0 0
Zm00001d028372 21 18 18 18 15 10 8 5 4 7 6 5 6 4 5 5 4 6 5 6 6 58.25 606 1 1
Zm00001d028389 3 1 0.3 0.8 0.8 0.6 0.1 0.3 0.3 0.9 0.5 0.8 2 0.6 0.8 0.6 2 0.5 0.2 0.6 0.8 66.4 256 2 1
Zm00001d028408 0.2 0.1 0.1 0 0 0.3 0.5 0.2 0.9 0.1 3 0.6 0.5 3 2 0.9 7 2 3 4 3 53.33 240 2 1
Zm00001d028413 5 6 12 17 19 9 3 5 2 3 2 3 1 1 2 1 3 0.2 1 0.7 0.6 64.23 260 2 1
Zm00001d028423 3 3 3 2 1 0.9 0.6 0.8 0.1 0.3 0.3 0.7 0.6 0.1 0.3 0.2 0.3 0.1 0.1 0.2 0.6 54.88 430 3 2
Zm00001d028429 34 24 24 24 22 14 6 4 3 4 4 4 3 3 3 1 2 2 2 3 1 65.43 324 1 1
Zm00001d028432 0 0 0 0 0 0 0 0 0 0 0 0 0 0.1 0 0 0 0 0 0 0 55.51 245 2 1
Zm00001d028439 10 9 8 7 6 6 4 4 4 4 5 4 4 2 4 3 4 5 5 4 5 52.12 681 4 2
Zm00001d028464 9 11 11 11 9 8 6 4 4 6 6 6 6 4 5 5 5 6 5 6 6 54.54 242 1 1
Zm00001d028504 0 0.2 0.1 0 0 0 0 0 0 0 0.1 0.1 0 0.1 0 0.1 0.3 0.1 0 0 0 62.14 391 3 1
Zm00001d028509 135 164 149 162 155 142 172 150 113 177 160 128 165 108 125 124 90 147 118 118 126 51.21 246 1 1
Zm00001d028513 16 19 19 16 17 25 23 19 17 25 21 20 16 17 18 9 12 15 14 13 12 67.39 46 0 0
Zm00001d028531 16 47 30 34 34 30 20 24 18 18 14 12 24 14 18 13 11 10 9 9 9 65.45 110 1 1
Zm00001d028563 0.2 0 0 0 0 0 0 0 0 0 0 0 0 0 0 0 0.1 0.1 0 0 0 66.38 119 1 1
Zm00001d028656 55 55 48 58 65 78 46 51 43 46 44 38 35 36 45 37 54 58 64 49 65 64.31 454 2 2
Zm00001d028664 0 0.1 0.8 1 4 1 0 0.2 0 0.1 0.1 0 0 0.1 0.2 0.3 0.1 0.2 0.1 0.2 0.3 57.28 309 1 1
Zm00001d028685 1 2 2 0.9 0.7 0.4 0.5 0.4 0.4 0.7 0.3 0.7 0 0.3 0.2 0 0.1 0.2 0 0 0 74.83 310 2 1
Zm00001d028690 15 11 12 13 15 13 9 9 8 11 9 9 10 8 9 10 11 13 14 13 12 59.42 1210 6 4
Zm00001d028755 34 47 49 46 49 80 62 47 37 44 36 38 31 30 30 21 27 28 23 24 25 53.77 225 2 1
Zm00001d028768 0.1 0.3 0.5 0.8 0.1 0 0 0.6 0.6 0.9 0.1 0.6 0.9 0.2 0.4 0.6 1 0.1 0.3 0.6 0 70.03 257 2 1
Zm00001d028789 0 0 0 0 0 0 0 0 0 0 0.1 0.2 0 0 0 0.1 0 0.1 0 0 0 52.25 222 2 1
Zm00001d028820 33 35 36 47 38 26 14 13 14 10 10 13 10 9 8 2 9 6 8 3 15 51.19 168 1 1
Zm00001d028828 0 0 0 0 0 0 0 0 0 0.1 0 0.1 0 0 0 0 0 0 0 0 0 51.13 397 2 2
Zm00001d028840 10 15 12 5 5 13 5 3 2 4 4 3 2 1 2 2 1 3 3 2 2 50.54 914 4 3
Zm00001d028842 0 0 0 0.1 0 0 0 0 0 0.1 0 0 0 0 0 0 0 0 0 0 0 62.68 335 2 1
Zm00001d028854 0 0.1 0 0 0 0 0.2 0.2 0.1 0.3 0.2 0.6 0 0.1 0.1 0 0 0 0.1 0 0 60.89 335 2 1
Zm00001d028863 4 3 3 2 1 2 1 0.3 0.4 1 0.8 1 2 1 0.9 1 1 2 1 3 2 50.69 1501 6 5
Zm00001d028868 6 4 4 4 2 2 2 2 2 2 3 2 2 2 3 2 2 2 2 2 3 54.72 572 1 1
Zm00001d028873 0 0.4 0.3 0.2 0 0.1 3 2 3 4 8 10 6 10 11 14 49 20 43 14 26 53.19 94 1 0
Zm00001d028880 17 15 28 26 15 10 3 5 6 6 6 4 1 5 2 0.9 9 3 3 3 2 65.07 126 1 0
Zm00001d028886 0.3 0.6 0.6 3 0.7 0.3 0.6 0.1 0.3 0.1 0.2 0.2 0 0.8 0.8 1 0.9 0.9 0.6 1 0.5 58.62 348 2 2
Zm00001d028894 42 46 47 54 68 48 41 42 32 34 31 25 29 25 32 31 25 35 28 34 28 58.14 313 1 1
Zm00001d028899 0 0.1 0.2 0.2 1 0.3 0 0.1 0 0.2 0 0 0 0.1 0 0 0 0 0 0 0 62.43 181 1 1
Zm00001d028915 15 11 11 11 8 7 6 5 4 6 5 6 6 4 5 5 6 8 7 8 8 68 947 5 3
Zm00001d028930 0.7 0.3 0.2 0.1 0.3 0.8 0 0.1 0.3 0.7 0.4 0.2 0.3 0.3 1 0.7 1 1 1 0.8 0.7 57.14 336 1 1
Zm00001d028947 4 3 4 4 3 0.9 0.3 0.6 0.3 0.5 0.5 0.4 0.5 0.2 0.1 0.1 0.3 0.2 0.1 0.3 0.2 69.97 443 3 2
Zm00001d028967 1 1 2 3 3 3 1 0.4 0.3 0.4 0.3 0.5 0.5 0.2 0.3 0.2 0.1 0.1 0 0 0 65.84 243 1 1
Zm00001d028989 21 12 12 13 13 13 11 10 11 13 12 10 8 8 10 9 10 18 16 17 17 64.56 460 2 2
Zm00001d029002 0 0 0.2 0.4 0 0.5 0.5 0 0 0.2 0 0 0.5 0.1 0.2 0 0 0.1 0 1 0.2 72.28 166 1 1
Zm00001d029035 2 2 2 1 0.3 0.6 0.4 0.4 0.5 0.7 0.4 0.5 0.6 0.5 0.8 0.5 0.4 0 0.1 0.2 0.1 63.25 498 2 2
Zm00001d029042 0 0 0 0 0.1 1 5 4 4 3 4 4 5 2 5 3 0.4 0.5 0.2 1 0.9 67.41 178 2 1
Zm00001d029046 46 32 34 30 30 45 44 19 18 31 28 32 32 25 32 32 35 52 39 54 58 55.99 843 3 3
Zm00001d029064 13 13 20 12 14 11 6 10 7 8 9 8 12 9 13 14 10 7 6 9 8 53.46 346 1 1
Zm00001d029067 0.5 0.3 1 0.9 0.4 0.3 0.2 2 2 1 2 1 0.2 0.7 1 0.4 2 0.9 1 0.1 3 69.89 279 2 2
Zm00001d029086 0 0.2 0.3 0 0 0.1 0 0.2 0 0 0 0 0 0 0 0 0 0 0 0 0 60.36 164 1 1
Zm00001d029093 4 6 4 5 4 4 3 2 3 4 3 3 4 3 5 5 8 9 8 5 5 63.63 495 2 2
Zm00001d029100 27 45 34 38 29 36 29 30 21 34 23 18 26 19 26 25 42 47 41 48 38 65.09 106 1 0
Zm00001d029104 20 13 13 13 15 28 21 12 10 17 14 14 15 12 16 18 20 28 21 22 22 67.48 858 3 2
Zm00001d029173 146 228 202 223 215 356 370 229 184 228 203 174 157 115 150 118 148 208 143 171 195 56.03 207 1 1
Zm00001d029192 0.3 0.2 0.5 0.6 0.2 0.1 0.2 0 0 0.2 0.6 0.5 0.8 0.2 0.2 0.2 0.2 0.5 0 1 1 68.18 176 2 2
Zm00001d029197 6 6 8 7 9 12 13 25 21 12 13 14 9 11 14 6 13 4 2 2 4 54.62 476 2 2
Zm00001d029219 0 0 0 0 0 0 0 0 0 0.1 0 0 0 0 0 0 0 0 0 0 0 60.41 288 1 1
Zm00001d029223 17 13 13 12 11 9 6 6 4 5 6 6 6 7 7 8 8 14 11 14 14 53.03 1484 6 3
Zm00001d029227 30 27 30 29 30 25 17 16 16 25 22 21 21 18 23 25 27 33 25 34 25 50.17 566 1 1
Zm00001d029249 19 16 13 13 17 31 37 37 23 26 21 22 19 18 23 23 25 27 19 27 32 60.3 262 1 1
Zm00001d029256 10 8 7 8 6 7 5 5 4 5 4 4 5 4 5 4 6 7 7 9 10 58.97 195 2 2
Zm00001d029301 2 2 2 3 2 1 0 0.9 0.6 0.9 0.3 1 0.3 0.3 0.6 0.7 1 1 1 0.3 1 58.51 135 1 0
Zm00001d029305 0 0 0 0 0 0.1 0 0 0 0 0 0 0 0 0 0 0 0 0 0 0.2 69.51 164 1 1
Zm00001d029339 9 7 6 9 7 6 3 3 4 7 10 11 11 10 13 22 28 23 27 26 27 62.22 270 3 1
Zm00001d029347 0.4 0.2 0.3 0.2 0.5 0.1 0 0 0 0.1 0 0.1 0 0 0.3 0.1 0.1 0 0 0.4 0.2 71.64 402 3 2
Zm00001d029361 27 38 38 60 52 35 38 56 21 20 11 15 15 10 12 9 19 14 28 18 18 60.71 84 0 0
Zm00001d029365 42 41 91 72 69 56 25 24 21 19 21 27 17 17 30 17 38 30 21 14 14 62.43 181 2 1
Zm00001d029376 116 104 94 102 106 134 163 158 131 134 126 120 95 100 97 72 56 73 66 70 85 73.56 348 2 2
Zm00001d029378 54 22 19 13 26 29 8 13 10 18 9 11 17 11 12 14 7 13 13 25 16 50.25 577 3 1
Zm00001d029393 71 86 95 86 114 121 81 69 53 63 49 47 50 41 56 56 75 89 73 88 83 69.18 172 1 1
Zm00001d029422 17 11 13 13 11 15 15 11 12 15 15 15 15 16 18 21 23 36 30 36 36 54.28 2710 10 9
Zm00001d029437 0 0.1 0.4 5 23 74 18 10 5 5 3 3 6 1 1 0.1 0.2 0.5 0.1 0.3 0 60.84 309 2 2
Zm00001d029438 4 2 1 1 0.5 0.7 0.3 0.6 0.3 0.3 0.2 0.7 0.2 0.6 0.2 0.1 1 0.7 0.3 0.5 2 64 250 1 1
Zm00001d029446 0 0 0.1 0 0 0.2 0.9 1 0.9 1 2 1 0.5 2 1 3 6 5 11 7 7 65.48 452 1 1
Zm00001d029499 19 10 8 7 3 2 0.5 1 0.5 0.6 0.8 0.4 0.5 1 1 1 2 2 1 0.8 2 55.23 315 1 1
Zm00001d029501 0.9 0.4 0.1 0 0.3 0 0 0 0 0 0 0 0 0 0 0 0 0 0 0 0 53.09 307 1 1
Zm00001d029504 46 37 39 36 24 20 11 9 8 11 8 10 10 8 10 11 11 16 16 16 17 66.16 671 4 3
Zm00001d029506 5 2 6 3 7 11 14 19 15 9 8 12 5 11 10 8 25 2 9 2 5 72.52 313 1 1
Zm00001d029529 11 7 4 3 2 3 2 7 4 3 4 3 4 3 4 4 7 4 5 6 11 74.91 291 1 1
Zm00001d029539 3 3 5 4 3 5 4 3 2 3 2 2 0.3 0.7 1 0.1 0.2 0.2 0.2 0.4 0.1 68.5 200 1 1
Zm00001d029553 0.2 0.1 0.1 0 0 0 0 0 0 0 0 0 0 0 0 0 0 0 0.1 0 0 65.89 346 4 2
Zm00001d029564 0.1 0 0.4 0.1 0 0.3 0 0 0.1 0 0.1 0.1 0 0.3 0.2 0.4 0.2 0.2 0.3 0 0.3 74.8 377 2 1
Zm00001d029572 10 12 7 7 5 6 3 2 2 2 3 3 0.5 1 1 3 4 4 5 4 5 65.21 69 0 0
Zm00001d029584 0 0 0 0.4 0 0 0 0 0 0 0 0 0 0 0 0 0 0 0 0 0 74.15 178 3 1
Zm00001d029598 4 4 4 5 4 3 3 2 2 3 3 3 2 2 3 2 1 1 1 2 1 66.81 928 5 5
Zm00001d029601 14 7 13 19 33 14 5 3 1 2 1 1 2 1 2 0.9 1 2 2 0.7 2 68.38 329 2 1
Zm00001d029606 0.2 0.2 0.3 0.2 0.1 0 0.1 0 0.1 0.3 0 0 0.5 0.2 0.8 0.2 0 0.2 0 0 0 57.95 176 2 0
Zm00001d029607 1 1 0.9 0.3 0.2 0 0.2 0 0 0 0 0 0 0 0.1 0.1 0.2 0.1 0 0.1 0.1 51.9 630 2 2
Zm00001d029617 0.5 0 0 0 0 0 0 0.1 0 0 0 0 0 0 0.1 0.1 0.1 0.1 0 0.2 1 66.54 266 3 1
Zm00001d029628 156 130 164 379 500 376 122 254 160 145 148 109 102 78 135 58 136 104 88 74 64 58.91 129 1 1
Zm00001d029679 0 0.1 0 0 0.1 0 0 0 0 0.2 0 0 0 0.1 0.1 0 0 0 0 0 0 67.46 209 1 1
Zm00001d029680 0.6 0.3 1 0.2 0.1 0.3 0.1 0 0 0.1 0 0.1 0 0 0.1 0 0.1 0.1 0 0 0.1 72.46 454 1 1
Zm00001d029720 1 3 0.8 2 2 0.9 6 14 11 9 10 13 16 7 5 2 3 0.6 2 0.4 8 61.21 214 1 1
Zm00001d029722 19 15 16 16 10 7 4 5 4 5 5 5 4 5 5 4 6 9 12 10 10 59.51 373 1 1
Zm00001d029730 0 0.1 0 0 0 0.6 0 0 0 0 0.1 0 0 0 0 0 0 0 0 0 0.3 58.44 231 3 0
Zm00001d029733 22 17 10 18 14 19 16 15 10 14 14 12 15 11 13 15 19 22 18 23 26 54.49 167 1 1
Zm00001d029750 32 22 26 29 26 15 8 7 6 8 9 10 9 10 13 13 18 31 30 32 28 56.86 1136 6 4
Zm00001d029763 2 2 3 3 6 3 0.6 2 0.3 0.4 0.9 1 0.9 0.6 0.5 0 0.5 0 0 0 0.4 74.03 258 1 1
Zm00001d029856 10 12 15 15 19 18 19 16 12 11 10 11 11 7 8 7 9 8 9 8 11 72.28 83 1 0
Zm00001d029858 0 0.6 0.9 1 0.9 8 16 59 91 195 320 385 114 151 286 15 35 18 22 7 3 51.4 142 1 1
Zm00001d029884 3 3 2 3 2 0.5 0.7 0.8 0.5 0.8 0.3 0.5 2 0.7 0.3 0.1 0.9 0 0 0.2 0.4 74.43 266 2 2
Zm00001d029885 0 0 0 0 0 0 0 0 0 0.2 0 0 0 0 0 0 0 0 0 0 0 56.18 283 1 1
Zm00001d029889 37 27 29 26 23 19 19 15 14 18 17 18 19 16 20 16 17 23 19 22 18 56.12 939 4 4
Zm00001d029899 99 74 92 80 73 25 11 18 15 13 10 13 14 14 27 16 27 22 21 7 17 51.54 97 1 0
Zm00001d029902 0 0 0 0 0 0 0.2 0 0.6 1 0.4 0.6 0 0.4 0.3 0.2 0 0 0 0 0 52.11 142 2 0
Zm00001d029909 0 0 0 0 0 0.2 0 0.1 0 0 0.1 0 0 0.1 0 0 0 0.1 0.3 0 0 65.05 269 2 2
Zm00001d029934 7 5 4 3 2 0.8 0.5 0.2 0.2 0.1 0.5 0.4 0.4 0.5 1 0.3 7 5 2 0.9 5 62.92 321 2 1
Zm00001d029947 1 0.5 0.3 0.2 0 0 0 0.3 0.1 0 0.1 0 0 0.1 0.4 0 0.2 0.2 0.1 0 0.2 63.07 306 3 1
Zm00001d029948 2 3 3 2 1 3 3 2 2 3 2 2 1 1 1 0.6 0.9 0.6 0.6 0.2 0.5 53.89 655 5 4
Zm00001d029969 2 2 2 3 2 1 0.6 2 1 1 0.7 1 2 0.9 1 0.6 4 3 1 1 2 51.42 210 1 1
Zm00001d029974 20 13 13 9 12 7 5 9 7 8 6 7 6 4 5 3 14 9 10 7 18 68.22 321 2 2
Zm00001d029988 4 3 5 5 3 6 9 11 6 6 6 8 4 5 6 4 9 5 7 4 8 74.7 336 2 1
Zm00001d030018 48 43 39 47 38 51 64 51 41 49 46 45 33 34 46 36 26 40 30 35 35 57.03 128 1 0
Zm00001d030031 25 21 16 18 28 28 27 36 28 38 30 26 30 20 31 24 24 34 28 35 31 61.11 306 1 1
Zm00001d030068 0.1 0.5 0.1 0 0 0 0.1 0.1 0.1 0 0.1 0 0 0 0 0 0.2 0.1 0 0.1 0 54.22 308 2 1
Zm00001d030072 0 0 0 0 0 0 0 0 0 0.1 0 0.1 0 0 0 0 0 0 0 0 0 61.9 63 1 0
Zm00001d030076 1 1 1 0.4 0.7 2 0.4 0.2 0 0.1 0.1 0.1 0 0.3 0.1 0 0 0 0 0 0 52.67 131 1 0
Zm00001d030086 3 2 3 3 2 2 6 8 5 6 8 10 9 9 8 11 52 30 41 30 64 68.27 249 1 1
Zm00001d030099 0 0.2 0.2 0 0.8 0.3 0 0.2 0 0.3 0.2 0.3 0 0 0 0 0.8 0 0 0 0 53.48 129 1 0
Zm00001d030167 15 16 13 11 10 12 10 7 6 7 6 6 8 5 6 7 9 14 11 12 14 72.48 258 2 2
Zm00001d030217 21 16 16 18 19 19 14 13 13 18 17 18 21 16 21 22 20 25 22 26 21 51.35 407 2 1
Zm00001d030232 0 0 0 0 0 0.1 0 0 0 0.1 0 0 0 0 0 0 0 0 0 0 0 60.93 320 3 2
Zm00001d030261 0.5 0 0.5 0.3 0.3 0.4 0.4 0.5 0.5 0.4 1 1 0 1 2 4 3 5 5 6 6 67.05 170 1 1
Zm00001d030338 0 0.5 1 1 0.8 0.3 0 0 0 0 0 0 0 0 0 0 0 0 0 0 0 68.75 320 2 1
Zm00001d030346 11 31 34 23 14 7 2 2 4 2 3 3 3 4 2 2 6 5 4 3 5 57.69 208 1 1
Zm00001d030369 0 0 0 0 0 0 0 0 0 0 0 0 0 0 0 0 0.6 0 0 0 0.6 51.85 108 1 0
Zm00001d030388 0 0 0 0 0 0.3 0.2 0.6 0.1 0 0.2 0.2 0.3 0.3 0.3 0.5 0 0.9 0.2 0 0.6 68.67 166 1 1
Zm00001d030409 35 50 41 49 41 41 29 24 16 25 21 19 21 15 18 20 16 19 14 19 11 53.8 184 1 1
Zm00001d030412 0.1 0 0.1 0 0 0 0.1 0 0 0 0.1 0.1 0 0.1 0.1 0 0 0 0 0 0 67.35 582 1 1
Zm00001d030422 3 0.7 0.4 1 0.2 0.2 1 0.1 0.3 0.8 0.5 0.2 0 0.4 0.4 0.4 0.6 1 0.6 2 1 56.61 189 1 1
Zm00001d030459 0 0 0 0 0 0 0 0 0.2 0.1 0 0 0 0 0 0 0 0 0 0 0 55.73 244 1 1
Zm00001d030526 20 14 16 13 7 3 2 3 2 3 2 3 6 5 9 13 27 16 21 15 15 60.6 231 2 1
Zm00001d030529 6 5 10 11 9 14 4 4 3 5 3 4 9 4 5 9 4 0.7 2 4 1 50.72 207 1 1
Zm00001d030550 0.3 3 2 3 2 0.9 2 2 2 2 4 3 5 1 6 7 24 31 14 13 24 50.57 174 2 0
Zm00001d030593 25 23 22 21 17 20 19 16 18 25 22 21 22 15 19 27 25 41 37 42 43 54.43 733 5 3
Zm00001d030603 5 5 4 5 4 5 6 5 5 8 5 6 7 5 5 5 3 5 3 4 5 52.63 209 1 1
Zm00001d030626 17 9 8 10 10 8 10 6 5 8 8 8 11 7 9 11 10 13 11 12 11 54.88 809 2 2
Zm00001d030661 0.3 0.9 0.8 0.8 1 1 2 0.7 0.7 0.5 0.7 0.6 0 0.6 0.3 0.1 0.5 0.4 0.2 0.1 0.6 50.64 462 3 1
Zm00001d030672 0.4 0.8 0.7 0.8 0 0.2 0 0.1 0.2 0.1 0.1 0.2 0.1 0.1 0.1 0.4 0.3 0.4 0.1 0.6 0.6 61.87 160 2 0
Zm00001d030748 22 14 25 25 13 11 7 6 6 4 3 6 1 2 3 3 8 3 8 2 7 67.81 87 1 0
Zm00001d030750 1 6 7 11 19 8 0.4 3 2 3 0.7 2 0.6 0.8 0.7 0 0.4 0 0 2 2 73.97 73 1 0
Zm00001d030754 0 0 0 0 0 0 0.1 0 0 0 0 0 0 0 0 0 0 0 0 0 0 70.37 54 0 0
Zm00001d030766 7 6 5 5 3 4 2 1 1 2 1 2 2 1 2 2 1 2 2 2 2 56.38 626 5 3
Zm00001d030773 0.1 1 1 0.4 0.1 0.1 0.1 0 0 0.1 0.1 0.1 0 0 0.1 0 0 0.1 0 0 0 70.23 420 5 2
Zm00001d030795 0.8 3 5 4 5 4 3 3 3 4 7 6 5 5 6 5 7 7 7 6 9 70.69 720 6 3
Zm00001d030815 0 0 0 0 0 0 0 0 0 0 0 0.1 0 0 0.1 0 0 0 0 0 0 65.5 658 2 2
Zm00001d030833 2 3 3 2 2 1 1 0.9 0.9 2 1 1 1 0.6 1 0.8 1 1 1 0.5 1 52.53 335 1 1
Zm00001d030834 0.4 0.1 0.1 0 0 0 0 0.1 0.2 0.2 1 0.6 0.4 0.5 0.8 0.9 1 2 0.4 1 3 64.65 215 1 1
Zm00001d030843 2 3 4 3 2 1 1 2 1 2 0.9 1 2 1 2 2 6 5 4 2 8 54.69 245 1 1
Zm00001d030850 1 0 0.2 0.3 0.1 0 0.3 1 0.6 0.3 0.6 1 0.4 2 2 2 6 4 11 4 6 66.83 202 1 1
Zm00001d030862 0 0.1 0.1 0.1 0 0 0 0 0 0 0 0 0 0 0 0 0 0 0.4 0.1 0 64.73 414 4 3
Zm00001d030874 0 0 0 0 0 0 0 0 0 0 0 0.1 0 0 0 0 0 0 0 0 0 70.9 110 1 1
Zm00001d030897 0 0 0 0.1 0 0 0 0 0 0 0 0 0 0 0 0 0 0 0 0 0 50.31 157 1 1
Zm00001d030906 2 0.2 0.8 0.2 0.7 0.4 0 0 0.3 0 0.3 0.6 0 0.1 0 0 0.9 0.2 0.7 0 0 65.42 107 1 1
Zm00001d030927 3 1 0.5 4 2 0.5 1 0.2 0 0 0.2 0.1 0.6 0 0.1 0.8 1 1 0.3 2 0.6 62.17 156 1 1
Zm00001d030965 0 0 0 1 0 0 0.2 0 0 0 0 0 0 0 0 0 0.4 0.2 0 0 0 63.46 156 1 1
Zm00001d030968 35 29 26 22 29 32 22 30 27 28 25 22 20 23 28 21 20 25 26 31 29 60.83 383 2 2
Zm00001d030973 0.1 0 0 0.7 0 0 0 0 0 0 0 0 0 0 0 0 0 0 0 0 0 51.11 45 0 0
Zm00001d030985 9 5 3 5 4 5 3 4 5 8 7 6 4 5 5 3 5 6 7 7 9 68.71 358 2 2
Zm00001d030993 0.6 2 4 1 4 2 0.4 0 0.2 0.4 0.2 0.3 0.5 0.6 0.7 1 5 2 2 1 2 74.87 199 1 1
Zm00001d030995 5 3 1 2 4 1 0.8 0.5 0.4 0.7 0.6 0.6 0.5 0.4 0.5 0.6 0.8 2 0.9 0.9 2 62.29 305 2 1
Zm00001d031017 0 0.2 0 0.8 1 2 1 0.8 0.6 2 1 2 0 1 2 0.1 0.1 0.3 0.2 0 0.6 52.94 170 1 1
Zm00001d031044 0.4 0.2 0.1 0.2 0.4 0 0 0.1 0.1 0.2 0.1 0 0 0 0 0.1 0.1 0.1 0 0 0.1 51.62 399 1 1
[truncated: 1,526 more rows]
