# Supplementary material for: Global Dynamics in Protein Disorder during Maize Seed Development
Source: Genes (Basel). 2019 Jun 30;10(7):502. doi: 10.3390/genes10070502 (PMC6678312; doi:10.3390/genes10070502)
Supplement: Supplementary file 1 [file genes-10-00502-s001.zip › Supplementary_table_4_75_100.csv]

Gene 0_DAP 2_DAP 3_DAP 4_DAP 6_DAP 8_DAP 10_DAP 12_DAP 14_DAP 16_DAP 18_DAP 20_DAP 22_DAP 24_DAP 26_DAP 28_DAP 30_DAP 32_DAP 34_DAP 36_DAP 38_DAP disorder(%) lenght IDRs>30 IDRs>50
Zm00001d000028 2 1 0.6 1 1 0.8 0.3 0.3 0.4 0.3 0.8 0.7 0.8 0.2 0.9 0.6 0.8 0.5 0.3 0.3 0.4 91.06 515 4 1
Zm00001d000092 0 0 0.2 0 0 0.1 0 0.1 0.6 0.5 0.3 1 0 0.1 0.1 0 0 0 0 0 0 84.88 225 3 2
Zm00001d000111 0 0 0 0 0 0 0 0 0 0 0.1 0 0 0 0 0 0.2 0 0.4 0 0 79.22 207 1 1
Zm00001d000126 38 26 56 59 92 42 20 25 17 13 16 17 13 22 17 15 19 11 14 13 17 100 114 1 1
Zm00001d000193 0 0 0 0.8 0 0.8 0.2 0.7 0.1 0.2 0.1 0 0 0.1 0 0 0 0 0 0 0 95.4 196 1 1
Zm00001d000204 35 10 17 13 12 13 25 27 20 15 15 19 16 12 11 10 12 6 17 9 8 100 85 1 1
Zm00001d000209 0.1 0.9 2 2 0.9 0.9 0.1 0.1 0.3 0.1 0.1 0.1 0 0.1 0.3 0.4 0.2 0.4 0.4 1 1 85.84 212 1 1
Zm00001d000214 0.3 0.1 0 0 0.1 0 0 0.1 0 0 0.2 0.1 0.3 0.2 0.1 0.3 0.8 1 3 0.7 1 94.27 297 2 2
Zm00001d000229 0 0 0 0 0 0 0.3 0 0 0 0 0 0 0 0 0 0 0 0 0 0 95.2 292 2 2
Zm00001d000304 0 0 0 0 0 0 0 0 0 0 0.1 0 0.1 0 0.1 0.3 0.7 0.8 0.3 0.1 0.5 86.39 169 1 1
Zm00001d000333 0 0 0 0 0 0.2 0 0 0 0 0 0 0 0 0 0 0 0 0 0 0 97.82 92 1 1
Zm00001d000429 3 3 6 11 12 2 12 31 42 35 36 114 183 146 252 231 2831 442 821 382 1684 79.71 69 1 0
Zm00001d000447 0.3 0.1 0 0.3 0 0.2 0 0.2 0 0.1 0.1 0.1 0 0 0.1 0 1 0.9 1 1 0.3 81 100 2 0
Zm00001d001830 13 10 12 11 11 13 6 4 4 5 5 5 3 4 5 6 7 8 10 8 5 78.16 174 1 1
Zm00001d001839 1 1 1 2 0.5 0.2 0.6 0 0 0.1 0 0.4 0.2 0.3 0.2 0.2 0.1 0.1 0 0 0 100 255 1 1
Zm00001d001894 0.2 0.2 0.4 0.1 0 0.8 0.3 1 0.8 0.9 0.8 1 0.1 0.7 0.7 0.1 0.4 0.1 0.7 0.1 0.3 75.59 381 2 2
Zm00001d001905 4 0.5 1 0.9 0.6 0.3 0.7 0.9 1 2 0.8 1 2 1 2 0.8 3 1 1 1 3 91.89 222 2 1
Zm00001d001907 5 3 4 4 3 1 1 2 0.8 0.9 1 1 1 0.9 3 1 4 3 2 2 6 88.63 176 1 1
Zm00001d001915 7 15 19 25 38 28 8 6 7 9 12 15 19 12 11 11 42 34 45 29 73 78.83 137 2 0
Zm00001d001946 12 13 11 12 11 11 5 5 3 3 4 4 2 3 4 4 11 13 9 10 12 100 50 1 0
Zm00001d001953 36 29 35 29 26 18 8 11 11 10 12 11 6 11 12 9 14 16 12 13 14 81.02 917 4 4
Zm00001d001967 18 16 16 15 15 12 11 9 5 8 8 7 8 6 7 7 6 7 7 7 7 80.76 78 1 0
Zm00001d001990 0 0.9 2 0.3 0.9 0 0 0 0.5 0 0.7 0 0 0 0.4 0 0 0 0 0 0 83.13 83 1 0
Zm00001d002001 3 4 3 4 5 1 0.3 0.7 0 0 0 0.1 0.2 0.1 0 0.2 3 1 5 3 6 100 68 1 1
Zm00001d002021 0.2 1 0.5 0.6 0.6 0 0 0.6 0 0 0.2 0.1 0 0.3 0.1 0.9 1 3 4 1 5 97.56 164 2 2
Zm00001d002029 67 78 64 66 54 23 16 17 10 12 11 13 13 10 16 22 28 43 40 35 42 76.38 216 2 2
Zm00001d002079 1 1 2 1 0.9 2 1 0.8 0.8 2 1 1 0 1 2 1 4 0.5 0.8 0 2 83.73 252 2 2
Zm00001d002088 0.4 0.3 0.2 0.1 0.4 0.5 0.3 0.4 1 0.8 2 1 0.7 1 2 0.5 0.3 0 0.2 0.4 0.3 81.53 195 2 2
Zm00001d002113 13 8 10 11 7 5 4 3 2 3 3 3 4 2 2 2 2 3 3 3 3 80.78 203 1 1
Zm00001d002133 0 0.1 0 0.1 0 0.7 0 0 0 0 0.2 0 0 0 0 0 0 0 0 0 0 100 68 1 1
Zm00001d002138 4 3 4 3 0.4 0 0 0.2 0 0 0 0 0 0.5 0.3 1 6 3 7 6 9 87.67 146 2 2
Zm00001d002150 0.1 0 0 0 0 0 0 0 0 0 0.1 0 0.4 0 0 0.2 0 0 0 0 0 79.78 455 1 1
Zm00001d002161 0.5 2 3 4 12 6 12 11 8 9 8 11 3 5 8 10 26 10 35 5 5 100 106 1 1
Zm00001d002215 0.8 1 0.4 1 0.9 0.2 0 0.3 0.1 0.2 0.2 0.4 0 0.1 0 0.2 0.5 2 0.4 0.4 2 82.19 191 2 1
Zm00001d002239 1 0.7 1 1 0.7 0.5 0.5 0.4 0.2 0.3 0.3 0.3 0.1 0.2 0.3 0.3 0.2 0.2 0.2 0.2 0.3 85.55 90 1 1
Zm00001d002331 0.8 0.2 0.2 0.7 0.6 0 0 0 0 0 0.1 0 0 0 0 0 0 0.1 0.3 0 0 98.63 292 2 2
Zm00001d002352 40 32 29 41 33 36 19 21 13 15 12 12 12 11 11 8 17 19 14 13 22 100 118 1 1
Zm00001d002427 0.1 0.1 0.1 0.1 0 0 0 0.1 0 0 0 0 0 0 0 0 0 0 0 0 0 82.65 542 2 1
Zm00001d002449 0.2 0.9 0.4 0.4 0.4 0.2 0.1 0.2 0 0.1 0.3 0.1 0.1 0.1 0.1 0.1 0.1 0 0.4 0.1 0.1 100 87 1 1
Zm00001d002488 0 0 0 0 0 0 0 0 0 0 0 0 0 0.3 0 0 0 0 0 0 0 79.65 172 2 1
Zm00001d002491 2 1 1 0.6 2 0.8 0.2 0.4 0.5 0.3 0.5 0.9 0.7 0.6 0.4 0.1 0.6 0.5 0.9 0.3 0.3 78.07 406 2 2
Zm00001d002500 118 56 51 48 41 13 19 44 105 70 124 127 79 96 96 83 243 118 145 96 308 81.39 86 1 0
Zm00001d002512 1 0.8 2 0.7 2 0.9 0.2 1 0.3 0.7 0.7 1 1 0.7 0.2 0.3 0.1 0.1 0.3 0.1 0.1 88.85 287 3 2
Zm00001d002524 2 0.1 0 0 0.2 0 0 0 0 0 0.1 0 0 0 0 0 0 0 0 0 0 100 22 0 0
Zm00001d002549 3 2 1 0.2 0.2 0.3 0.2 1 1 0.6 0.6 1 0.4 2 3 3 4 2 4 2 7 100 171 1 1
Zm00001d002572 6 4 4 4 3 2 1 0.7 0.6 0.9 0.8 0.8 1 0.3 0.5 0.5 0.8 1 0.8 0.9 0.9 100 35 1 0
Zm00001d002601 271 118 169 125 176 138 95 66 38 53 52 58 52 58 62 51 135 71 118 60 213 100 141 1 1
Zm00001d002620 0 0.4 0.8 0.7 0.5 0 0.2 0 0 0 0 0.1 0 0 0 0 0 0 0 0 0 91.98 212 2 1
Zm00001d002630 12 22 32 23 22 11 9 14 12 14 14 12 9 10 18 9 30 13 12 6 8 97 167 1 1
Zm00001d002659 118 178 151 171 150 104 89 59 48 61 55 67 55 46 53 63 90 94 107 99 99 100 123 1 1
Zm00001d002674 14 15 17 13 9 6 3 2 2 2 2 2 6 3 2 2 3 4 3 5 4 100 39 1 0
Zm00001d002703 23 29 30 29 25 25 17 14 13 15 17 14 16 17 22 20 19 17 14 21 16 95.21 439 3 2
Zm00001d002743 3 0.5 0.4 0.6 0.5 0 0 0 0 0 0 0 0 0 0.3 0 0.9 0.2 1 0 0.9 100 109 1 1
Zm00001d002744 0.5 0.4 1 0.2 0.1 0.1 0 0.2 0.8 0.9 0.8 0.9 1 0.7 1 0.1 5 0.9 2 0.2 0.8 100 220 1 1
Zm00001d002748 0 0.7 0.3 0.7 1 0 0 0 0.2 0.2 0.1 0.1 0 0.1 0.2 0 0.2 0 0 0.3 0.2 76.66 150 1 1
Zm00001d002774 1 0.5 5 2 2 0.8 0 0 0.2 0 0.5 0.1 0 0.1 0 0 0 0 0 0 0.2 77.77 153 1 1
Zm00001d002782 8 5 4 4 3 4 2 3 1 2 1 3 3 2 4 3 11 11 14 11 15 75.96 208 2 1
Zm00001d002793 0 0 0 0.7 0 0 0 0 0 0 0 0 0 0 0 0 0 0 0 0 0 76.31 114 1 1
Zm00001d002798 14 2 11 7 9 3 0.9 3 2 0.7 1 2 0 2 2 0.4 4 1 0.4 0.8 3 79.42 209 2 1
Zm00001d002801 12 15 26 24 31 22 9 16 13 14 15 15 15 14 15 18 38 32 51 36 74 82.74 788 5 5
Zm00001d002811 28 20 23 19 18 9 6 7 4 5 5 6 5 4 6 3 8 6 5 5 9 87.61 218 1 1
Zm00001d002813 0 0 0 0 0 0 0 0 0 0 0.5 0 1 0 0 1 1 0 0 0 0 100 60 1 1
Zm00001d002869 2 2 1 1 0.7 1 0.9 0.2 0.3 0.2 0.3 0.4 0.1 0.1 0.1 0.2 0.6 0.3 0.6 0.2 0.7 96.42 671 4 3
Zm00001d002875 41 31 40 33 21 15 12 8 7 10 10 11 12 8 9 8 10 17 16 15 13 100 37 1 0
Zm00001d003005 14 11 13 11 11 11 9 7 6 7 8 7 7 6 5 4 7 5 8 3 6 86.84 114 1 1
Zm00001d003009 2 3 8 5 3 0.5 0.5 2 2 2 2 3 0.2 2 3 1 1 0.9 1 1 2 97.28 184 3 1
Zm00001d003022 0.3 0.1 0 0 0 0 0 0 0 0 0 0 0 0 0 0 0 0 0 0 0 100 75 1 1
Zm00001d003092 0 0.2 0 0.2 0 0 0.3 0 0 0 0 0.2 0 0 0 0 0 0 0 0 0 97.4 77 1 1
Zm00001d003107 4 4 3 1 2 2 0.6 0.4 0 0.3 0.3 0.2 0 0.1 0 0 0.1 0.1 0 0.3 0.1 80.55 180 2 1
Zm00001d003163 0 0 0 0 0 0 0 0 0 0 0 0 0 0 0 0 0.2 0 0 0 0 100 156 1 1
Zm00001d003167 14 19 24 32 19 21 6 6 3 5 6 5 3 5 7 5 9 11 7 6 10 100 125 1 1
Zm00001d003181 7 11 24 18 18 9 5 5 3 2 0.9 2 3 0.8 2 1 6 1 2 0.7 1 79.56 93 0 0
Zm00001d003193 8 5 9 6 5 8 6 7 5 7 3 6 2 4 5 4 18 8 13 6 13 89.36 94 1 1
Zm00001d003205 0.3 0.2 0.8 2 2 0.8 0.2 0.2 0.2 0.1 0.1 0.1 0 0 0.1 0 0 0.1 0.2 0 0.2 100 320 1 1
Zm00001d003210 0 0 0 0 0 0 0 0 0 0 0 0.1 0 0 0 0 0 0.1 0 0 0 81.18 186 1 1
Zm00001d003273 1 1 1 0.9 1 0.3 0.4 0.5 0.2 0.4 0.1 0.1 0 0.2 0.4 0.4 0.6 0.3 0 0.4 0.3 84.37 32 0 0
Zm00001d003274 2 2 1 1 1 1 2 0.5 0.7 0.8 0.8 0.8 0 0.5 0.8 0.4 0.2 0.7 0.8 0.5 0.5 100 45 1 0
Zm00001d003282 0 0.5 0 0.5 0 0.2 0 5 3 10 18 36 57 59 121 145 695 438 510 358 415 82 150 1 1
Zm00001d003288 22 21 21 18 22 31 26 22 17 22 18 19 29 14 23 21 20 20 15 15 13 88.81 152 1 1
Zm00001d003315 0.2 0.7 0.3 0.5 0.2 0.2 0.2 0.1 0 0.2 0 0.1 0 0 0.1 0 0 0 0 0 0 92.65 245 2 2
Zm00001d003320 5 8 16 10 5 2 0 0 0.1 0 0.1 0.2 0 0.1 0.3 0.1 2 0.4 0.9 0.8 0.7 100 94 1 1
Zm00001d003332 0 0 0 0.2 0 0 0 0 0 0 0.1 0 0 0 0.1 0 0 0 0 0 0.1 100 89 1 1
Zm00001d003370 0 0 0 0 0 0 0 0 0.2 0 0.1 0.7 0.6 0.7 1 2 4 4 3 2 3 89.87 158 1 1
Zm00001d003394 18 18 15 15 18 18 20 22 20 20 22 18 15 16 19 17 23 24 26 23 28 80.11 347 2 1
Zm00001d003425 0.2 0.4 0.7 0 0.8 1 0.5 2 1 1 1 2 1 0.5 2 3 1 0 0 0.6 0.3 100 125 1 1
Zm00001d003447 0 0 0 0 0 0.3 0.7 5 6 7 14 12 21 17 25 16 8 3 16 14 4 100 91 1 1
Zm00001d003499 2 0.5 2 0.8 0.9 0.8 0 0.1 0 0.2 0 0.3 0.1 0.1 0.4 0 0.8 0.3 0.2 0.4 0.9 83.5 388 3 2
Zm00001d003519 0 0 0 0 0 0 0 0 0 0 0 0.1 0 0 0 0 0 0 0 0 0 79.16 192 2 2
Zm00001d003538 1 1 4 2 0.9 0.3 0.5 0.5 0.2 0.2 0.1 0.8 2 0.7 3 0.2 4 2 1 2 1 96.42 140 1 1
Zm00001d003549 0.9 1 1 0.5 1 0.7 0.4 0.7 0.3 0.4 0.2 0.3 0 0.2 0.2 0.2 0.2 0.3 0.8 0.6 0.9 97.66 385 3 3
Zm00001d003598 6 6 4 5 8 6 1 2 0.4 1 0.6 0.6 0.9 0.7 0.7 0.4 0.2 0.2 0.2 0.3 0.1 84.31 51 1 0
Zm00001d003600 0.1 0.1 0 0.2 0.1 0.8 0.7 1 0.4 0.4 0.1 0.8 0.8 0.6 0.1 0 0.1 0 0 0.1 0 75.11 217 2 1
Zm00001d003651 0 0.2 0 0.9 0.9 0.2 0 0 0.2 0.3 0 0.2 0.8 0.3 0 0 0 0 0 0 0 100 111 1 1
Zm00001d003677 0 0.6 0.2 0.4 2 16 15 21 20 14 14 16 14 9 12 8 10 0 0.9 2 0.4 76.92 624 2 2
Zm00001d003712 3 8 8 6 5 0.8 0.2 0.3 0.1 0.1 2 0.5 0.8 1 2 2 3 9 9 1 18 100 92 1 1
Zm00001d003743 0.7 0.4 0.5 0.2 0.1 0.2 0 0 0 0.1 0 0 0 0 0.5 0 0.7 0 0 0 0 90.15 315 4 3
Zm00001d003746 0.3 0 0 0 0 0 0 0 0 0 0 0 0 0 0 0 0 0 0 0 0 85.55 180 1 1
Zm00001d003763 1 1 0.6 2 5 8 2 1 4 7 6 8 10 7 6 3 3 13 3 6 6 82.44 131 2 1
Zm00001d003826 0 0 0 0 0 0 0.3 0 0.2 0 0 0 0 0 0 0 0 0 0 0 0 86.32 212 1 1
Zm00001d003835 0.5 0 0 0 0 0 0 0 0 0 0 0 3 0 0 0 0.3 0 0 0 0 100 15 0 0
Zm00001d003840 6 7 6 7 8 4 2 2 1 0.9 1 2 0 0.7 1 0.3 2 2 2 2 3 100 366 1 1
Zm00001d003890 9 9 9 10 9 11 6 7 6 8 7 5 8 7 7 9 11 18 13 19 20 78.76 438 3 2
Zm00001d004004 10 5 6 4 3 2 3 2 1 2 2 1 0 2 0.8 1 3 3 1 2 1 100 41 1 0
Zm00001d004022 8 12 12 11 15 18 10 11 8 10 9 8 11 9 12 14 15 17 17 21 18 100 232 1 1
Zm00001d004066 0 0 0 0.3 0 0.7 0.8 0 0 0.4 0.1 0.4 0 0 0.4 0.7 0 0 0.2 0.7 0.8 86.18 152 2 1
Zm00001d004129 0 0.2 0.2 2 3 4 2 2 1 3 0.6 1 3 1 0.8 0.2 0.1 0.1 0 0.2 0 84.55 246 2 2
Zm00001d004250 0 0 0 0 0 0 0 0 0 0 0 0 0 0.3 0.3 0 2 0.4 0 0 2 85.07 67 0 0
Zm00001d004292 0 0.4 0 0 0.4 0 0 0.2 0 0.1 0 0 0.6 0.3 0.5 1 10 2 21 9 14 100 147 1 1
Zm00001d004309 0 0 0 0 0 0 0 0 0 0 0 0 0.6 0 0 0 0 0.3 0 0 0 91.13 79 1 0
Zm00001d004362 6 3 6 2 1 2 1 0.8 2 2 2 2 2 3 4 4 4 4 5 6 12 100 123 1 1
Zm00001d004370 0 0.2 0.2 0.5 0.4 0.1 0 0 0.1 0.3 0.4 0.2 0.9 0.3 0.2 0.1 0 0.1 1 0 0.1 84.33 83 1 0
Zm00001d004439 0.2 0 0.2 0 0 0 0 0.1 0.1 0 0.2 0.1 0 0 0.1 0.3 0.6 0 0 0 0 84.12 359 4 2
Zm00001d004511 0 0 0 0 0 0 0 0.4 0 0 0 0 0 0 0 0 0 0 0 0 0 100 93 1 1
Zm00001d004556 0.1 0 0.2 0 0.2 0 0 0 0 0 0 0.1 0 0 0 0 0.2 0.1 0 0 0.3 100 214 1 1
Zm00001d004585 16 8 8 10 5 4 4 4 3 5 6 5 3 5 6 3 3 5 4 3 4 75.73 136 1 1
Zm00001d004594 0 0 0 0 0 0 0 0 0 0 0 0 0 0 0 0 0.6 0 0 0 0 100 109 1 1
Zm00001d004603 0 0 0 0 0 0 0 0.1 0 0 0 0 0 0 0 0 0 0 0 0 0 100 142 1 1
Zm00001d004605 0 0 0.2 0 0 0 0 0 0.1 0 0 0 0 0 0 0 0 0 0 0 0 90.47 210 1 1
Zm00001d004619 0 0 0 0 0 0 0 0 0 0 0 0 0 0 0 0.1 0 0 0 0 0 82.31 164 2 2
Zm00001d004721 0 0.1 0.4 0 0.2 0 0 0 0.2 0.7 0.2 0.5 2 0.1 0 0 0 0 0 0 0 100 211 1 1
Zm00001d004728 0 0 0 0 0 0 0 0 0 0 0 0.1 0 0 0 0 0 0 0 0 0 100 193 1 1
Zm00001d004729 0 0 0 0 0 0 0 0 0 0 0 0 0 0 0 0 0 0 0 0.2 0 100 192 1 1
Zm00001d004798 0 0 0 0 0 0.1 0.1 0 0 0 0.2 0.1 0 0 0 0.1 0 0.1 0 0 0.2 100 22 0 0
Zm00001d004815 0 0 0 0 0 0 0 0 0 0 0.1 0 0 0 0 0 0 0 0.4 0 0 89.44 218 2 2
Zm00001d004865 2 1 2 2 2 0.6 0 0.5 0.1 0 0 0.4 0 0 0 0 0 0 0 0 0 78.2 156 1 0
Zm00001d004874 0.7 0.4 0.2 0 0.3 0 0 0 0 0 0 0 0 0 0 0 0.2 0.1 0 0 0 89.75 205 2 1
Zm00001d004897 0 0 0 0 0 0 0 0 0.1 0.1 0 0 0 0 0 0.6 4 2 3 2 4 94.23 347 2 2
Zm00001d004908 0.2 1 2 0.8 0.9 1 0.9 3 3 2 0.8 3 2 2 2 0.3 4 0.1 1 0 3 98.73 238 2 2
Zm00001d004917 0.8 0.4 0.4 0.6 1 1 2 5 2 2 2 2 3 2 2 3 2 1 1 2 2 83.2 256 3 1
Zm00001d004918 0.8 0.4 0.4 1 1 0.9 0.2 0.3 0.4 0.4 0.4 0.4 0.2 0.4 0.7 0.5 0.4 0.2 0.5 0.4 0.4 91.9 420 2 2
Zm00001d004939 0 0 0 0 0 0.1 0.3 0 0.2 0.3 0 0.2 0 0 0 0 0 0 0 0 0 77.82 239 2 2
Zm00001d005009 0 0 0 0 0 0.4 0.3 0 0.1 0.4 0 0 0 0.1 0 0.1 0 0.1 0 0 0 100 23 0 0
Zm00001d005125 0 0 0 0 0 0 0.3 0 0.1 0 0 0 0 0.1 0 0.1 0 0 0 0 0 100 70 1 1
Zm00001d005145 0 0 0 0 0 0.4 0 0.4 0.8 0 0.3 0 0 0 0 0 0 0 0 0 0 99.16 120 1 1
Zm00001d005160 12 14 6 8 8 8 7 9 6 3 5 4 8 4 5 2 7 8 13 11 9 100 82 1 1
Zm00001d005203 8 6 4 3 5 4 2 2 2 2 1 2 0.9 0.8 1 0.9 3 0.6 2 1 3 97.93 291 1 1
Zm00001d005244 15 15 12 13 9 7 8 6 5 7 5 6 7 5 7 6 6 7 6 8 8 91.73 375 3 2
Zm00001d005282 0 0.2 0.1 0.2 0 0.3 0.2 0.1 0.1 0 0.1 0.2 0 0 0.1 0.2 0.4 0 0.1 0 0 100 104 1 1
Zm00001d005300 0.7 0.6 1 0.9 0.6 0.6 0.7 0.5 0.9 2 2 3 0 1 4 2 13 5 4 2 3 84.91 285 2 2
Zm00001d005402 4 5 5 6 5 4 3 2 2 3 3 2 3 2 2 3 4 8 6 5 5 100 79 1 1
Zm00001d005416 0 0 0.3 0.5 0 0.1 0 0 0 0 0 0.2 0 0.3 0 0 0 0 0 0 0 97.87 47 0 0
Zm00001d005426 0 0 0 0 0 0 0 0.1 0 0 0 0 0 0 0 0 0 0 0 0 0 100 117 1 1
Zm00001d005432 3 0.9 1 2 0.5 0.8 0.3 0.4 0.4 0.4 0.5 0.4 0.6 0.5 0.5 0.8 1 1 1 1 1 85.05 87 2 0
Zm00001d005503 32 20 15 18 15 10 9 10 7 7 8 9 10 6 9 8 20 26 21 17 45 95.51 156 2 2
Zm00001d005583 3 4 4 3 1 2 1 0.4 0.5 0.1 0.6 0.5 0 0.6 0.3 0.9 1 0.4 1 1 1 100 123 1 1
Zm00001d005645 38 49 75 81 82 56 59 80 64 60 55 49 41 44 48 37 37 36 31 33 35 76.92 195 1 1
Zm00001d005654 0 0.4 0.9 2 7 5 0.6 3 7 3 8 9 6 12 9 5 14 0.8 1 0.6 2 100 216 1 1
Zm00001d005664 0.8 0.2 1 1 2 1 0.3 1 0.4 0.1 0.3 0.5 0 0.1 0.1 0 0.2 0.3 0.3 0 0.2 92.34 418 2 2
Zm00001d005684 12 6 6 9 5 2 3 2 0.8 2 4 3 4 4 6 5 8 7 12 8 9 85.63 174 2 1
Zm00001d005710 0 0 0 0 0 0 0 0 0 0 0 0 0 0.1 0 0 0 0.2 0 0 0 100 31 1 0
Zm00001d005749 0 0 0 0 0 0 0 0 0 0 0 0 0 0 0 0 0 0 0.2 0 0 81.19 351 2 2
Zm00001d005758 0.1 0 0 0 0 0 0 0 0 0 0 0 0 0 0 0 0 0 0 0 0 100 70 1 1
Zm00001d005764 1 1 2 3 5 3 2 1 2 2 3 3 5 3 4 6 9 14 13 10 13 78.33 817 4 3
Zm00001d005788 0 0 0 0.7 0 1 0.5 1 0.1 1 1 2 1 1 1 0.4 0.2 0.5 1 0 0.3 75.55 135 1 1
Zm00001d005804 15 14 5 2 0.7 0 0 0.2 0 0.2 0.4 1 0 2 1 1 8 8 18 11 59 100 119 1 1
Zm00001d005811 0 0 0.1 0 0.1 0 0 0 0 0.1 0 0 0 0 0 0 0 0 0 0 0 91.06 291 2 2
Zm00001d005830 0 0.2 0.1 0 0 0.1 0 0.1 0.1 0.1 0.1 0 0.1 0.1 0.2 0.1 0.4 0 0.1 0 0.3 87.42 350 1 1
Zm00001d005833 20 15 16 13 8 7 3 3 2 2 3 2 2 2 2 2 2 3 2 3 3 82.05 418 2 2
Zm00001d005897 2 6 3 2 1 1 0.9 0.4 0.2 0.5 0.2 0.1 0 0.1 0.2 0.1 0.1 0.3 0.2 0 0.1 81.45 151 1 1
Zm00001d005898 2 10 16 16 9 4 2 2 2 2 1 0.8 0.7 1 1 0.5 1 0.3 0 0.2 0.3 100 43 1 0
Zm00001d005962 0.2 0 0.3 0 0.5 0.3 0 0 0 0 0 0 0 0.2 0.2 0.2 0 0 0 0 0 77.43 164 2 1
Zm00001d005969 41 28 32 26 30 25 9 6 6 8 8 6 7 4 6 5 5 11 6 6 6 85.21 257 2 2
Zm00001d005970 12 8 12 7 8 4 2 3 2 2 0.9 2 0 1 2 0.7 5 2 5 1 8 86.47 244 1 1
Zm00001d005983 6 7 7 8 7 4 4 3 3 4 3 3 0.8 3 2 3 4 6 4 3 5 100 126 1 1
Zm00001d006010 67 46 48 33 24 15 9 10 9 8 13 14 10 19 14 11 17 7 12 6 9 100 137 1 1
Zm00001d006012 0 0 0 0 0 0.3 0 0 0 0 0 0 0 0 0 0 0 0 0 0 0 100 23 0 0
Zm00001d006020 0.1 0 0 0 0.2 0.1 0 0 0 0.3 0 0.1 0.2 0.1 0 0 0 0 0 0 0.2 80.64 217 2 1
Zm00001d006059 24 15 9 8 6 3 3 8 4 5 4 6 9 7 5 6 12 4 7 4 10 100 262 1 1
Zm00001d006061 15 12 15 13 11 11 11 7 6 9 7 9 9 5 8 8 10 13 13 10 12 100 91 1 1
Zm00001d006070 26 33 24 32 34 26 16 13 10 15 14 13 13 11 15 15 21 28 24 25 25 100 82 1 1
Zm00001d006109 16 22 30 23 32 19 25 23 15 18 13 15 14 16 15 9 7 3 11 8 7 96.96 132 1 1
Zm00001d006157 0 0.3 0.1 0.3 3 8 7 3 4 2 3 3 1 1 2 1 0.5 0 0 0.3 0.1 82.25 479 3 2
Zm00001d006170 0 0 0.2 0.1 0 0.2 0.3 0 0.1 0.1 0.1 0.1 0 0.4 1 0.3 2 2 0.7 0 0.6 76.95 230 2 2
Zm00001d006247 3 5 5 4 1 2 0.2 1 0.7 0.7 2 0.5 1 0.2 0.2 0.4 1 0.3 1 0 0.7 100 141 1 1
Zm00001d006256 3 7 6 6 10 7 4 6 5 5 7 6 4 5 6 8 21 9 14 7 16 100 265 1 1
Zm00001d006291 5 4 3 3 3 4 2 3 2 2 2 2 3 2 2 1 1 1 0.9 2 1 79.71 345 1 1
Zm00001d006294 5 2 3 3 2 1 1 3 0.7 1 0.6 0.7 0.3 1 1 0.2 1 1 0.6 0.6 2 77.15 267 2 2
Zm00001d006361 80 88 65 62 70 118 117 72 62 86 65 65 65 50 60 60 67 111 98 107 122 77.35 287 2 2
Zm00001d006370 4 3 3 4 4 3 2 2 1 2 1 2 1 2 2 2 2 3 3 3 3 100 97 1 1
Zm00001d006451 3 3 4 4 2 0.6 0.3 0.9 0.3 0.1 0.4 0.3 0.2 0.1 0.4 0 0.5 0 0.3 0 0.3 79.13 254 2 1
Zm00001d006463 2 2 2 2 1 0.3 0 0.2 0.1 0.1 0.1 0.6 0 0.7 0.4 0.1 0.5 0.1 0.7 0.2 0.6 87.17 351 3 3
Zm00001d006467 6 10 9 7 6 4 12 12 5 8 6 9 4 6 4 3 7 5 10 3 5 100 73 1 1
Zm00001d006472 15 11 12 11 10 7 4 3 4 5 5 5 6 6 7 9 10 13 12 13 11 75.84 654 2 2
Zm00001d006480 55 45 54 56 63 41 23 24 21 34 32 32 26 31 36 36 36 57 45 56 70 78.51 675 1 1
Zm00001d006487 0 0 0 0 0 0 0 0.1 0 0.1 0 0.2 1 1 0.3 0.5 0 0.1 0 0.1 0 81.91 94 1 1
Zm00001d006505 2 3 2 2 2 0.9 0.8 1 1 1 1 1 0.9 1 2 2 2 3 2 2 2 89.2 176 1 1
Zm00001d006554 0 0 0 0 0 0 0 0 0 0 0 0 2 0 0 0 0 0 0 0.4 0 100 57 1 1
Zm00001d006577 0 0 0 0 0 0 0.3 0 0 0 0 0.1 0 0 0 0 0 0 0 0 0 100 187 1 1
Zm00001d006591 2 6 2 2 2 4 1 1 1 1 2 2 1 0.9 2 2 1 2 0.8 0.3 1 79.41 170 2 2
Zm00001d006594 24 31 20 31 30 40 40 42 19 21 13 14 21 11 18 11 26 17 22 17 29 100 110 1 1
Zm00001d006650 34 34 149 90 88 83 36 30 10 17 6 16 8 13 28 8 47 15 21 0.9 11 100 44 1 0
Zm00001d006659 7 5 8 9 8 4 3 3 2 3 2 3 0.5 2 2 0.9 2 6 3 3 3 81.48 351 1 1
Zm00001d006682 4 5 5 6 5 4 5 4 4 3 4 5 2 3 3 4 5 5 5 4 9 75.06 742 3 3
Zm00001d006711 54 49 56 51 61 48 40 34 15 17 20 17 23 18 26 21 35 51 25 18 34 100 84 1 1
Zm00001d006715 0 0 0 0.2 0.3 0.2 0 0.3 0.6 0 0 0 0 0 0 0 0 0 0 0 0.4 83.15 95 1 1
Zm00001d006746 0 0.3 0.3 0.2 0.3 0.4 0.2 0.7 0.2 0.1 0.2 0 0 0 0.2 0 0 0 0.4 0 0.1 90.51 274 2 2
Zm00001d006756 8 3 8 4 4 4 1 3 2 0.9 2 2 0 2 1 0.8 4 1 2 3 4 81.03 174 2 2
Zm00001d006771 37 43 40 38 37 42 39 39 32 38 32 35 43 34 39 43 62 69 55 60 64 100 65 1 1
Zm00001d006774 2 0.5 3 7 13 5 5 1 1 0.9 0.2 0.2 0 0.1 0 0 0 0.1 0 0 0.1 100 262 1 1
Zm00001d006775 1 0.8 1 3 5 2 0.2 0.2 0 0 0 0 0 0 0 0 0 0 0 0 0 100 164 1 1
Zm00001d006813 0 0 0 0 0.4 0 0 0.3 1 0.2 0 0.3 0 0.7 0.5 0 0.2 0.2 0 0.6 1 77.56 205 2 1
Zm00001d006846 0 0 0 0 0 0 0 0 0 0 0 0 0 0 0 0 0 0.2 0 0 0 100 83 1 1
Zm00001d006876 0 0 0 0 0 0 0 0 0 0 0 0.1 0 0 0 0 0 0 0 0 0 79.09 177 2 1
Zm00001d006895 0 0 0 0 0 0 0.3 0 0 0.1 0.1 0 0 0 0 0 0 0 0 0.3 0.3 100 129 1 1
Zm00001d006906 13 13 14 14 9 10 8 9 8 10 9 10 10 9 12 13 18 26 21 28 26 82 239 1 1
Zm00001d006930 77 82 71 87 82 84 63 63 48 61 48 43 51 39 50 52 43 66 64 68 67 92.13 267 2 2
Zm00001d007057 1 0.5 1 0.7 0.5 0.1 0.4 0 0 0.6 0.1 0.2 0 0.1 0.3 0.2 0.8 0 0 0.2 0.2 90.98 122 1 1
Zm00001d007114 0 0 0 0 0 0 0 0.1 0 0 0 0 0 0 0 0 0 0 0 0 0 100 102 1 1
Zm00001d007199 0.5 0.1 0 0.1 0 0.1 0 0 0.1 0 0.3 0.3 0 0.1 0.2 0.3 1 0.5 1 0.2 0.8 78.21 202 2 2
Zm00001d007240 37 38 38 33 23 14 8 5 5 5 6 8 9 9 12 13 10 13 14 15 11 87.16 592 3 3
Zm00001d007267 11 2 2 1 2 1 0 0.1 0.1 0.2 0.2 0.1 0.5 0.1 0 0.1 0 0 0 0 0 100 95 1 1
Zm00001d007287 13 10 11 13 11 10 8 10 9 13 9 12 7 8 13 5 5 8 8 7 7 100 69 1 1
Zm00001d007324 4 4 2 3 2 1 1 2 0.4 2 1 1 3 1 2 2 0.9 0.4 1 1 0.3 94.11 136 2 1
Zm00001d007331 15 5 5 5 5 1 0.4 1 0.1 0.4 0.4 0.1 0.1 0 0 0 0.1 0.2 0 0 0.2 92.61 325 1 1
Zm00001d007401 3 2 2 3 1 1 0.7 0.5 0.4 0.6 0.6 0.6 1 0.6 0.5 0.6 0.6 1 1 1 0.9 84.61 104 1 1
Zm00001d007434 21 15 20 22 15 13 9 7 6 9 9 9 10 8 10 9 10 16 15 18 16 100 127 1 1
Zm00001d007435 35 25 28 28 27 24 16 11 8 14 13 11 14 10 12 11 11 17 13 16 15 84.49 387 1 1
Zm00001d007436 47 41 45 51 44 41 34 25 16 23 20 17 18 12 13 9 12 19 17 19 16 76.09 251 1 1
Zm00001d007478 0 1 1 0.7 1 4 1 2 2 3 2 4 0 3 1 0.3 0.6 1 0.3 0.7 1 93.22 118 1 1
Zm00001d007496 62 48 51 51 70 43 23 31 19 27 21 22 14 17 20 11 11 14 14 13 16 96.58 351 2 2
Zm00001d007505 0 0.2 0 0 0.1 0 0.1 0.1 0.1 0.1 0.1 0.1 0 0.2 0.1 0.1 0 0.4 0.2 0 0 88.46 234 3 2
Zm00001d007540 0.3 0 0 0.4 0 0 0 0 0 0 0 0 0 0 0 0 2 2 3 0 2 100 105 1 1
Zm00001d007543 5 7 6 4 5 4 3 2 2 4 2 3 2 4 2 3 2 3 2 2 2 100 90 1 1
Zm00001d007576 0 0.1 0 0 0 0 0 0 0 0 0.1 0.1 0 0 0 0 0 0.1 0 0 0 87.87 132 1 1
Zm00001d007593 0 0 0.3 0 0.2 0 0 0 0.1 0.2 0.1 0.1 0 0.5 0 0 0 0 0 0 0 100 161 1 1
Zm00001d007692 22 23 23 21 19 12 9 6 7 9 10 10 12 10 12 14 14 19 13 13 12 88.16 887 1 1
Zm00001d007770 34 21 24 23 26 26 19 20 18 20 25 23 25 25 28 30 32 35 34 38 36 93.69 523 2 2
Zm00001d007787 0.5 0 0.2 0.2 0 0 0 0 0 0 0 0.2 0 0.4 0 0.5 1 2 4 4 4 77.6 125 1 1
Zm00001d007802 39 22 21 21 27 20 17 21 16 20 17 16 17 13 16 17 20 30 35 35 43 97.36 341 2 2
Zm00001d007826 19 20 22 19 17 19 16 9 8 13 10 11 12 8 10 12 12 16 12 18 14 77.91 670 1 1
Zm00001d007872 36 23 46 16 25 16 9 10 7 5 2 6 5 3 3 0 5 0 2 0 5 100 76 1 1
Zm00001d008179 9 4 5 5 3 2 1 1 1 2 2 2 1 1 0.9 0.5 0.3 0.6 0.7 0.3 0.5 78.76 226 2 1
Zm00001d008228 6 6 5 7 3 4 1 2 0.8 2 2 2 4 2 1 3 5 5 5 4 4 75.67 148 2 0
Zm00001d008241 0 0.2 0 0.2 0 0.2 4 6 4 3 5 14 17 27 28 79 349 167 283 129 302 91.3 138 1 1
Zm00001d008259 101 177 177 202 251 250 230 195 109 138 88 89 94 66 75 69 81 61 75 63 66 100 75 1 1
Zm00001d008286 0 0 0 0 0 0.1 0 0 0 0 0 0 0 0 0 0 0 0 0 0 0 79.32 179 1 1
Zm00001d008329 0 0 0 0 0 0 1 0.3 0.3 0.3 0.8 0.2 0 0.5 0 0 0 0 0.4 0 0 80.2 96 1 1
Zm00001d008343 0 0.2 0 0 0 0.1 0.2 0.1 0.1 0 0.1 0 0 0 0 0 0 0 0 0 0 92.64 299 1 1
Zm00001d008368 0 0 0 0 0 0 0 0 0 0 0 0.1 0 0.1 0 0 0 0 0 0 0 83.74 363 2 2
Zm00001d008372 0 0 0 0 0 0.3 0.7 0.4 0.3 0.2 0.4 0.3 0 0.1 0.1 0.3 0 0.1 0 0 0 100 68 1 1
Zm00001d008397 4 2 0 0 0.6 0 0 0 0.5 0.5 0 0.1 0.8 0.8 1 0.4 0.8 0 0 0 0.2 100 165 1 1
Zm00001d008408 2 5 7 4 3 0.7 0.8 0.4 0.2 0.4 0.8 0.8 0.3 0.7 1 0.3 0.4 0.3 0 0.2 0.3 93.91 345 2 1
Zm00001d008410 0 0.2 0.5 0.1 0.2 0.2 0 0.5 0.2 0.3 0.1 0.3 0 0.1 0 0 0 0 0.3 0 0 100 153 1 1
Zm00001d008415 0 0 0 0 0 0 0 0 0 0 0 0 0 0 0.2 0 0 0 0 0 0 91.07 168 1 1
Zm00001d008452 2 7 7 5 5 4 2 2 1 2 3 2 2 2 1 1 10 4 5 3 8 87.87 165 1 1
Zm00001d008500 106 113 102 103 101 107 69 82 78 95 93 83 90 67 86 87 84 119 115 146 121 100 275 1 1
Zm00001d008558 0 0 0 0 0.1 0 0 0 0 0 0 0.3 0 0 0 0 0 0 0 0 0 91.95 174 2 1
Zm00001d008578 0 0.1 0.2 0 0.4 0.5 0.2 0.3 0.2 0.4 0.4 0.7 0 0.2 0.5 0.1 0.4 0 0 0 0 91.49 341 2 2
Zm00001d008601 1 2 5 15 11 5 2 2 0.7 0.6 0.3 0.2 0 0 0.1 0.1 0 0 0.5 0 0.2 94.02 134 2 1
Zm00001d008611 23 21 21 19 15 10 5 4 4 6 6 6 11 5 8 8 8 14 11 11 11 84.9 53 1 0
Zm00001d008617 36 28 27 28 27 26 25 26 22 25 23 22 22 18 21 17 15 22 21 22 23 94.7 189 1 1
Zm00001d008676 0 0 0 0.1 0.4 0.1 0 0 0 0 0 0 0 0 0 0 0 0 0 0 0 89.15 249 1 1
Zm00001d008695 0.6 1 0.9 0.6 0.9 0.4 0.2 0.1 0.2 0.1 0.1 0.1 0 0.1 0.3 0 0.1 0 0 0 0 75.81 277 3 1
Zm00001d008708 9 10 12 11 10 11 9 9 9 9 9 10 9 9 12 10 13 15 13 14 14 76.19 563 2 2
Zm00001d008722 0.7 0 0 0.4 0.9 0.2 0 0 0.1 0.3 0 0.7 0 0 0 0 0 0 0 0 0 100 121 1 1
Zm00001d008734 25 31 21 20 17 17 11 12 7 7 10 6 14 7 7 5 7 6 8 4 11 100 187 1 1
Zm00001d008759 19 23 26 22 31 28 28 21 16 23 21 21 27 17 23 30 25 41 26 25 39 85.55 367 2 2
Zm00001d008762 81 64 67 68 85 140 125 149 101 103 92 83 80 88 87 97 118 157 131 144 194 100 84 1 1
Zm00001d008803 0.2 0 0 0 0 0.2 0.2 0.1 0 0 0.1 0.2 0 0.2 0.2 0.1 0.2 0.5 0.4 0.7 0.7 75.19 387 3 3
Zm00001d008810 0 0 0 0.3 0.2 0 0 0 0.1 0 0.2 0.4 0.7 0.6 0.5 2 1 3 2 2 3 85.32 109 2 0
Zm00001d008857 0 0 0 0 0 0 0 0 0 0.1 0 0 0 0 0 0 0 0.2 0 0 0 100 152 1 1
Zm00001d008878 5 1 2 0.3 0.4 1 0.6 0.7 0.3 0.1 0.3 0.4 0 0.2 0 0 0.3 0.1 0 0.2 0.3 80.18 212 2 2
Zm00001d008894 0 0 0 0 0.4 0.1 0.1 0 0.1 0 0.1 0 0.2 0.2 0.1 0.2 0.1 0.7 0 0.1 0.2 82.15 213 2 2
Zm00001d008912 0 0 0 0 0 0 0 0 0 0 0 0.1 0 0 0 0 0 0 0 0 0 99.61 263 2 2
Zm00001d008926 6 6 6 4 2 3 3 6 4 3 4 5 3 6 4 6 13 15 31 17 33 79.78 183 1 1
Zm00001d008942 0 0 0 0 0 0 0 0 0 0 0 0 0 0 0 0 0 0.4 0.6 0 0.3 100 123 1 1
Zm00001d008998 4 4 7 8 8 7 5 4 3 3 5 6 2 4 3 4 3 6 10 5 7 88.23 204 2 2
Zm00001d009054 73 50 58 75 53 32 18 16 11 14 12 13 14 10 12 14 17 31 28 26 26 100 147 1 1
Zm00001d009081 3 9 23 12 7 8 8 30 25 17 16 27 9 22 21 5 8 0.5 3 2 1 76.5 183 2 1
Zm00001d009112 0 0 0 0.2 0.5 0.9 0.9 1 0.6 0.7 0.6 2 11 11 14 40 77 68 96 62 77 100 92 1 1
Zm00001d009117 33 47 44 46 40 50 40 29 19 31 18 19 18 17 24 22 23 33 21 24 34 100 58 1 1
Zm00001d009141 0 0 0 0 0 0.1 0 0 0 0 0 0 0 0 0 0 0 0 0 0 0 100 173 1 1
Zm00001d009144 0 0 0 0.3 0.3 0.1 1 0.5 0.5 0.3 0.4 0.5 1 0.2 0.3 0.3 0 0.2 0.5 0 0 90.96 166 1 1
Zm00001d009249 0 0 0 0 0 0 0 0 0 0 0 0 0 0 0 0 0.3 0 0 0 0 100 133 1 1
Zm00001d009413 24 16 21 26 25 18 10 7 5 9 7 8 10 8 10 8 10 12 12 11 12 77.87 226 1 1
Zm00001d009420 0 0.2 0.8 0.8 0.5 0 0.9 0.5 0 0.5 0 0 0 0.3 0 0.3 0.6 0 0 0 0.9 84.72 72 1 0
Zm00001d009425 6 9 9 6 2 1 0.3 0.1 0.1 0.1 0.3 0.1 0.2 0 0 0 0 0 0 0 0 100 77 1 1
Zm00001d009459 0 0 0 0 0 0.1 0 0.1 0.1 0 0 0 0 0 0.1 0.2 0 0.2 0 0.3 0.1 100 85 1 1
Zm00001d009490 0 0 0 0 0 0.9 0 0.2 0.5 0.3 0.1 0.3 0 0.7 0 0.2 0 0 0.3 0 0.3 84.25 127 1 1
Zm00001d009498 0 0 0 0 0 0 0 0 0 0.1 0.1 0 0 0 0.2 0.2 0.2 0.2 0.8 0.2 0.2 100 51 1 1
Zm00001d009508 5 6 6 5 5 5 7 7 8 7 5 7 4 5 5 3 3 3 4 2 4 100 42 1 0
Zm00001d009521 0.9 0 0 0.7 2 0 0 0 0 0 0 0 0 0 0 0.5 0.5 0.4 0 0 0.5 100 62 1 1
Zm00001d009542 26 20 18 22 14 19 13 11 8 11 10 12 7 11 11 10 11 16 13 15 13 85.82 501 1 1
Zm00001d009591 26 15 17 17 19 22 19 15 12 17 17 17 15 15 16 20 25 36 30 32 38 78.52 857 4 4
Zm00001d009612 0 0 0 0 0 0 0 0 0 0 0 0 0 0 0.1 0 0.1 0 0 0 0 92.17 281 1 1
Zm00001d009637 2 2 1 5 5 4 8 3 0.7 1 0.2 0.3 0 0 0.9 1 2 0 3 2 2 94.66 75 1 1
Zm00001d009659 0 0.4 0.2 0 0.2 1 2 2 1 1 1 2 3 1 2 3 0.8 0.1 0.1 0.2 0.1 95.47 287 2 2
Zm00001d009674 0.2 0.3 0.9 0.3 0.1 0.2 0 0.1 0.5 0.5 0.8 0.9 0 0.1 2 0.1 5 0.9 1 0.2 4 76.56 239 3 1
Zm00001d009684 0 0.1 0 0.7 0 0 0.3 0 0 0 0 0 0 0.2 0 0 0.4 0 0 0 0.5 91.97 187 1 1
Zm00001d009698 0.1 0.1 0.2 0.1 0 0 0 0 0 0 0 0.1 0 0 0 0 0 0 0 0 0 82.13 347 5 2
Zm00001d009727 32 22 24 24 22 16 13 11 8 13 10 10 12 8 9 8 10 16 15 15 13 75.51 98 0 0
Zm00001d009731 7 5 4 3 4 4 2 1 0.7 2 1 1 2 2 2 2 3 3 4 4 3 76.92 338 1 1
Zm00001d009740 92 101 107 76 74 120 84 54 43 54 47 47 37 37 41 41 61 64 45 54 51 100 365 1 1
Zm00001d009776 42 57 44 79 97 115 189 165 121 142 133 104 119 89 107 79 61 84 83 96 76 77.53 227 3 2
Zm00001d009824 2 1 2 2 1 0.9 0.7 0.9 0.5 0.5 0.4 0.7 0.9 0.3 0.5 0.6 0.7 0.7 1 0.5 0.7 100 88 1 1
Zm00001d009830 0 0 0 0 0 0.1 0 0 0 0 0 0 0 0 0 0 0 0 0 0 0 95.08 122 2 1
Zm00001d009874 14 18 20 17 16 12 8 6 6 10 10 10 11 8 12 16 15 22 17 27 33 100 35 1 0
Zm00001d009894 0 0 0 0 0 0 0 0 0 0 0 0 0 0 0 0 0.2 0 0 0 0 77.22 202 2 1
Zm00001d009923 0 0.8 3 2 0.8 1 1 1 1 1 0.7 0.4 0.5 1 1 0 1 0 0.4 0.4 0.4 78.72 94 1 1
Zm00001d009928 6 4 3 2 2 0.7 0.8 0.8 0.2 0.7 0.5 0.7 0.8 0.5 1 0.9 2 2 2 3 2 79.13 139 1 1
Zm00001d009954 18 16 14 11 17 20 18 15 14 23 21 21 22 17 24 22 20 22 20 20 23 100 313 1 1
Zm00001d010030 50 76 44 67 66 111 105 76 40 40 41 31 31 30 30 28 41 55 36 25 47 100 60 1 1
Zm00001d010052 0.8 5 3 3 5 3 3 2 12 19 16 34 10 20 16 14 50 2 32 12 21 89.58 96 1 1
Zm00001d010061 6 10 6 6 5 0.8 3 4 4 5 5 8 7 10 15 12 29 24 20 22 27 100 136 1 1
Zm00001d010086 0 0 0 0 0 0 0 0 0 0 0 0 0 0 0 0 0.1 0 0 0 0 83.91 143 1 1
Zm00001d010101 0 0 0 1 0 0 0 0.6 0 0 0 0 0.5 0 0 0 0 0 0 0 0.4 100 88 1 1
Zm00001d010117 0.1 0.1 0.2 0.6 0 0 0.3 0.5 0 0.1 0 0 0.2 0.1 0.3 0 0 0.4 0.2 0 0 79.54 132 1 1
Zm00001d010119 0 0 0 0 0 0 0 0 0 0 0 0 0 0 0 0 0 0.1 0 0.1 0 75.38 325 3 3
Zm00001d010211 40 31 44 38 30 11 8 7 5 4 3 4 2 2 4 0.8 2 1 0.8 0.9 0.8 100 89 1 1
Zm00001d010271 20 13 9 8 9 9 5 6 4 6 7 6 12 7 9 14 15 22 14 19 22 100 187 1 1
Zm00001d010372 0 0 0 0 0 0 0 0.2 0 0.1 0 0 0 0.4 0 0 0 0.4 0 0 0 90 70 1 1
Zm00001d010390 1 0.9 0.7 0.6 1 2 2 1 2 2 1 0.8 0.3 0.5 2 0.4 1 1 0.7 0.2 1 75.9 166 1 1
Zm00001d010434 3 5 14 8 10 13 3 3 1 2 1 1 2 0.7 3 0.3 1 1 2 0 0.3 83.78 74 1 0
Zm00001d010449 0 0 0 0 0 0 0 0 0 0 0.1 0 0 0 0 0 0 0 0 0 0 90.53 169 2 2
Zm00001d010462 10 16 13 13 13 6 2 2 2 2 2 2 2 2 3 4 6 6 7 5 5 76.51 528 1 1
Zm00001d010565 6 12 20 23 15 8 7 15 6 7 5 2 0 2 3 8 29 17 49 12 39 84.5 71 1 0
Zm00001d010589 17 13 13 14 17 13 12 15 13 15 17 14 19 16 28 25 25 26 28 26 24 79.27 550 2 2
Zm00001d010620 8 6 8 6 7 6 4 4 4 3 4 4 3 3 3 2 2 3 3 3 3 98.44 577 2 1
Zm00001d010621 0 0.2 0.5 0.3 0.3 0 0 0 0 0 0 0 0 0 0 0.4 0 0 0 0 0.2 100 40 1 0
Zm00001d010632 51 41 45 43 100 64 31 48 27 22 15 18 10 13 17 14 44 24 31 24 52 100 93 1 1
Zm00001d010661 19 14 19 14 11 2 0.8 1 0.4 0.3 0.3 0.3 0.3 0.1 0 0 0 0 0 0 0 93.58 156 1 1
Zm00001d010682 0 0 0 0 0 0.1 0 0 0 0 0.1 0 0 0 0 0 0 0 0 0 0 100 47 1 0
Zm00001d010727 8 8 8 4 3 7 6 6 7 8 6 7 4 5 5 5 10 9 12 10 13 80.76 416 2 2
Zm00001d010735 3 1 0.5 1 2 2 3 0 0.8 0.5 0.6 1 0 0.4 0.4 0.7 1 2 0 1 0.6 100 161 1 1
Zm00001d010741 0 0 0 0 0 0 0.2 0.1 1 0.8 1 1 0 0.6 0.8 0.5 0 0.1 0 0 0.4 79.78 183 2 1
Zm00001d010758 13 10 9 9 10 13 13 10 8 13 9 9 11 7 9 9 8 9 8 10 8 79.27 719 3 2
Zm00001d010759 1 0.5 0.9 1 1 0.7 0 0.5 0.6 0 0.3 0.8 0 0.2 0.6 0.1 2 0.3 0.5 0 2 75.9 220 1 1
Zm00001d010771 0.7 0.6 1 1 0 0 0 0 0.1 0.1 0 0.2 0 0.2 0 0 0 0 0 0 0.8 94.26 122 2 1
Zm00001d010819 3 3 9 7 12 5 4 10 16 15 12 19 2 6 10 0.3 8 0.8 3 0 9 100 88 1 1
Zm00001d010874 0 0.1 0 0.1 0 0.1 0 0.1 0 0.1 0.2 0.2 0 0 0 0.1 0 0 0.3 0.3 0 86.28 175 2 2
Zm00001d010899 0 0.1 0 0 0.2 0 0 0 0 0 0.1 0 0.8 0 0.2 0 0 0 0 0 0 97.54 285 1 1
Zm00001d010903 0 0.8 0.6 0 0 3 3 2 1 3 1 0.3 0 0.6 1 1 0.5 0 1 0 0 87.69 65 1 0
Zm00001d010912 0.2 0.5 0.1 0 0.3 0.1 0.1 0.1 0 0.1 0.1 0.1 0 0 0 0.2 0.2 0.1 0.6 0.1 0.5 85.26 95 1 1
Zm00001d010968 11 6 5 7 8 6 2 7 4 6 3 4 7 3 4 3 3 6 4 5 7 84.61 130 1 1
Zm00001d011005 20 19 21 18 15 14 12 9 8 14 12 12 13 9 12 12 16 19 18 22 21 81.3 353 1 1
Zm00001d011016 0.1 0.1 1 11 64 41 12 11 1 0.6 0.2 0 0 0 0 0 0 0 0 0 0 92.09 354 1 1
Zm00001d011064 0.5 0.8 0.4 0.4 0.1 0 0.3 0.3 0.2 0.3 0.1 0 0.4 0.3 0.1 0 0 0 0 0 0 100 59 1 1
Zm00001d011072 0 0 0 0 0.7 3 10 1 2 6 2 2 0 0.7 0.3 0 0.9 0 0 0 0 84.68 111 1 1
Zm00001d011133 0.8 0.8 3 1 0.5 0.7 0.3 0 0.1 0.1 0 0.1 1 0.6 0.1 0.5 3 0.8 0.6 0 3 75.51 196 1 1
Zm00001d011143 0.4 0 0.2 0 0.4 0.2 0.3 0.3 0.2 0.2 0.4 0.3 0 0.1 0.1 0 0.1 0 0.1 0 0.1 100 280 1 1
Zm00001d011164 0 0 0 0 0 0 0 0.4 0.6 1 0.6 0.6 0 0.3 1 0.2 2 0 2 0 0.7 100 143 1 1
Zm00001d011204 16 15 24 19 23 25 15 13 14 18 17 16 10 12 16 11 14 12 10 8 13 95.68 139 2 1
Zm00001d011225 3 4 4 7 6 7 3 7 6 9 3 5 7 5 4 3 3 2 2 4 2 92.61 176 1 1
Zm00001d011241 1 2 4 2 0.9 0.4 0.1 0 0.2 0.2 0.1 0.2 0 0.1 0.1 0.3 0.3 0.1 0.3 0.3 0.4 76.07 280 2 1
Zm00001d011268 11 74 236 170 89 40 9 17 7 2 2 2 0.9 0.7 0.9 0.1 0.1 0 0 0 0 76.66 210 1 1
Zm00001d011270 0 0 0 0 0.1 0.4 0.1 0.1 0 0.1 0.1 0 0 0 0 0 0 0 0 0 0 75.67 185 1 1
Zm00001d011272 8 6 6 6 4 4 4 3 3 5 5 5 5 3 4 5 4 6 6 7 7 82.48 685 3 3
Zm00001d011303 0 0 0 0 0 0.2 0 0 0 0 0 0 0 0 0 0 0 0 0 0 0 100 152 1 1
Zm00001d011323 0 0 0.1 0.4 0.3 0.1 0.3 0 0.1 0.2 0 0 0 0 0 0 0 0 0 0 0 78.41 468 1 1
Zm00001d011340 0 0.5 0.8 4 9 3 2 1 0.2 0.5 0 0 0 0.1 0 0 0 0 0 0 0 100 100 1 1
Zm00001d011345 0 0 0 3 11 8 3 2 2 1 0.2 0.2 0 0 0 0 0 0 0 0 1 100 96 1 1
Zm00001d011398 0.6 0.1 0 0 0.2 0 0 0.1 0.2 0 0 0.1 0 0.5 0.2 0 0.2 0 0 0 0.5 92.61 298 3 2
Zm00001d011403 0 0 0 0.2 0.3 0 0.1 0.1 0 0.2 0 0 0 0.2 0.1 0.5 0.2 0.1 0 0 0.1 77.07 349 2 2
Zm00001d011413 0.6 0.6 0.4 0.1 0.7 0.4 0.5 0.4 0.5 0.4 0.9 0.5 0.8 0.6 0.3 1 3 4 4 4 4 75.48 359 2 1
Zm00001d011435 0 0.3 0 0.1 0.9 3 1 4 4 2 2 5 4 5 5 3 11 0 2 2 1 81.92 260 2 1
Zm00001d011450 0 0 0 0 0 0.1 0 0 0 0.1 0 0.1 0.2 0 0.1 0.1 0.1 0.1 0.6 0 0 100 117 1 1
Zm00001d011461 607 179 48 36 13 3 0.5 6 0.4 0.7 0 0.6 2 0.2 1 0.1 3 0.2 0.4 0 1 100 63 1 1
Zm00001d011497 0 0 0 0 0.2 0.2 0 0 0 0 0.1 0 0 0 0 0 0 0 0 0 0 100 72 1 1
Zm00001d011517 35 26 32 29 32 26 18 12 10 13 13 14 14 13 13 16 17 22 19 22 20 77.31 388 2 2
Zm00001d011592 0 0.1 0 0 0 0 0.1 0 0 0 0 0.1 0 0.1 0.1 0 0.2 0.1 0.1 0 0 98 200 2 2
Zm00001d011594 0 0 0.5 0.1 0 0.7 0 0.3 0 0 0 0 0 0 0 0 0 0 0 0 0.2 85.02 167 1 1
Zm00001d011607 0 0 0.2 0 0 0 0 0 0.1 0 0 0 0 0 0 0 0 0 0 0 0 81.46 178 2 1
Zm00001d011620 2 0.5 1 0.4 0.6 0.4 0.7 0.8 0.7 0.8 0.8 0.6 2 0.4 0.4 0.1 0.6 0.3 0.1 0.1 0.4 86.63 247 1 1
Zm00001d011653 0 0 0 0.2 0 0 0 0 0.3 0.4 0 0.4 0 0 0.3 0 3 0.8 0.8 2 1 100 88 1 1
Zm00001d011751 0.2 0.2 0.3 0 0 0 0 0 0 0.4 0 0.3 0 0 0.2 0 0.7 0 0.3 0 0.2 82.26 141 1 1
Zm00001d011771 6 2 3 2 3 10 7 5 6 5 7 8 5 5 6 3 6 8 8 6 9 81.02 195 1 1
Zm00001d011784 7 6 6 7 2 0.7 0.3 0.3 0.3 0.3 0.3 1 0 0.9 0.7 0.6 1 0.9 0 0 0.7 86.27 102 1 1
Zm00001d011800 0 0 0.2 0.3 0 0.1 0 0 0 0 0 0 0 0 0 0 0 0 0 0 0.2 76.07 209 2 1
Zm00001d011828 30 23 23 20 20 27 25 24 20 22 21 19 19 18 25 19 22 26 26 33 28 89.57 422 2 2
Zm00001d011843 4 2 2 0.6 1 0.3 0.1 0.3 0.1 0.3 0.4 0.9 0 1 2 1 8 2 6 2 8 90.23 389 2 2
Zm00001d011844 11 12 5 7 3 2 0 0.3 0 0 0.2 0 0 0 0 0 0 0 0 0 0 100 101 1 1
Zm00001d011879 32 58 45 51 45 13 25 7 11 14 5 9 15 8 16 5 28 21 23 22 63 100 50 1 0
Zm00001d011902 0.4 1 5 0.6 0.5 0.3 0 0.2 0 0 0 0 0 0.1 0 0 0.4 0 0 0 0 100 210 1 1
Zm00001d011909 0 0 0 0 0 0 0 0 0 0 0.2 0 0 0.2 0.2 0 0 0 0 0 0 100 96 1 1
Zm00001d011955 1 2 2 1 0.2 0.7 1 0.3 0.7 1 0.6 0.6 0.4 0.3 1 0.1 0.7 0.4 0.9 0.9 0.6 100 69 1 1
Zm00001d012031 29 19 11 14 12 6 8 13 9 11 11 7 9 7 6 5 6 9 6 8 8 86.84 228 1 1
Zm00001d012050 5 6 5 6 9 7 3 3 2 3 2 3 1 3 3 3 8 8 6 3 10 100 146 1 1
Zm00001d012092 61 34 27 28 47 78 71 31 22 47 34 40 35 27 29 36 56 82 57 76 75 76.49 285 1 1
Zm00001d012131 9 5 6 6 4 8 5 4 3 4 3 3 3 3 3 3 5 6 7 7 7 100 134 1 1
Zm00001d012185 0 0 0 0 0 0 0 0 0 0 0 0.1 0 0 0 0 0 0 0 0 0 90.09 212 2 1
Zm00001d012194 1 1 1 0 0.6 2 0 1 0 0.7 0.4 0.5 0.4 0.5 0 0.2 0 0 0 0 0.8 88 125 1 1
Zm00001d012282 0.3 0 0.5 0.1 0 0 0.1 0.2 0.1 0.3 0.2 0.5 0 0.3 0.3 0 0.1 0.2 0 0 0.7 77.32 247 1 1
Zm00001d012291 0.2 0.4 0.2 0.7 0.4 0.2 0 0.1 0 0 0.1 0.1 0 0.1 0.1 0 0.1 0 0 0 0.6 88.32 274 2 2
Zm00001d012295 5 4 5 5 3 4 4 3 3 3 3 3 3 2 3 3 3 4 5 4 4 90.9 99 1 1
Zm00001d012297 16 11 18 13 7 6 6 4 4 5 4 6 5 6 7 6 11 12 15 16 19 100 78 1 1
Zm00001d012332 0 1 2 1 2 0 0.2 0.8 0.9 0.5 0.4 0.5 0 0.2 0.8 0.4 1 2 1 0.9 2 100 133 1 1
Zm00001d012383 50 6 2 1 0.3 2 9 12 12 16 16 15 24 14 16 10 5 4 6 5 3 100 181 1 1
Zm00001d012403 0.4 2 0.2 0.6 0 0 0.2 0 0 0.2 0.2 2 3 3 2 14 37 31 74 29 66 93.2 206 1 1
Zm00001d012427 0 0 0 0 0.3 0 0 0 0.2 0 0.1 0 1 0.3 1 0.9 4 4 2 2 2 94.08 169 2 1
Zm00001d012443 120 32 20 8 6 8 4 2 0.5 1 0.7 2 4 0 4 0.6 3 0.5 0 0 1 75.51 49 0 0
Zm00001d012480 12 5 9 3 5 1 0 0.7 0.5 0 0.3 0.1 0.5 0.2 1 0.3 2 1 0.2 0 1 80.45 174 1 1
Zm00001d012515 20 16 19 17 22 12 9 10 8 11 11 12 9 11 14 18 24 35 32 42 43 100 191 1 1
Zm00001d012551 13 27 27 26 19 11 3 5 2 1 0.8 0.9 0.5 0.1 0.1 0 0.5 0 0.9 0.3 0.3 81.72 186 2 1
Zm00001d012600 0.6 0.4 0.4 0.1 0 0 0.1 0.1 0.1 0 0 0.1 0 0 0 0 0 0 0 0.1 0.1 83.69 92 1 0
Zm00001d012621 2 0.8 2 0.8 0.9 1 0.5 1 0.4 0.4 0.4 0.4 1 0.2 0 0 0.2 0 0.4 0 0 100 285 1 1
Zm00001d012637 0 0 0.9 1 0.6 0.8 0.4 0.3 0 0.4 0 0 0 0 0 0 0 0 0 0 0 100 35 1 0
Zm00001d012673 2 3 3 2 1 2 2 2 2 2 2 2 2 2 2 2 2 2 3 2 3 79.62 54 1 0
Zm00001d012714 28 53 19 9 18 34 8 11 8 15 8 6 0 3 2 2 0.9 0 0 0 1 93.42 76 1 1
Zm00001d012728 42 27 44 40 41 29 16 16 13 13 20 19 11 19 21 21 27 33 29 29 34 80.99 584 2 2
Zm00001d012730 0 0 0 0 0 0 0 0 0 0 0 0 1 0 0 0 0 0 0 0 0 91.42 105 2 0
Zm00001d012735 20 17 16 18 19 22 17 12 9 16 11 10 13 9 12 12 14 16 15 16 13 100 163 1 1
Zm00001d012736 0.5 0.2 0.2 0.2 0.7 0 0 0 0.1 0 0.2 0 0 0 0 0 0 0 0 0 0.2 79.44 180 1 1
Zm00001d012746 1 0.8 0.5 0.9 0.9 2 1 1 0.8 1 0.2 1 0 0.6 0.8 0.5 2 1 0.5 0 1 79.78 277 1 1
Zm00001d012767 0 0 0 0 0 0 0 0 0.1 0 0 0 0 0 0 0 0 0 0 0.1 0 76.14 327 1 1
Zm00001d012811 4 3 3 3 2 3 2 2 1 2 2 2 2 1 2 2 3 3 4 3 4 100 96 1 1
Zm00001d012840 2 2 3 2 2 3 2 2 2 3 2 3 2 2 2 2 3 2 2 0.6 3 86.94 268 1 1
Zm00001d012848 0.9 1 0.8 0.7 0.2 0.5 0 0.5 0.9 0.3 0.1 0.2 0.9 0.1 0.2 0 1 2 2 0.7 2 75.61 242 1 1
Zm00001d012852 38 34 31 30 28 20 13 12 7 8 7 6 10 6 9 9 14 21 19 19 18 86.79 265 1 1
Zm00001d012856 7 4 4 6 5 4 3 2 2 3 3 3 4 3 4 4 3 6 4 5 5 83.3 671 4 2
Zm00001d012860 0 0 0 0 0 0.1 0 0.2 0.1 0 0.1 0 0 0 0 0 0 0 0 0 0 78.02 314 2 2
Zm00001d012965 14 12 10 8 10 9 9 9 7 7 8 8 9 6 7 8 13 13 13 9 14 100 87 1 1
Zm00001d012968 0.3 0.4 0.5 0 0 0.1 0 0.3 0.7 0.2 0.6 0.1 0 0.3 0.5 0.5 0.8 0 0 0 1 78.85 175 2 1
Zm00001d013005 78 87 90 88 85 59 50 65 63 55 52 47 49 38 42 45 43 47 36 66 62 75.74 371 3 3
Zm00001d013012 49 43 50 45 31 25 38 34 30 36 34 33 43 28 32 27 18 30 27 37 32 83.59 378 3 2
Zm00001d013066 68 41 42 27 35 26 11 8 5 6 4 5 3 6 7 7 27 18 34 12 33 100 261 1 1
Zm00001d013067 72 36 35 32 33 31 29 19 8 13 9 10 11 9 14 16 47 31 74 25 70 100 266 1 1
Zm00001d013072 47 53 49 45 52 61 59 50 39 54 37 37 38 31 37 43 40 49 39 54 43 78.75 320 2 2
Zm00001d013101 11 10 10 12 10 9 6 6 5 6 5 5 4 4 5 5 6 7 8 8 7 100 105 1 1
Zm00001d013119 4 2 2 2 2 2 2 2 1 1 1 1 0 0.9 1 1 2 2 3 2 3 79 381 2 1
Zm00001d013133 0.3 0 0 0 0 0.3 0 0 0 0 0 0 0 0 0 0 2 0.6 5 0.5 1 100 85 1 1
Zm00001d013150 21 17 12 6 4 4 2 1 1 2 2 2 0.8 0.8 0.9 0.4 0.1 0.2 0.1 0.1 0.5 78.47 432 4 4
Zm00001d013165 2 5 6 4 3 2 1 1 0.9 0.7 0.9 2 0.9 2 1 2 3 3 4 0.6 5 100 107 1 1
Zm00001d013193 20 23 10 15 11 10 22 53 34 34 34 27 24 28 33 39 38 35 43 52 51 89.42 208 2 2
Zm00001d013287 6 6 5 6 8 4 1 2 3 3 1 2 0.3 0.9 2 1 3 2 4 4 4 85.87 262 3 1
Zm00001d013298 0 0 0 0 0 0 0 0 0 0 0 0 0 0 0 0 0 0.2 1 0.5 0.6 92.72 220 1 1
Zm00001d013300 34 39 40 35 30 30 23 21 15 18 14 14 13 12 16 10 16 21 24 17 18 100 74 1 1
Zm00001d013313 0.9 1 6 4 5 7 10 0.9 0.4 2 0.6 1 0 2 1 0.3 2 1 2 0 3 100 88 1 1
Zm00001d013333 4 2 0.4 4 4 6 2 2 1 0.2 0.6 0.6 0 0.4 2 0 2 0.2 3 0 2 94.23 104 1 1
Zm00001d013339 10 12 21 20 18 15 8 7 6 5 5 5 3 5 5 4 9 10 11 7 14 92.1 76 1 1
Zm00001d013362 30 19 20 18 18 26 18 17 16 27 30 30 26 25 28 39 56 77 66 53 62 100 406 1 1
Zm00001d013381 0 0.4 0 0 0 0.3 0 0.4 0.2 0.1 0 0 0 0.2 0 0 0.2 0.3 0 0 1 100 144 1 1
Zm00001d013384 2 4 2 2 0.6 0.2 5 5 2 2 5 12 22 24 30 98 289 182 328 182 362 100 172 1 1
Zm00001d013386 8 9 9 6 7 8 9 12 16 7 8 12 4 5 7 0.9 8 2 3 4 10 87.09 124 2 1
Zm00001d013440 2 1 2 0.6 0.5 0.9 0.2 0 0.3 0.4 0.1 0.2 0 0.1 0.2 0.4 0.3 0.2 1 0 0.5 100 202 1 1
Zm00001d013445 2 2 2 2 3 4 2 3 1 1 2 2 0.6 0.8 2 2 5 7 5 5 8 91.05 257 2 2
Zm00001d013446 9 8 5 8 7 5 3 6 2 2 2 1 2 2 1 1 2 3 2 2 5 81.18 186 2 2
Zm00001d013482 0 0.3 0 0 0 0 0 0 0 0 0 0.1 0 0 0 0 0 0 0 0 0 79.7 202 2 1
Zm00001d013485 62 58 57 65 45 39 33 22 17 27 22 20 20 15 20 19 20 26 27 29 26 82.02 267 2 2
Zm00001d013520 0.6 0.8 0.6 0 0 0 0 0 0 0 0.3 0.1 0 0.1 0.4 0.1 0.5 1 0 0.7 0.2 100 101 1 1
Zm00001d013523 15 13 15 14 14 20 20 18 12 15 14 12 10 12 12 12 10 13 8 13 14 80.43 322 2 1
Zm00001d013550 7 2 3 1 0.9 2 0 0.4 0.1 0.4 1 0.9 0 1 6 6 12 14 10 3 16 85.12 121 1 1
Zm00001d013574 7 12 11 8 5 6 4 3 4 3 3 3 6 2 4 3 5 7 7 6 7 75.35 211 1 1
Zm00001d013611 0.9 0.8 1 1 1 2 0.5 1 0.3 0.8 0.4 0.7 0.5 0.5 0.9 0.1 2 0.6 0.8 0.2 0.7 88.69 407 1 1
Zm00001d013628 0 0.1 0 0.1 0 2 2 0.1 1 0.4 2 2 2 2 4 3 0 0.1 0 0.2 0 89.23 130 1 1
Zm00001d013643 0 2 3 0.8 1 0.2 0.5 0.1 0.2 0.6 0.3 0.4 0 0.2 0.7 0 0 0.3 0 0.2 0.5 75.38 260 2 1
Zm00001d013647 0 0 0 0 0 0.2 0 0 0 0 0.2 0.2 0 0 0.4 0 0 0 0 0 0 100 108 1 1
Zm00001d013667 188 249 243 198 168 130 75 53 43 72 55 54 75 59 67 103 139 190 127 207 185 90.73 410 1 1
Zm00001d013683 42 37 36 36 32 34 30 19 17 23 24 23 22 20 23 25 25 36 28 35 30 100 127 1 1
Zm00001d013757 152 138 162 141 133 116 103 54 46 73 59 59 62 49 49 58 48 70 65 83 63 80.24 653 3 3
Zm00001d013760 0.2 0.1 0 0.9 0 0.6 0.8 0.4 1 0.5 0.6 0.8 0.6 0.7 2 0.5 0.1 0.1 0.2 1 0.2 78.28 198 2 1
Zm00001d013794 0.1 0.4 0.7 0.2 0.1 0.2 0 0.1 0.1 0.1 0 0.1 0 0 0 0.2 0.3 0 0.2 0 0.5 100 371 1 1
Zm00001d013806 0 0 0 0 0 0 0 0 0 0 0 0 0 0.1 0.2 0 0.2 0 0 0 0.4 96.62 178 2 2
Zm00001d013849 10 8 12 8 8 6 2 3 3 3 3 4 2 3 4 3 4 3 4 3 4 78.76 777 4 4
Zm00001d013894 0 0 0 0 0 0 0.2 0 0 0 0 0 0 0 0 0 0 0 0 0 0 91.87 197 1 1
Zm00001d013909 0 0.7 0.5 0.9 0 0.9 1 2 0.2 0.4 0.4 0.5 0 0.3 0 0 1 0 0 0 0 100 78 1 1
Zm00001d013917 0 0 0 0 0.2 0 1 0 0 0 0.3 0 2 0.1 0.3 0 0.3 0 0 0 0 100 108 1 1
Zm00001d013982 10 10 10 11 4 3 5 5 4 4 2 3 4 4 6 8 10 15 10 12 10 96.99 133 2 1
Zm00001d014006 0.3 0.3 0.3 0 0.3 0.2 0.4 0 0 0 0 0.2 0 0 0 0 0 0.2 1 0 0.2 97.45 157 2 1
Zm00001d014101 0 0 0 0 0 0 0 0 0 0 0.1 0 0 0 0.5 0 0.2 0.1 0 0 0 100 194 1 1
Zm00001d014128 10 6 5 3 4 4 3 3 2 3 3 3 2 2 2 0.5 0.8 0.6 0.7 0.2 0.4 100 249 1 1
Zm00001d014185 0 0.2 0 0.3 0 0.3 0.7 0.1 0.1 0.3 0.1 0.2 0 0.1 0.1 0.1 0.1 0.2 0.7 0.7 0.1 94.82 116 2 1
Zm00001d014200 0.8 2 2 3 2 1 4 7 5 5 5 5 6 4 6 0.8 2 0.6 2 0.6 2 100 121 1 1
Zm00001d014250 0 0.6 0 0 0.4 0.7 0.4 0.4 0 0.4 0.5 0.6 0.4 0.2 0 0.1 0.5 0.7 1 1 0.8 76.08 184 3 2
Zm00001d014317 5 4 6 4 8 10 4 3 2 2 2 1 0.2 1 0.9 0.9 2 2 1 0.1 0.9 100 98 1 1
Zm00001d014330 18 13 16 17 12 9 8 7 6 7 7 7 6 6 7 6 8 12 11 9 12 100 69 1 1
Zm00001d014349 16 8 7 10 8 5 4 8 6 5 6 9 10 10 11 11 23 15 36 15 29 78.72 235 2 2
Zm00001d014365 1 1 2 5 3 5 6 1 0.4 2 1 1 0 0.7 0.7 0 0 3 3 0.7 0 100 54 1 1
Zm00001d014412 0.3 0.2 0.4 0.1 0.1 0.3 0 0 0 0 0.1 0.1 0 0.2 0.8 0 0.8 0.2 0 0 0.4 77.91 412 2 1
Zm00001d014449 16 18 15 13 14 15 12 10 8 12 10 9 8 7 10 7 6 9 7 9 7 85.52 380 1 1
Zm00001d014455 0.5 2 2 1 0.8 0.4 0.1 0.3 0.2 0.6 2 1 4 3 4 20 3 0.6 2 4 1 92.5 347 2 1
Zm00001d014461 0 0 0 0 0 1 0.2 0.2 1 0.7 0.7 0.9 0 0.7 0.7 0 0.5 0.3 0 0 0.7 100 33 1 0
Zm00001d014494 0.3 0 0 1 1 0 0.3 1 0.1 0 1 0.4 0 0.1 0.6 0 1 0 0 0 0.7 75.51 98 1 0
Zm00001d014495 8 6 6 2 2 5 1 2 2 2 2 1 0.2 0.6 0.4 0.2 0.2 0.1 0.2 0.3 0.1 84.87 476 5 3
Zm00001d014519 408 450 489 692 671 668 956 864 781 833 874 682 690 460 619 439 394 343 389 400 398 100 62 1 1
Zm00001d014542 14 14 11 10 4 1 1 1 0.8 0.9 0.9 0.3 0.9 0.3 0.7 0.5 0.4 0.7 0.2 0.1 0.4 88.35 189 1 1
Zm00001d014547 2 0.6 0 0 0 0 0 0 0.2 0 0.3 0.3 0 0 0.1 0 0 0 0 0 0 100 43 1 0
Zm00001d014565 2 2 4 3 3 2 0.5 0.9 0.5 0.4 0.3 1 0 0.8 1 0.3 3 1 0 0.8 2 75.64 193 1 1
Zm00001d014581 11 18 12 14 13 5 6 6 3 6 4 6 7 4 7 7 11 21 18 19 18 76.08 230 3 1
Zm00001d014620 2 1 1 0.2 0.4 0 0 0 0 0 0 0.2 0.3 0 0 0 0 0 0 0 0 100 143 1 1
Zm00001d014648 0.1 0 0.1 0 0 0 0 0 0.1 0.2 0.2 0.2 0 0.3 0.3 0.1 0 0 0 0.1 0.1 87.36 182 2 2
Zm00001d014664 3 4 3 4 3 3 4 6 4 4 4 4 3 3 4 4 4 4 3 5 3 100 73 1 1
Zm00001d014701 23 25 25 26 23 15 6 5 3 5 4 4 5 3 2 4 7 8 7 6 6 86.89 290 2 2
Zm00001d014733 49 30 51 39 46 34 26 39 21 27 19 33 10 29 30 11 54 16 28 12 78 94.06 118 2 1
Zm00001d014735 27 19 19 20 17 15 8 8 7 10 10 9 10 9 10 10 13 18 16 17 19 88.87 593 2 2
Zm00001d014743 1 0.3 0 0 0 0 0 0 0 0 0 0 0 0 0 0 0 0 0 0 0 100 81 1 1
Zm00001d014750 0 0 0 0 0 0 0 0 0 0.6 0.1 0 0 0 0 0 0 0 0 0 0 100 185 1 1
Zm00001d014752 5 2 5 2 2 5 3 4 3 3 2 4 2 2 3 0.5 4 1 3 0.9 3 76.81 276 1 1
Zm00001d014753 24 30 27 25 22 20 15 16 14 14 12 12 13 11 12 16 24 28 29 28 39 79.1 847 5 3
Zm00001d014781 0.6 1 0.7 1 0.3 0.3 1 3 2 0.6 0.3 0.3 0 0.6 0.5 0 0.9 0 0 0 0 78.68 183 1 1
Zm00001d014861 16 19 15 15 19 14 8 9 7 11 6 9 12 9 10 11 17 22 18 22 15 88.8 393 2 2
Zm00001d014863 11 5 6 2 2 2 2 5 4 3 2 3 4 6 4 5 2 0.8 1 3 1 77.77 432 3 2
Zm00001d014868 33 19 17 13 15 7 2 7 3 6 4 4 4 5 5 7 12 17 16 21 15 80.43 92 1 0
Zm00001d014884 0.7 0.3 0 0.4 0 0.4 0 0 0 0.5 0 0.2 0 0 0 0 0.4 0 0.2 0 0.2 75.8 186 2 2
Zm00001d014894 87 92 81 84 89 90 85 85 76 69 73 68 53 53 55 42 54 64 44 57 61 83.14 178 1 1
Zm00001d014916 4 3 3 3 2 2 0.8 0.6 0.5 0.6 0.5 0.6 0 0.6 0.7 1 1 1 1 0.9 1 87.74 359 3 2
Zm00001d014917 1 0.2 0.7 0 0.3 0 0 0 0 0 0 0.1 0 0 0 0.2 0 0 0 0.2 0 90.8 174 2 1
Zm00001d014938 3 1 2 1 0.7 0.5 0.5 0.3 0.1 0.2 0.6 0.9 0.5 0.6 0.5 0.2 1 0.2 1 0.5 0.9 85.99 664 5 3
Zm00001d014946 23 24 27 19 15 14 14 14 11 10 13 13 8 10 10 7 10 10 11 9 12 91.35 81 1 1
Zm00001d014970 0.4 0.1 0.1 0.1 0.4 0 0 0 0.1 0.1 0 0 0 0 0 0 0 0 0 0 0 76.72 116 1 1
Zm00001d014989 0.9 0.1 0.1 0 0 0 0 0 0 0 0 0 0 0 0 0 0 0 0 0 0 75.97 308 1 1
Zm00001d015108 0 0 0 0 0 0 0.2 0.8 0.7 0.3 0.4 0.8 0.5 0.8 0.8 0.6 0.1 0.6 0.3 0.1 0.1 76.81 69 1 0
Zm00001d015118 10 10 12 8 4 7 7 3 2 4 3 3 4 2 2 0.8 1 1 2 1 1 100 290 1 1
Zm00001d015130 12 10 12 13 12 15 14 17 15 13 13 13 9 11 10 11 11 8 8 8 11 100 67 1 1
Zm00001d015138 17 10 18 29 18 8 4 3 3 4 3 4 7 7 9 9 10 8 8 10 7 84.06 182 2 2
Zm00001d015196 10 6 6 5 4 9 7 4 3 7 6 6 7 4 6 7 10 12 10 11 10 76.7 176 1 1
Zm00001d015197 0 0 0 0.1 0 0 0.1 0 0 0.2 0 0 0 0 0 0 0 0 0 0 0.2 77.38 168 1 1
Zm00001d015226 0.8 2 1 2 1 1 0.1 0.3 0.4 0.9 0.9 1 2 2 5 13 3 2 1 4 2 76.02 438 4 3
Zm00001d015257 0 0 0 0 0 0.2 0.1 0 0 0 0.1 0.1 0 0.1 0.1 0.2 0.1 0.3 0.3 1 0.3 79.2 250 1 1
Zm00001d015311 0.6 4 29 57 8 0.5 0 0.9 0 0 0 0 0 0 0 0 0 0 0 0 0 100 65 1 1
Zm00001d015334 0 0 0 0 0 0 0 0 0 0 0 0 0 0 0.1 0 0 0 0 0 0 79.24 159 1 1
Zm00001d015345 0.8 1 0 3 0.7 2 0.9 0.4 0.8 0.7 3 1 0.6 2 0.5 4 0.5 1 5 0.6 2 100 30 0 0
Zm00001d015379 90 86 78 87 83 84 64 43 28 34 30 32 23 23 24 29 41 54 55 51 58 86.45 192 1 1
Zm00001d015387 0 0 0 0 0.1 0 0.1 0.2 0.2 0 0.2 0.9 2 1 2 3 6 7 10 5 7 100 60 1 1
Zm00001d015433 8 5 5 6 5 5 3 3 2 3 3 3 4 3 4 5 7 9 5 7 6 86.36 440 2 2
Zm00001d015470 0 0 0 0.1 0.3 0 0 0 0 0 0 0.1 0 0 0 0 0 0.1 0 0 0.7 96.92 195 2 2
Zm00001d015476 14 5 3 5 2 0.7 0.2 0 0 0 0 0 0 0 0 0 0 0 0 0 0 76.41 212 1 1
Zm00001d015515 51 35 26 19 26 58 9 3 3 3 5 4 3 4 8 16 23 15 9 4 16 76.94 347 2 2
Zm00001d015550 0 0 0.4 0.6 0.8 0.2 0.6 2 0.2 0.3 0.5 0 0.9 0.2 0.9 0.6 3 0.2 0.8 2 3 76.23 101 1 0
Zm00001d015568 30 60 87 57 56 70 51 30 25 24 25 24 20 15 19 17 18 24 18 23 19 82.72 191 1 1
Zm00001d015586 25 21 16 19 26 41 50 34 20 31 21 20 20 17 19 12 14 22 14 17 17 76.78 168 1 1
Zm00001d015588 1 0.7 0.5 0.8 1 0.3 0 0.2 0.1 0.2 0.1 0 0 0.1 0.1 0.4 0.4 0.3 0 0.3 0.6 84.9 159 2 2
Zm00001d015626 0.4 0 0 0.6 0 0 0 0 0 0 0.2 0 2 0 0 0 1 1 0 0 1 79.71 69 1 0
Zm00001d015638 1 2 5 4 5 3 2 3 3 3 3 4 2 3 6 4 15 6 4 2 7 98.59 355 1 1
Zm00001d015650 3 3 3 2 0.5 0.2 0.2 0.2 0.2 0 0 0 0.6 0.3 0 0.2 0.5 1 0 1 0 100 143 1 1
Zm00001d015686 5 3 7 8 13 18 9 23 17 25 12 6 5 5 4 4 16 7 37 6 9 100 68 1 1
Zm00001d015693 32 29 31 25 27 25 15 14 10 15 16 14 10 14 11 15 17 18 21 20 22 100 25 0 0
Zm00001d015729 36 28 28 27 27 31 29 26 22 33 27 26 26 22 25 23 24 40 33 39 40 77.41 859 1 1
Zm00001d015743 3 4 0 0.6 0 0.3 0 0.1 0.2 0 0.5 0.1 0.3 0 0.1 0.4 1 0.7 0.1 0.4 1 85.63 181 1 1
Zm00001d015767 8 9 12 7 5 5 10 5 2 3 2 3 0.2 2 4 3 12 7 6 2 10 100 58 1 1
Zm00001d015780 36 31 36 35 35 41 41 31 23 33 26 26 24 19 21 10 6 5 8 6 5 100 388 1 1
Zm00001d015799 0.9 5 10 11 10 1 1 2 1 1 0.4 2 0 0.8 0.8 0.7 4 0 2 0 3 77.27 88 0 0
Zm00001d015846 0.7 0.1 13 23 19 11 4 2 2 2 0.8 1 0.9 2 2 1 3 2 0.6 2 2 100 202 1 1
Zm00001d015865 26 45 27 40 42 39 46 40 30 34 28 29 31 19 33 27 35 45 31 40 41 100 162 1 1
Zm00001d015877 5 2 0.6 0.3 0 0.2 0.7 1 0.7 0.8 1 2 5 0.7 1 2 12 2 16 3 19 100 145 1 1
Zm00001d015969 0.7 0.4 0.4 0.5 0.8 0.2 0 0.1 0 0 0.1 0 0 0 0 0 0.1 0 0 0 0 78.13 503 2 2
Zm00001d016052 1 1 2 0.7 2 3 1 0.6 0.6 1 0.7 0.9 0.6 0.9 0.5 0.5 1 0.5 0.5 0.2 0.6 87.46 383 2 2
Zm00001d016101 4 3 4 5 3 3 2 1 0.8 2 2 2 1 1 2 1 1 2 2 3 2 100 35 1 0
Zm00001d016121 0.9 0.5 0.9 1 0.8 4 1 0.5 0.2 0.2 0 0.1 0 0.2 0.1 0.1 1 0.6 0 0 0.6 100 146 1 1
Zm00001d016128 0 1 0.5 0.4 0.3 0 0.1 0.2 0.4 0.5 1 5 8 14 16 81 802 162 391 184 607 92.6 365 2 1
Zm00001d016163 2 5 2 2 3 3 3 0.7 0.1 0.5 0.4 1 0.4 0.6 0.1 0.4 2 1 1 0.5 1 100 68 1 1
Zm00001d016231 0 0 0 0.4 0 0.1 0 0.1 0 0 0 0 0 0 0 0 0 0 0 0 0 90.88 362 4 2
Zm00001d016257 0 0 0 0 0 0.2 0 0 0 0 0 0 0 0 0 0 0 0 0 0 0 82.92 205 1 1
Zm00001d016291 2 0.5 0.8 2 1 5 16 8 5 6 10 7 6 4 5 3 2 2 3 2 3 76.54 162 2 1
Zm00001d016326 57 37 45 39 25 26 21 20 18 24 23 23 23 19 25 21 28 50 46 51 58 100 407 1 1
Zm00001d016341 0 0 0 0 0 0 0 0 0 0 0 0.1 0 0 0 0.2 0.4 0 0.8 0 0.2 80.26 152 2 1
Zm00001d016355 18 6 25 9 6 7 9 13 5 6 11 9 5 7 11 4 9 6 16 9 16 100 99 1 1
Zm00001d016406 27 25 32 27 24 24 16 11 9 12 13 11 9 10 10 9 7 8 6 10 7 86.46 303 2 2
Zm00001d016444 0 0 0 0 0.1 0 0 0 0 0 0 0 0 0 0.1 0 0 0 0 0 0 85.64 202 1 1
Zm00001d016457 0 0 0.3 0.1 0.1 0.3 0.2 0.2 0.2 0.3 0 0.1 0 0.1 0.4 0.1 1 0.6 0.4 0 0.3 82.15 325 5 1
Zm00001d016490 10 13 9 12 9 16 12 9 6 11 7 8 7 6 7 5 5 8 7 8 6 75.66 300 1 1
Zm00001d016500 0 0.5 0 0 0.1 0.4 0 0 0.1 0.1 0 0.1 0 0.2 0.1 0.1 0.1 0.5 0.1 0.3 0.5 78.12 64 1 0
Zm00001d016577 257 86 59 45 39 121 61 36 34 57 44 39 35 25 36 45 62 77 68 86 69 100 299 1 1
Zm00001d016599 2 1 1 0.8 0.4 0.9 2 2 2 4 2 2 3 2 4 3 2 0.4 0.6 0.5 0.8 85.54 249 2 2
Zm00001d016618 0 0 0 0.1 0 0 0 0 0 0 0 0 0 0 0 0 0 0 0.3 0 0 77.92 154 2 1
Zm00001d016655 53 40 59 49 41 29 10 12 6 7 11 11 4 14 7 6 25 25 25 8 33 100 139 1 1
Zm00001d016686 0 0 0 0 0 0 0 0 0 0 0 0 0 0 0 0 0.1 0 0 0 0 86.8 144 2 1
Zm00001d016696 0.3 1 2 1 6 3 2 1 1 2 2 3 2 2 2 0.9 7 1 4 1 4 100 38 1 0
Zm00001d016718 0 0.2 0 0 0 0 0 0.2 0 0.2 0 0.8 2 1 1 0.3 3 1 0 0.7 2 88.99 109 2 1
Zm00001d016743 0 0 0 0.1 0 0.3 0 1 0.9 0.3 0.4 0.7 0 0.3 0.3 0 2 0.3 0.3 0 0.4 100 150 1 1
Zm00001d016817 0.8 0.5 1 0.9 0.7 0.2 0 0 0 0 0.1 0.1 0 0.1 0 0 0 0 0 0 0 96.61 295 1 1
Zm00001d016890 6 4 5 4 4 4 3 2 2 3 2 3 3 2 3 3 3 5 7 6 6 86.64 367 1 1
Zm00001d017022 0 0 0 0 0 0 0 0.3 0 0.2 0.1 0.6 0.8 3 2 1 21 3 18 5 18 96.22 159 2 1
Zm00001d017031 0.3 0 0 0 0.8 0 1 2 2 3 0.9 1 0 0.1 0.5 3 145 35 179 123 1366 82.47 97 1 1
Zm00001d017033 2 3 0.2 0.7 0.3 0.9 0.5 0.1 0.3 0.3 2 6 23 34 34 122 271 446 232 108 233 84.21 114 1 1
Zm00001d017059 0 0 0 0.2 0 0 0 0 0 0 0 0 0 0 0 0 0 0 0 0 0 100 20 0 0
Zm00001d017090 18 7 7 6 7 12 5 6 4 8 6 7 3 5 6 5 19 6 17 8 10 83.5 200 3 1
Zm00001d017094 8 8 10 8 13 17 13 11 8 9 9 8 6 7 6 5 3 5 6 5 5 88.34 515 2 2
Zm00001d017102 0 0 0 0 0 0 0 0 0 0 0 0.2 4 0 0 0.4 0.8 0 0.5 0 0.8 93.82 81 1 1
Zm00001d017141 69 79 88 93 115 146 193 154 100 105 92 101 92 85 89 54 96 104 87 81 116 86.82 129 2 2
Zm00001d017169 73 67 74 95 105 102 149 133 106 106 111 108 95 88 100 68 97 85 99 91 115 95.71 70 2 0
Zm00001d017177 12 9 8 8 8 8 9 7 5 7 5 6 5 4 6 5 7 9 10 9 10 84.83 244 1 1
Zm00001d017206 18 18 13 18 22 26 30 30 15 25 20 16 19 16 21 30 58 69 52 52 69 78.01 141 1 1
Zm00001d017275 29 41 33 21 23 29 16 35 42 36 28 47 20 27 26 18 59 29 42 24 49 75.3 81 1 0
Zm00001d017360 12 12 11 11 9 8 6 4 3 5 4 4 6 4 5 5 4 6 6 7 5 81.57 369 1 1
Zm00001d017404 0.6 0.4 0.2 0.1 0 0.1 0 0.1 0.2 0.2 0.3 1 0 0.4 0 0 3 0.9 2 0.4 2 85.87 177 1 1
Zm00001d017422 3 14 19 18 11 2 0.7 3 3 2 0.2 0.5 2 0.7 1 0.4 0.6 0.1 0.4 0.4 1 82.97 235 2 2
Zm00001d017438 5 4 3 4 12 17 8 11 9 5 5 4 3 2 2 2 2 0 0.2 0.3 0.1 95.12 246 2 2
Zm00001d017454 0.6 1 2 2 1 0.5 0.3 0.6 0.5 0.8 0.5 0.6 0.8 0.8 2 0.4 1 0 0.2 0.2 0.1 100 231 1 1
Zm00001d017474 0.3 0.5 0.8 1 0 0.4 0.4 0.9 0.6 0.4 0.5 0.9 2 0.4 1 1 1 0.2 0.7 0.4 0.5 93.59 328 2 2
Zm00001d017497 1 1 2 1 2 1 1 0.7 1 0.9 0.6 1 0.4 0.6 1 0.3 0.4 0 0 0.1 0 100 316 1 1
Zm00001d017555 110 177 165 124 80 81 73 63 51 64 56 53 39 45 50 34 60 64 38 43 44 78.73 174 2 1
Zm00001d017591 0.7 1 1 0.5 0.3 0.3 0 0 0 0 0 0 0 0 0 0 0.1 0.2 0 0 0.1 82.73 278 2 2
Zm00001d017629 0 0 0 0 0 0 0 0 0 0 0 0 0.6 0 0 0 0 0 0 0 0 100 64 1 1
Zm00001d017657 0.3 0.2 0.1 0 0.8 0.4 0.3 0.1 0.1 0 0.2 0.2 0 0.1 0.3 0.6 1 0.8 1 2 3 97.53 284 2 2
Zm00001d017710 0 0 0 0.1 0 0 0.9 0.4 0.2 0 0.2 0.4 0 0.1 0.5 0.3 0 0 0 0 0.1 100 108 1 1
Zm00001d017782 99 27 25 7 3 0 0 0.8 0 0 0.2 0.4 0.9 0 0 0 0 0 0 0 0 100 96 1 1
Zm00001d017784 4 0.8 2 0.5 0 0.1 0 0.4 0.3 0.3 0.5 0.8 0.5 0.4 0.1 0.1 0.8 0.1 0.4 0.4 0.3 84.17 417 3 3
Zm00001d017789 6 5 4 1 0.1 0.6 0.3 0.9 0.8 0.7 1 2 0 1 0.3 0.6 0.8 1 1 0.2 2 86.63 202 3 1
Zm00001d017814 0 0 0 0 0.2 0 0 0.2 0 0 0 0 0 0 0 0 0 0 0.3 0 0 81.81 132 2 1
Zm00001d017896 0.1 0.1 0 0.1 0.1 0 0.2 0 0.1 0 0 0 0 0.1 0 0.1 0 0 0 0.1 0 100 81 1 1
Zm00001d017900 1 1 1 1 0.6 0.2 0.4 0.9 0.6 0.5 0.2 0.5 0.4 0.1 0.3 0.1 0.4 0.1 0.4 0 0.2 95.33 300 1 1
Zm00001d017953 21 22 45 60 73 38 35 53 40 39 43 43 58 50 66 86 73 35 47 52 38 100 53 1 1
Zm00001d017968 6 10 14 7 7 8 9 7 2 5 1 4 0 1 3 0 2 0 0 0.3 0.9 100 114 1 1
Zm00001d017990 0 1 0.4 0 0 0 0 0.6 0.3 0.8 3 10 27 24 49 214 432 674 450 495 505 92.98 114 2 0
Zm00001d017991 0 1 0 0.2 0 0 0.7 0.3 0 0.4 0.2 0.7 2 0.3 1 2 5 3 0.4 3 2 100 91 1 1
Zm00001d018013 54 44 44 57 35 25 14 12 10 14 12 12 13 9 10 8 8 19 16 14 18 86.73 98 1 1
Zm00001d018085 12 12 10 8 7 8 14 17 9 8 6 6 7 5 7 1 9 4 4 2 10 100 123 1 1
Zm00001d018087 3 2 2 0.9 1 5 14 15 18 16 8 11 18 9 12 7 8 0.7 1 2 2 77.64 331 4 1
Zm00001d018089 2 2 0.6 0.9 2 1 2 3 1 2 1 2 0 2 2 0.4 2 0.3 0.8 0.6 2 91.34 208 2 2
Zm00001d018276 5 4 8 6 8 6 7 7 5 3 4 4 4 3 2 2 2 0.8 2 1 3 100 143 1 1
Zm00001d018280 6 8 7 9 10 11 13 9 6 7 8 5 8 3 4 2 0.7 2 0.8 2 0.5 100 252 1 1
Zm00001d018292 0.4 0.1 0.1 0 0 0.2 0.4 0.3 0.1 0.2 0.2 0.3 0 0.1 0.1 0.3 0.9 0.7 0.6 0.4 0.9 92.72 646 2 1
Zm00001d018307 0.4 0.8 0.6 0.5 0.1 0.2 0.1 0.2 0.1 0.1 0.3 0.2 0.8 0.2 0.1 0.2 0.4 0.1 0.3 0.8 0.6 91.04 67 1 0
Zm00001d018365 9 6 7 6 7 6 3 4 3 4 4 4 3 3 3 2 3 3 3 3 2 82.92 1388 3 3
Zm00001d018388 9 7 10 6 4 5 2 4 2 2 3 4 3 6 4 5 17 10 13 4 13 79.84 253 2 1
Zm00001d018410 96 86 55 59 97 136 85 61 33 49 44 54 57 35 39 48 106 57 94 62 89 87.09 62 1 0
Zm00001d018433 0.1 0 0 0 0 0 0 0 0 0.3 0.2 0.6 0.2 0.4 0.4 0 0.5 0.9 2 0.2 0.9 77.73 247 2 2
Zm00001d018437 0 0 0.2 0.2 0.6 0.1 0 0 0 0.1 0 0 0 0 0.1 0 0.2 0 0 0 0 100 182 1 1
Zm00001d018510 0 0 0 0 0 0 0 0 0 0 0 0.1 0 0 0 0 0 0 0 0 0 75.54 184 2 1
Zm00001d018521 105 53 81 60 92 62 45 55 36 46 44 60 41 47 63 29 101 41 82 36 101 100 83 1 1
Zm00001d018530 7 1 5 3 3 2 0.6 1 0.8 0.8 1 1 0 0 0.8 0 1 0.2 0.6 0.2 0.8 87.92 207 3 3
Zm00001d018545 20 19 20 20 16 23 21 13 7 11 9 9 9 8 9 9 13 14 13 11 11 76.31 76 1 1
Zm00001d018553 0 0 0 0.2 0.3 0.1 0.4 0 0.1 0.1 0.3 0.1 0 0.3 0.3 0 0.1 0.1 0.1 0.1 0.1 89.36 301 1 1
Zm00001d018586 1 3 2 1 0.2 1 0 0.2 0.1 0 0 0 0 0.4 0 0 0 0 0 0 0.3 100 112 1 1
Zm00001d018616 37 54 55 57 56 64 68 50 48 56 51 48 43 40 42 32 29 34 31 29 30 77.41 341 2 1
Zm00001d018636 18 14 11 11 10 8 8 8 6 7 8 8 11 7 10 18 31 31 36 40 36 78.78 99 1 1
Zm00001d018661 0 0.3 0 0 1 0.8 2 1 0.4 0.9 1 1 3 0.6 1 0.8 0.2 0.3 0.3 1 0.4 87.56 193 2 1
Zm00001d018713 0 0 0 0 0.1 0 0.2 0.5 1 0.2 0.3 0.3 0 0.1 0.1 0 0 0.1 0 0 0 100 93 1 1
Zm00001d018718 14 14 10 10 8 10 10 13 7 6 6 6 6 6 5 5 9 6 9 6 13 79.19 322 2 2
Zm00001d018746 1 0.5 0.2 0.3 0 0.1 0.1 0 0.1 0 0 0.1 0.2 0.2 0.4 2 2 7 6 9 11 100 123 1 1
Zm00001d018750 0 0.1 0.1 0.2 2 0.7 0.7 0.3 0.2 0.2 0 0.3 0 0 0 0 0.2 0 0 0 0 91.44 374 2 2
Zm00001d018770 24 17 18 19 21 22 21 16 17 22 22 20 20 18 21 20 24 36 30 38 34 82.28 813 5 3
Zm00001d018809 3 6 9 7 15 17 21 22 16 16 18 39 12 14 15 6 27 5 16 6 11 100 28 0 0
Zm00001d018811 4 2 2 1 1 5 0 0.1 0 0.2 0.4 0 0.2 0 0.2 0 0 0.1 0 0 0.3 99.05 212 2 1
Zm00001d018844 0 0 0 0 0 0 0 0 0 0 0.1 0 0 0.1 0 0 0 0 0 0 0 88.77 187 1 1
Zm00001d018868 70 65 87 66 43 29 24 11 7 14 12 14 29 17 27 43 30 43 30 37 37 100 283 1 1
Zm00001d018894 12 11 11 10 13 20 14 11 9 10 9 9 7 6 8 8 9 12 7 9 9 77.72 229 2 1
Zm00001d018981 643 309 413 359 403 313 158 194 130 106 77 105 66 88 70 50 228 118 277 94 333 100 70 1 1
Zm00001d018986 58 38 44 44 49 41 26 36 36 42 42 38 39 36 42 43 24 35 36 37 33 96.36 358 2 2
Zm00001d019087 8 5 7 6 5 4 4 2 2 3 3 3 3 3 3 3 3 4 3 3 4 75.16 310 1 1
Zm00001d019092 2 0.9 0.5 0.3 0.7 3 3 5 2 2 2 2 1 0.9 0.5 0.1 0.1 0.2 0 0 0 100 86 1 1
Zm00001d019118 0 0 0 0 0.3 0.4 0.4 0.6 0.2 0.7 0.8 0.7 0 1 1 0.2 0.2 0.9 0 0.2 0 86.17 123 1 1
Zm00001d019166 10 10 7 9 7 5 6 5 4 5 5 4 4 3 4 4 4 6 4 5 6 79.63 388 1 1
Zm00001d019181 34 36 35 36 40 45 48 52 49 58 58 49 66 39 52 58 36 41 38 49 43 97.66 257 1 1
Zm00001d019214 0 0.8 6 3 4 2 0.7 0.8 0 0.1 0 0 0 0 0 0 0 0 0 0 0 81.22 293 3 2
Zm00001d019216 3 6 5 4 5 5 2 3 4 3 2 3 2 3 5 0.5 16 0.7 4 0.6 5 95.78 261 2 1
Zm00001d019222 0 0 0 0 0 0.3 0.4 0 0.1 0 0.3 0.5 3 0.3 0.3 0.2 0 0.1 0.7 0.2 0.6 93.41 167 3 1
Zm00001d019280 5 5 6 7 3 1 1 1 0.5 0.7 1 2 3 3 3 2 6 6 9 5 12 100 93 1 1
Zm00001d019377 2 4 5 6 2 1 0.1 0.2 0 0.1 0 0 0 0 0.1 0 0 0 0 0 0 76.85 337 2 2
Zm00001d019427 4 5 5 5 6 2 4 0.6 2 1 0.6 2 0 0.4 1 1 3 2 5 5 5 100 85 1 1
Zm00001d019434 0.2 0.5 0.5 0.9 0.1 0.6 0.1 0.2 0 0.1 0.1 0 0 0 0 0 0 0 0 0.2 0 100 326 1 1
Zm00001d019443 0.3 0.5 0.2 0.9 0.2 0.1 0.3 0 0.1 0.3 0.1 0.2 0.1 0.4 0.2 0.2 0.2 0.2 0.1 0.4 0.4 94.33 106 1 1
Zm00001d019453 17 18 27 112 516 703 347 189 53 48 10 12 6 16 11 16 25 3 11 12 5 93.97 83 1 1
Zm00001d019498 2 1 1 0.6 0.9 1 1 2 0.6 1 1 1 0 0.5 0.8 0.2 0.5 0.5 0.2 0.5 0.1 90.41 167 1 1
Zm00001d019590 6 4 5 3 3 2 0.8 0.9 0.4 2 1 1 0 0.7 0.7 0 0 0 0.5 0 0.4 94.15 171 1 1
Zm00001d019592 0.4 0 0 0 0 0 0 0.2 0 0 0 0 0 0 0 0 0 0 0 0.3 0 100 86 1 1
Zm00001d019596 0 0 0.1 0 0 0 0 0 0 0 0 0.1 0 0 0 0 0 0 0 0 0 87.67 349 2 2
Zm00001d019704 0 0.9 0 0.1 0 0 0.2 0 0.5 0.2 0.3 2 7 24 34 176 470 244 424 265 407 100 73 1 1
Zm00001d019710 0 0 0 0 0 0 0.1 0.1 0 0.1 0 0 0 0 0 0 0 0 0 0 0 81 200 1 1
Zm00001d019718 22 28 27 25 24 20 14 13 13 14 14 14 20 10 15 19 18 22 16 15 17 100 371 1 1
Zm00001d019760 0 0 0.1 0 0 0.7 2 2 1 1 2 2 2 1 3 1 0.5 0.5 0 0.4 0.3 81.11 180 1 1
Zm00001d019765 20 18 17 15 15 12 6 7 7 9 10 8 11 8 11 14 15 22 18 23 20 79.41 374 1 1
Zm00001d019896 0.7 2 0.7 0.4 0.4 0 0.3 0 0 0 0 0.2 3 0.1 0.3 0.2 0.3 1 0.7 1 0.3 86.66 120 1 1
Zm00001d020109 0.1 0.5 1 1 2 0.9 0.1 0.5 0.1 0 0.4 0.3 0.3 0.6 0 0.1 0.7 0.3 0.9 0.6 0.4 87.01 385 2 2
Zm00001d020110 9 5 4 6 4 4 2 2 0.8 2 2 2 4 3 3 3 6 8 7 7 7 100 101 1 1
Zm00001d020140 18 20 21 24 22 11 6 4 4 5 5 5 5 4 4 7 9 14 16 17 18 100 139 1 1
Zm00001d020191 0 0 0 0 0 0 0 0 0 0 0 0 0 0 0 0 0 0.1 0 0 0 79.86 144 1 1
Zm00001d020198 0 0.1 0 0 0 0 0 0 0.1 0.1 0.3 0.1 0 0.1 0.2 0 0 0 0.2 0 0 76.56 256 2 2
Zm00001d020222 5 5 4 7 7 8 7 5 3 5 6 6 8 3 6 5 8 12 9 10 12 75.64 156 3 1
Zm00001d020236 134 219 205 231 283 188 126 107 67 85 58 52 46 49 60 58 38 46 39 55 40 100 132 1 1
Zm00001d020267 56 32 56 42 35 17 8 12 8 12 11 16 7 9 12 8 27 17 27 24 32 81.75 296 3 2
Zm00001d020268 0 0.1 0 0 0 0 1 0.9 1 2 3 5 5 6 6 12 55 31 23 9 39 97.29 74 1 1
Zm00001d020269 0 0 0 0 0 0 0 0 0 0.1 0 0 0 0 0 0 0 0 0 0 0 82.81 355 2 2
Zm00001d020315 24 15 15 14 14 7 3 4 2 3 4 3 10 5 6 10 9 5 9 10 9 81.46 178 2 1
Zm00001d020348 2 1 1 2 0.7 3 7 8 6 8 8 10 4 4 5 2 3 1 3 0.7 2 82.22 180 2 1
Zm00001d020412 8 6 8 6 4 5 4 4 2 3 3 4 2 3 2 2 3 2 6 2 4 76.54 307 1 1
Zm00001d020460 5 1 3 1 0.2 2 1 1 1 1 0.9 2 3 2 0.6 0.1 2 0.6 1 0.5 2 79.72 370 2 2
Zm00001d020550 16 2 0.9 0.7 1 1 0.8 0.5 0.8 0.4 0.6 0.9 0 0.5 0.9 2 0.3 0.5 3 2 2 100 234 1 1
Zm00001d020551 0.9 0.2 0.2 0.4 0.2 0.3 0.2 0 0 0 0 0.1 0 0 0 0 0.2 0.1 0.7 0 0.4 100 175 1 1
Zm00001d020646 0.1 0.2 0.1 0.1 0.4 0 0.1 0 0 0 0 0 0 0 0 0 0 0 0 0 0 91.64 347 1 1
Zm00001d020653 0.3 0.1 0.1 0.1 0.2 0.6 0 0 0 0.2 0.3 0.3 0.6 0.1 0 0.5 0.2 0.1 0.4 0.3 0 76.79 293 3 2
Zm00001d020658 12 10 9 11 8 6 3 7 5 4 4 6 3 4 5 4 14 5 10 6 14 100 88 1 1
Zm00001d020670 2 2 4 3 4 3 0.9 1 0.6 0.6 0.5 0.7 0.6 0.3 0.8 0.1 0.7 0.2 0.3 0.2 0.4 76.87 333 2 2
Zm00001d020706 24 25 26 26 25 26 17 18 17 23 19 18 20 17 22 23 26 31 29 35 32 75.95 499 1 1
Zm00001d020718 0 0.3 0.3 0.2 0.2 0 0 0.1 0 0.1 0.1 0 0 0.1 0.1 0.5 0.1 1 1 1 1 100 72 1 1
Zm00001d020723 0 0.7 0.8 0 0 0 0 0 0.3 0 0.1 0.2 0.3 0.4 0.1 0.2 0 0.3 0.3 0 0 82.87 146 1 1
Zm00001d020725 0.3 0.5 0.8 0.9 1 0.4 0.3 0.6 0.4 0.3 0.1 0.4 0 0.3 0.7 0.4 3 0.9 3 0.8 2 96.82 252 1 1
Zm00001d020823 0.4 0 0 0 0 0 0 0 0 0 0 0.2 0 0.3 0 0 0.2 0 1 1 1 92.3 195 1 1
Zm00001d020837 1 2 3 2 3 1 0.4 1 0.6 0.4 0.5 2 0.2 0.7 0.7 0.1 1 0.2 0 0.3 3 80 265 1 1
Zm00001d020839 0 0.3 0.7 0.8 0.4 0 0.2 0 0.2 0.2 0 0.1 0 0 0 0 0 0 0 0 0 100 365 1 1
Zm00001d020896 0 0 0 0 0 0 0 0 0 0 0 0 0 0 0 0.1 0 0 0 0 0 100 165 1 1
Zm00001d020910 136 55 55 64 81 40 17 27 11 9 10 8 9 9 14 10 29 18 17 7 12 100 171 1 1
Zm00001d020938 0 0.2 0.3 0.7 2 9 16 17 13 15 15 18 14 10 11 11 27 15 31 18 25 100 92 1 1
Zm00001d020947 8 10 11 10 12 7 5 4 2 3 2 3 2 2 3 2 7 3 4 2 5 75.95 574 3 2
Zm00001d021000 48 39 45 44 23 15 9 8 5 9 9 10 13 8 11 12 13 17 21 24 19 80.25 238 1 1
Zm00001d021006 17 24 9 12 6 8 21 33 22 22 20 29 37 25 26 25 78 19 79 35 98 98.06 258 2 2
Zm00001d021010 2 3 1 1 2 0.9 0 0 0.1 0 0 0.3 0 0.6 0 0 2 0 0.6 0 0.3 100 127 1 1
Zm00001d021137 16 15 14 13 17 16 16 15 14 15 15 15 10 10 12 13 14 22 18 17 21 76.89 489 2 1
Zm00001d021160 7 6 9 9 7 8 5 1 0.3 1 2 0.3 3 1 3 0.3 7 2 2 1 2 85.71 84 1 1
Zm00001d021171 0.7 0.5 1 0.2 0 0.6 0 0.2 0.4 0.3 0.3 2 0 0.5 2 1 5 1 7 1 3 100 110 1 1
Zm00001d021191 0.1 0.2 0.3 0.7 0.7 4 5 4 3 3 3 3 0.9 2 3 1 0.9 0.8 0.8 0.5 0.5 77.41 456 2 2
Zm00001d021199 31 33 34 30 28 31 33 28 24 34 22 23 25 17 25 26 25 33 31 31 32 83.12 237 1 1
Zm00001d021225 13 14 12 14 12 7 3 4 3 4 3 4 6 4 5 7 12 13 15 14 12 77.27 88 1 0
Zm00001d021264 0.3 0.1 0 0.1 0 0 0 0 0.1 0 0 0 0 0.1 0 0 0 0.1 0 0 0 75.6 373 5 3
Zm00001d021273 0.2 0.9 1 1 2 5 5 3 3 4 5 5 6 1 1 1 0.9 0 0 0.6 0 100 139 1 1
Zm00001d021316 0 0 0.2 0 0.3 0.4 0.7 0 0 0 0 0 0 0.2 0.1 0.3 0.2 0.3 0 0 0.2 75.91 191 2 1
Zm00001d021341 0.2 0.1 0.2 0.2 0.3 1 0.1 0.1 0.1 0.2 0 0 0 0.2 0 0 0 0 0 0 0.1 75.71 280 3 2
Zm00001d021413 71 66 76 80 55 40 42 29 21 26 27 26 26 21 26 27 28 42 36 43 38 100 65 1 1
Zm00001d021469 4 2 2 2 0.5 0.1 0.1 0.1 0 0.1 0.2 0.3 0.5 0.8 0.7 2 3 3 3 3 3 92.05 2808 3 3
Zm00001d021591 3 3 2 1 3 0.5 0.2 0.4 0.1 0.3 0.2 0.1 0.7 0.6 0.3 0.3 1 1 2 0.7 2 78.61 360 3 2
Zm00001d021642 4 4 3 2 0.2 0.1 0.2 0.4 0.6 0.2 0.3 0.8 0 0.5 0.6 0.4 2 0.8 2 0.8 2 100 180 1 1
Zm00001d021676 29 25 25 21 20 33 19 12 12 22 18 20 25 14 18 25 33 45 35 34 45 89.9 773 3 3
Zm00001d021710 13 10 10 10 10 10 7 6 5 6 6 5 5 5 6 5 6 7 6 7 7 76.42 352 2 2
Zm00001d021711 2 0.3 0.3 0.7 0.7 0.5 2 3 2 3 3 3 1 4 3 3 5 4 6 2 5 83.33 114 1 1
Zm00001d021759 11 11 14 11 13 10 6 7 4 5 4 3 1 2 4 4 8 11 10 9 9 100 37 1 0
Zm00001d021816 0 0.8 2 0.9 0.2 0.8 0.2 0.3 0 0.5 0.3 0.6 0 0.4 0.5 0 1 0.7 0 0 0.6 100 166 1 1
Zm00001d021839 20 30 20 19 33 18 11 13 9 9 9 7 14 8 15 8 17 24 9 5 16 78.23 294 2 1
Zm00001d021845 67 59 75 68 51 34 27 26 20 22 21 20 29 25 28 30 34 63 73 84 90 97.01 134 1 1
Zm00001d021855 0 0 0 0 0 0 0 0.2 0 0 0 0 0 0 0 0 0 0 0 0 0 78.18 110 2 0
Zm00001d021858 53 29 33 33 32 27 24 23 18 20 27 27 26 25 31 38 42 60 43 48 53 91.35 1607 4 3
Zm00001d021873 19 18 21 22 19 22 18 16 12 22 18 17 23 16 26 23 14 22 12 16 13 94.57 258 1 1
Zm00001d021876 0 0.2 1 1 0 0.8 0.3 0.2 0.8 0.3 0.6 0.5 0 1 0.9 0 2 0 0 0 0.3 88.03 117 2 1
Zm00001d021890 66 60 62 62 48 32 27 22 18 27 25 24 30 19 27 27 28 38 33 41 32 97.36 228 2 1
Zm00001d021959 0 0 0 0 0 0 0 0 0 0.1 0 0.1 0 0 0 0 0.1 0 0 0.7 0.1 86.69 278 2 2
Zm00001d021977 0.3 0.3 0.8 0 2 2 0 0.8 0.4 0 0 0 0 0.4 0.7 0.9 11 1 7 3 7 100 99 1 1
Zm00001d021997 0 0 0 0 0 0 0 0 0 0 0 0.3 0 0 0 0 0 0 0 0 0 94.87 78 1 0
Zm00001d022001 0 0 0.1 0 0.2 0.3 0.2 0 0 0.4 0.1 0.2 0 0.1 0.2 0 0.6 0.1 0.1 0 0 80 285 1 1
Zm00001d022002 0 0 0 0 0 0 0 0 0 0 0 0.1 0 0 0 0 0 0 0 0 0 92.42 198 2 1
Zm00001d022023 0 0.3 0.5 0 0.3 0.8 0 0.3 0.5 0 0.4 1 0 0.3 0 0 0.4 0 0 0 0 100 86 1 1
Zm00001d022025 3 3 2 0.8 1 2 0 1 0.5 0.7 0.5 0.1 0.8 1 0.6 0.9 6 4 3 0.7 3 95.18 166 2 1
Zm00001d022055 0 0 0 0 0.2 0.3 0.2 0 0 0.1 0 0 0 0 0 0 0.2 0 0 0 0 100 138 1 1
Zm00001d022076 0 0 0 0 0 0 0 0 0 0 0 0.1 0 0.3 0 0 0 0 0 0 0 95.65 230 1 1
Zm00001d022106 47 64 58 45 39 47 28 25 27 24 22 23 19 18 22 19 23 18 20 20 23 78.67 483 2 1
Zm00001d022130 15 17 20 15 16 8 5 6 5 6 4 5 10 5 8 4 10 2 2 2 3 78.7 155 1 1
Zm00001d022139 262 273 122 152 168 227 58 40 31 35 49 29 49 28 51 49 62 86 51 46 53 86.51 89 1 1
Zm00001d022177 5 7 8 3 6 6 3 5 3 4 3 5 3 2 3 0.3 6 0.6 1 0.2 2 80.61 196 1 1
Zm00001d022189 16 16 18 17 13 11 9 8 9 9 9 9 9 7 9 9 13 17 15 18 20 81.37 247 1 1
Zm00001d022196 0 0 0 0 0 0 0 0 0 0 0 0 0 0.6 0 0 0.2 0 0 0.6 0 91.97 137 1 1
Zm00001d022211 2 0.6 0.7 0.5 0.3 0.3 0.3 0.4 0.2 0.3 0.4 0.7 2 2 3 4 17 18 23 12 37 84.37 160 2 2
Zm00001d022212 10 8 9 8 8 3 2 2 0.9 2 1 2 1 2 2 2 4 4 6 2 3 75.86 232 2 2
Zm00001d022243 37 28 25 28 23 22 10 13 12 12 12 13 17 16 18 20 27 45 50 53 57 91.86 209 2 2
Zm00001d022315 8 8 5 3 0.9 1 0.4 0.4 0.2 0.6 0.6 0.6 1 0.6 0.9 1 1 2 1 2 1 90.42 94 1 1
Zm00001d022319 0 0 0 0 0 0.5 0 0 0 0 0 0 0 0 0 0 0 0 0 0 0 91.6 131 2 2
Zm00001d022435 4 4 8 3 5 2 2 2 2 2 2 2 1 3 8 5 15 11 5 0.5 7 92.93 566 3 2
Zm00001d022461 4 3 11 6 7 8 13 24 12 16 9 11 10 11 16 5 7 3 5 3 3 100 96 1 1
Zm00001d022476 20 7 11 7 5 5 4 5 3 5 3 6 5 7 9 8 8 13 16 17 28 82.71 81 1 0
Zm00001d022481 23 15 17 17 15 11 7 6 5 8 8 8 10 8 10 11 11 17 12 17 15 81.46 912 3 3
Zm00001d022486 0 0 0 0 0 0 0 0 0 0 0 0 0 0 0 0 0 0 0 0.5 0 98.56 139 1 1
Zm00001d022487 30 34 41 45 37 41 40 39 23 31 26 23 28 20 20 22 24 30 17 30 35 100 153 1 1
Zm00001d022509 0.2 0 0.5 0.1 0.3 0.1 0 0 0 0.2 0.1 0 0 0.1 0 0 1 0 0 0.7 0 100 170 1 1
Zm00001d022525 8 5 4 3 5 7 8 10 8 9 7 10 9 7 8 4 3 1 1 2 1 79.8 515 3 3
Zm00001d022526 10 5 7 4 4 2 1 0.9 0.5 1 0.9 1 2 1 1 1 1 2 2 1 1 83.65 367 2 1
Zm00001d022552 0.5 0.5 2 0.5 0.9 0.1 0 0 0 0.2 0.2 0.1 0 0 0 0 0.5 0 0 0 0 84 200 1 1
Zm00001d022553 2 6 6 8 11 11 5 14 9 4 3 4 0.5 0.8 2 0.3 2 0.7 1 0.1 0.3 100 348 1 1
Zm00001d022624 18 12 8 6 5 5 2 3 1 4 3 4 4 3 3 2 6 5 10 3 10 80.18 111 1 1
Zm00001d023226 4 3 3 3 4 4 2 2 1 2 2 3 3 2 2 1 4 3 3 2 4 89.47 209 1 1
Zm00001d023242 42 24 29 42 65 40 11 7 6 7 6 6 8 6 9 7 3 5 3 4 3 82.01 139 1 1
Zm00001d023286 0 0 0 0 0 0 0 0.5 0 0 0 0 0 0 0 0 0 0 0 0 0 90.81 98 1 1
Zm00001d023289 0 0 0 0 0.3 0.5 0 0.5 0.2 0.2 0 0 0 0 0 0.3 0.7 0 0 0.4 0 96.93 98 2 1
Zm00001d023290 0.4 1 0.8 6 55 90 36 23 8 13 4 6 15 3 4 2 1 0.1 0.6 0.4 0.1 75.19 129 1 1
Zm00001d023369 0 0.1 0 0.1 0 0 0.3 0 0.2 0 0.2 0.1 0 0.1 0 0.1 0 0 0 0.2 0 80.7 228 1 1
Zm00001d023372 35 32 30 30 26 14 5 5 3 5 4 5 5 4 4 4 8 8 7 6 7 78.4 551 1 1
Zm00001d023385 4 4 2 5 2 2 0.7 0.3 0.9 0.5 0.7 0.9 0.6 0.6 0.8 0.8 3 2 1 0.2 3 100 112 1 1
Zm00001d023387 0 0.2 0.6 0 0.2 0.2 0 4 1 2 3 6 18 28 17 30 169 51 160 68 208 100 148 1 1
Zm00001d023402 3 2 2 3 1 1 2 0.5 0.1 0.3 0.4 0.6 1 0.4 0.2 0.1 0.7 0.3 1 0.3 0.5 90.32 155 1 1
Zm00001d023405 0 0 0 0 0 0 0 0 0 0 0.4 0 0 0.4 0 0.8 0 0.3 0.5 0 0 87.83 74 1 0
Zm00001d023411 3 3 3 4 3 2 3 2 0.6 0.6 0.4 0.8 0.8 0.7 0.3 0.1 1 0.4 1 0.5 0.8 81.89 453 2 2
Zm00001d023412 0.2 0 0 0 0 0 0 0 0 0 0 0 0 0 0 0 0 0 0 0 0 88.88 342 1 1
Zm00001d023453 0.6 0.2 0.3 1 0 0.2 1 1 4 3 2 4 6 4 3 2 2 0.2 3 2 0.2 100 146 1 1
Zm00001d023456 0.7 0.7 4 0.8 0.3 0.1 0 0.2 0 0.1 0.1 0.3 1 0.2 0 0 0 0 0 0 0 75.28 263 1 1
Zm00001d023461 1 0.7 0.7 0.5 2 0.5 0 0.4 0.2 0.2 0.2 0.3 0 0.1 0.2 0 1 0.1 0 0 0.9 82.38 176 1 1
Zm00001d023477 2 2 3 2 4 0.5 0 0 0.1 0 0 0.3 0 0 0.1 0 0.9 0.3 0 0.3 0.2 100 144 1 1
Zm00001d023496 1 1 2 0.7 1 0.2 0 0.3 0.2 0.9 0.2 0.5 0.6 0.3 2 0.8 0.4 0.3 0.3 0.5 0.2 78.2 156 2 1
Zm00001d023517 0 0 0 0 0 0 0 0 0 0 0 0 0 0.1 0 0 0 0.1 0 0 0 100 23 0 0
Zm00001d023539 1 0.8 1 0.8 0.7 2 1 2 2 1 2 1 0.4 1 1 0.5 2 1 2 0.2 2 87.41 461 4 3
Zm00001d023565 5 3 4 2 1 1 1 1 0.9 2 1 2 0 1 1 0.7 3 1 2 1 1 83.7 405 3 3
Zm00001d023595 0 0 0 0 0.1 0.2 0.6 0.6 0.2 0.1 0.2 0.2 0 0.1 0 0 0.1 0.2 0 0 0.1 78.04 41 0 0
Zm00001d023661 0 0 0 0 0 0 0 0 0 0 0 0 0 0.1 0 0 0 0 0 0 0 100 170 1 1
Zm00001d023693 0.1 0.7 1 0.3 0.3 2 1 0.1 0.2 0.4 0 0.1 0.6 0.1 0 0 0 0 0 0 0 95.58 181 1 1
Zm00001d023735 53 55 54 53 35 37 31 43 31 46 35 31 42 26 38 24 34 39 48 52 42 100 101 1 1
Zm00001d023747 0 0 0 0 0.1 0 0 0 0 0 0 0 0 0 0 0 0 0 0 0 0 78.57 154 2 2
Zm00001d023750 0 0 0 0 0 0 0.3 0 0 0 0 0.2 0 0.2 0 0 0 0 0 0 0 89.06 128 2 1
Zm00001d023753 2 2 4 3 0.3 0.1 0 0.2 0.1 0.3 0.9 0.8 0.2 0.8 0 0.1 0.5 0.4 0.8 0.2 0.3 78.18 243 1 1
Zm00001d023824 60 75 81 77 52 41 41 28 21 33 29 24 40 23 25 24 27 33 38 31 30 100 146 1 1
Zm00001d023877 18 36 36 35 24 34 30 25 19 17 17 17 10 13 15 14 15 20 13 18 15 86.13 202 2 2
Zm00001d023909 0 0 0 0 0 0 0 0.2 0 0 0 0 0 0 0 0.2 0 0 0 0 0 83.33 120 1 1
Zm00001d023928 0 0 0.2 0 0 0 0 0 0 0.1 0.1 0.1 0 0 0 0 0 0.1 0 0 0.1 92.94 85 2 0
Zm00001d024004 17 10 11 9 10 5 2 3 1 2 1 2 1 2 2 3 5 3 5 3 7 90.71 517 2 1
Zm00001d024041 47 31 31 35 24 17 15 13 10 13 14 11 10 8 10 8 7 8 7 8 6 100 297 1 1
Zm00001d024164 0 0 0.2 0 0.2 0 0 0 0 0 0 0 0 0 0 0 0 0 0 0 0 100 119 1 1
Zm00001d024213 12 5 5 4 5 3 2 3 3 3 3 3 2 3 2 1 5 3 4 5 7 87.3 260 2 1
Zm00001d024220 3 1 0.6 0.7 0.5 0 0 0.1 0 0 0 0 0 0 0 0 0 0 0 0 0 77.46 386 1 1
Zm00001d024324 8 6 11 4 7 4 1 0.8 0.3 0.7 0.5 0.9 0.7 0.6 6 2 13 6 5 2 13 96.77 186 1 1
Zm00001d024414 0 0.2 0.3 0.1 0 0.2 0 0.3 0.5 1 1 12 15 16 22 23 467 27 155 29 310 86.79 159 2 2
Zm00001d024442 0.3 0.7 0.8 0.6 0.2 0 0.2 0 0.1 0.4 0.2 0.3 0 0.1 0.3 0.1 2 0.7 0.4 0.2 0.9 80.28 213 1 1
Zm00001d024460 0 0 0 0 0 0 0 0 0.1 0.1 0 0 0 0.1 0.8 1 16 4 5 3 8 90.69 129 2 2
Zm00001d024471 0.1 0.2 0.4 0.6 0.6 0.7 0.4 0 0.1 0 0.1 0 0 0 0.1 0.3 0.3 0 0 0 0 88.73 71 1 1
Zm00001d024538 11 9 12 11 9 8 4 5 3 2 2 3 2 2 3 3 9 5 9 2 13 77.6 317 2 1
Zm00001d024579 0 0 0 0 0 0 0 0.4 0 0 0 0.1 0 0 0 0 0 0 0 0 0 90.9 143 2 2
Zm00001d024680 0 0 0 0 0 0 0.6 0 0 0.1 0 0.4 0 0.1 0.3 0 0 0.1 0 0 0.1 89.6 250 2 2
Zm00001d024700 5 3 0.4 1 3 0.6 1 0.3 0.1 0.6 0.7 0.6 2 1 0.5 1 2 2 2 0.8 3 100 231 1 1
Zm00001d024786 0 0 0.1 0 0.3 0 0 0 0 0 0 0 0 0 0 0 0.1 0 0 0 0 77.74 301 2 1
Zm00001d024798 0.3 0.3 0 0 0.3 0 0 0 0 0.4 0.2 0.3 0 0 0 0 0 0 1 0 0 91.86 86 1 1
Zm00001d024833 2 3 2 2 3 3 2 2 1 2 1 2 2 0.9 0.8 1 0.3 0.7 0.7 0.7 0.8 77.35 340 1 1
Zm00001d024935 8 5 7 5 4 6 5 7 5 3 4 3 3 4 6 3 4 6 4 4 6 93.89 311 2 2
Zm00001d025145 0 0 0 0.7 0 0 0 0 0 0 0.3 0 0 0.2 0.8 2 4 3 0 2 3 90.9 66 1 0
Zm00001d025148 0 0 0.2 0 0 0 0 0 0 0 0 0 0.2 0.2 0.2 0.4 0.9 0.4 0.2 0.2 0.9 75.79 219 1 1
Zm00001d025171 15 12 12 13 17 10 9 11 7 10 9 8 8 8 10 10 12 14 11 14 10 93.36 226 1 1
Zm00001d025241 44 45 40 36 40 47 68 146 169 187 204 207 268 204 235 224 79 9 22 69 17 100 110 1 1
Zm00001d025281 0 0.2 0 0 0.1 0.1 0.3 0.3 0.4 0.3 0.4 0.4 0.1 0.3 0.6 1 4 3 4 2 3 100 142 1 1
Zm00001d025322 0 6 7 8 3 2 1 0.9 1 0.6 1 1 0.9 2 2 1 0.9 0.5 0.8 1 2 85.81 148 1 1
Zm00001d025345 8 8 5 4 3 2 1 0.7 0.3 0.3 0.5 0.2 0.4 0.5 0 0 0 0 0 0.4 0 79.04 105 1 1
Zm00001d025361 0.2 3 2 2 4 18 5 0.5 0.8 1 3 1 0 0.8 0.6 3 4 3 3 2 3 92.79 111 2 1
Zm00001d025377 0.7 0.3 0.5 0.3 1 0 0 0 0 0.9 0 0 0 0 0 0 2 0 0 0 0 100 78 1 1
Zm00001d025417 0 0.2 0 0 0 0.2 0 0 0 0.5 0 0 0 0 0 0 0 0 0.5 0 0 84.7 85 2 0
Zm00001d025430 0.3 0 0 0.1 0.9 0 0 0 0 0 0 0 0 0.4 0 0 0.2 0 0 0 0.2 76.96 204 2 1
Zm00001d025460 16 10 14 15 11 10 5 5 4 8 5 6 8 6 6 9 12 14 12 14 12 79.29 314 2 2
Zm00001d025490 0 0 0 0 0 2 4 3 3 3 0.9 1 0 0.9 1 1 6 0.8 1 0.3 5 77.39 146 1 1
Zm00001d025587 0 0 0 0.3 0 0.2 0 0.1 0.1 0.1 0.1 0.1 0 0 0 0 0 0 0 0 0 81.37 102 2 0
Zm00001d025661 5 3 3 5 4 3 2 2 2 1 1 2 1 2 3 2 6 9 11 6 8 86.11 36 0 0
Zm00001d025682 0 0 0 0.1 0 0.4 0.9 0.7 0 0.3 1 0.2 0 0.1 0.2 0.6 0.2 0.3 0 0 0.9 77.47 182 1 1
Zm00001d025692 20 18 15 15 15 21 16 20 19 18 19 15 13 12 15 13 13 13 10 12 13 94.64 355 2 2
Zm00001d025763 61 55 52 64 53 44 45 39 33 46 44 37 34 34 39 36 29 46 35 37 49 100 222 1 1
Zm00001d025769 0 0.1 0.1 0.1 0.2 0.4 0.2 0.3 0.4 0.4 0.7 0.3 0.2 0.4 0.2 0.3 0.1 0 0.3 0.3 0.2 77.24 189 1 1
Zm00001d025781 0 0 0 0 0 0 0 0 0 0 0 0 0 0 0 0 0.1 0 0 0 0.1 92.44 172 1 1
Zm00001d025829 0 0 0 0 0 0 0 0 0 0.1 0 0.1 0 0 0 0 0 0 0 0 0 100 45 1 0
Zm00001d025845 5 5 5 7 8 9 8 5 3 5 4 3 3 4 3 3 5 3 4 2 5 89.24 158 2 2
Zm00001d025855 15 12 17 16 8 6 4 4 3 4 3 4 3 3 3 3 4 7 7 7 8 100 78 1 1
Zm00001d025901 3 2 1 1 3 1 7 9 10 7 6 5 10 5 4 4 0.6 0.3 0.4 0.6 0.3 100 32 1 0
Zm00001d025952 0 0 0 0.2 0 0.3 0.2 0.1 0 0.1 0.2 0.2 0 0.1 0 0 0.1 0.1 0 0 0.2 100 134 1 1
Zm00001d025960 1 1 2 1 2 1 0.5 0.4 0.6 0.7 0.6 0.9 0.5 0.9 1 1 2 3 5 2 4 99.66 302 1 1
Zm00001d025982 3 1 3 3 3 4 2 2 1 3 2 3 1 2 3 2 7 5 8 4 10 78.64 206 1 1
Zm00001d025985 4 3 5 4 3 3 2 4 2 2 2 3 0.8 2 2 1 2 0.6 1 0.9 2 77.69 390 3 2
Zm00001d025989 6 5 7 10 7 5 6 6 3 3 3 3 4 2 3 0.9 2 3 3 3 3 80.76 78 1 1
Zm00001d025993 1 0.5 2 0.7 0.8 0.1 0.3 0 0 0 0 0 0 0 0.2 0 0 0 0 0 0 100 260 1 1
Zm00001d026017 0.9 1 0.9 0.5 0.7 0.4 3 3 2 3 3 3 1 1 2 1 4 4 2 4 12 88.3 453 4 3
Zm00001d026026 21 12 9 14 15 14 21 14 10 13 15 15 10 10 14 12 10 14 6 8 8 91.87 160 2 2
Zm00001d026031 11 16 10 14 12 13 10 9 7 8 7 6 7 4 7 4 6 7 4 6 5 83.69 92 1 0
Zm00001d026036 25 22 17 18 14 12 7 7 5 7 5 5 6 4 5 3 6 7 7 6 9 80.07 261 1 1
Zm00001d026037 0 1 0.7 0.8 0 0 7 6 6 16 45 187 170 244 216 605 2302 943 2600 867 3069 100 112 1 1
Zm00001d026084 11 8 17 13 15 8 3 4 5 4 3 3 0.2 1 2 0.2 3 0.9 2 0.1 1 77.62 496 4 2
Zm00001d026096 6 6 14 11 8 3 1 2 3 4 1 3 2 2 2 0.4 3 0.8 0.4 0.7 2 94.66 356 2 2
Zm00001d026119 13 6 8 12 6 12 10 11 6 12 11 9 4 7 13 5 11 7 10 5 7 88.7 124 2 1
Zm00001d026159 0 0 0 0 0 0.2 0 0 0 0 0 0 0 0 0 0 0.3 0 1 0 0 100 69 1 1
Zm00001d026173 2 0.2 0.2 0.1 0 0.1 0 0.2 0.1 0.3 0.2 0.4 1 0.3 0 0.2 0.6 0.2 0.6 0.7 2 82.97 141 1 1
Zm00001d026182 3 3 5 6 7 4 0.5 2 2 1 2 2 2 0.6 1 0 2 0 0 0 0.2 80.39 204 2 2
Zm00001d026205 0.7 1 2 2 2 3 0.9 0.2 0.6 0 0.2 0.3 0 0.3 0.6 0.2 0.6 0.6 0.1 0.4 0.4 100 87 1 1
Zm00001d026224 21 22 42 33 17 10 11 6 7 8 7 9 6 5 6 4 15 4 13 7 14 100 178 1 1
Zm00001d026271 2 2 3 1 2 2 0.3 1 0.9 2 1 3 1 2 5 0.4 8 0.2 2 0.4 3 81.08 222 1 1
Zm00001d026278 78 87 107 119 133 190 220 317 163 207 143 133 112 117 131 89 168 254 172 153 305 94.91 118 2 1
Zm00001d026297 2 2 3 2 2 6 3 0.8 2 7 8 5 0 3 5 3 4 2 0 1 2 100 80 1 1
Zm00001d026304 0 0 0 0 0 0 0.5 0 0 0 0 0 0 0 0 0 0 0 0 0 0 100 191 1 1
Zm00001d026318 1 0.3 0.8 0.4 0.6 0.2 0.4 0.1 0 0.1 0.2 0.2 0.6 0 0.3 0 2 0.2 0.2 0 0 86.91 321 2 1
Zm00001d026339 0 0 0 0 0.1 0.1 0.3 0 0.1 0.2 0 0.3 0 0 0.4 0.1 0.3 0.2 0 0.2 0.5 100 136 1 1
Zm00001d026345 4 4 3 2 4 3 2 0.9 0.9 2 1 1 2 1 1 2 2 2 2 3 2 87.23 658 4 4
Zm00001d026404 0.1 0.3 0.2 0 3 4 1 1 0.3 1 0.2 0.6 0.9 0.3 0.3 0.1 0.1 1 0.3 1 4 100 171 1 1
Zm00001d026444 0.2 0 0 0 0 0 0 0 0.1 0 0 0.2 0 0.2 0 0 0 0 0 0 0 83.05 242 3 1
Zm00001d026480 3 4 3 4 7 3 2 0.8 0.1 0.4 0.2 0.3 0 0.1 0.1 0.3 1 0.8 1 0.5 0.6 79.88 169 2 1
Zm00001d026486 3 0.5 2 1 2 3 0.6 0.2 0.3 0.6 0.3 0.6 0.8 1 1 2 1 2 1 0 2 85.46 172 1 1
Zm00001d026493 0.1 0.1 0 0.1 0 0.2 0 0 0.1 0 0 0.3 0 0 0.1 0 0 0 0 0.2 0 79.33 271 1 1
Zm00001d026500 0.2 6 3 4 20 15 11 18 18 30 25 33 13 21 32 26 9 5 6 11 4 100 174 1 1
Zm00001d026519 0 0 0 0 1 0.5 1 0.2 0.5 0.7 0.5 0.6 0 0.4 0.2 0.3 0.9 2 0.2 0.3 0.4 78.94 152 1 1
Zm00001d026563 7 2 5 3 1 2 1 0.9 2 0 0.6 1 3 0.8 4 1 7 7 3 3 7 88.2 178 2 1
Zm00001d026611 0 0.2 0.2 0.1 0.1 0 0 0 0 0 0.1 0.1 0 0.1 0 0.5 3 0.6 2 2 3 95.11 225 2 1
Zm00001d026628 0.1 0.1 0 1 1 0.7 0 0.5 0.4 0.4 0.5 0.2 0 0.2 0.1 0.1 1 0.1 0.5 0.2 2 85.78 211 1 1
Zm00001d026630 39 61 47 48 71 64 39 33 25 27 22 26 24 22 23 23 24 22 27 20 18 77.04 305 2 2
Zm00001d026651 24 12 17 11 9 15 9 12 11 9 7 9 5 6 6 6 15 5 18 7 17 100 174 1 1
Zm00001d026652 4 2 2 2 2 1 0.6 1 0.5 0.6 0.7 0.9 2 0.9 1 1 6 2 4 1 7 77.07 397 4 3
Zm00001d027288 161 155 133 106 84 92 105 42 36 42 44 44 36 30 35 32 44 69 67 45 70 100 211 1 1
Zm00001d027335 1 1 2 2 2 1 0.3 0.1 0.3 0.2 0.6 2 3 2 2 3 5 6 7 5 5 78.73 809 4 4
Zm00001d027370 0.1 0.4 0.3 0.3 0.8 0.3 0.1 0.2 0.2 0 0 0 0 0 0.1 0 0.2 0 0.1 0 0.2 82.92 533 1 1
Zm00001d027449 0.1 1 1 2 3 3 1 2 3 2 3 2 3 2 3 3 3 3 2 1 1 96.88 225 2 1
Zm00001d027478 4 4 4 4 3 9 5 5 5 5 6 5 1 4 4 3 4 2 2 3 2 85.18 135 2 1
Zm00001d027576 35 41 44 39 36 28 14 12 9 14 10 11 11 11 12 17 30 41 45 35 54 100 188 1 1
Zm00001d027588 9 5 5 5 5 3 3 2 1 2 2 2 3 2 2 2 3 3 4 4 4 100 90 1 1
Zm00001d027589 2 6 5 2 3 6 1 1 0.7 0.7 0.6 0.3 0.9 0.1 0.1 0 0.1 0 0 0 0.1 89.85 404 3 2
Zm00001d027662 0.9 0.2 0.3 2 0.4 0.1 0.1 0 0 0.2 0.2 0.1 0.2 0.3 0.2 0.5 0.6 0.4 0.7 0.4 0.4 100 88 1 1
Zm00001d027705 0 0 0 0 0.2 0 0 0 0 0 0 0 0 0 0 0 0 0 0 0 0 100 55 1 1
Zm00001d027708 8 7 9 7 8 8 3 3 1 2 2 1 3 1 3 2 3 3 2 1 3 86.24 407 2 2
Zm00001d027758 9 7 6 7 6 5 6 4 3 5 4 4 5 3 3 2 3 5 5 4 4 100 60 1 1
Zm00001d027820 0.4 1 13 287 868 546 158 151 17 5 0.5 0.3 0 0.2 0 0 0 0 0 0 0 83.2 131 1 1
Zm00001d027821 0.2 0.4 6 79 736 499 132 63 18 11 3 2 0.7 0.6 0.5 0.2 0 0 0 0 0 100 125 1 1
Zm00001d027858 0.3 0 0 0 0 0 0 0 0 0 0 0.3 0 0.2 0.2 0 0 1 0 0 0 75.94 79 1 0
Zm00001d027869 11 15 12 10 12 14 9 8 6 9 7 7 6 6 7 7 9 11 8 10 10 84.14 82 1 1
Zm00001d027889 0 0 0 0.4 0 0 0 0 0 0 0.2 0 0 0 0 0 0 0 0 0 0 80 40 0 0
Zm00001d027900 62 29 32 29 39 71 20 16 13 14 13 12 20 9 14 11 34 29 17 11 25 93.56 202 2 2
Zm00001d027935 0.9 0.4 0 0.2 0 0 0.4 0 0 0 0 0 0 0.2 0.4 0.2 0.7 0.2 0.6 0.2 0.3 81.67 251 2 2
Zm00001d027945 0.5 0.1 0 0 0 0.4 0 0.1 0.1 0.8 0.5 0.3 0 0.1 0.3 0.3 0.1 0.1 1 0 0 77.08 96 1 0
Zm00001d027969 16 10 11 10 9 11 10 9 9 11 11 11 13 9 12 11 9 14 11 16 14 76.94 1197 5 5
Zm00001d027973 6 5 9 5 4 2 1 1 2 0.8 2 2 1 2 1 1 0.4 0.9 1 0.2 0.4 100 177 1 1
Zm00001d027988 12 10 55 16 20 13 6 5 2 4 3 5 7 9 26 4 38 18 12 4 12 100 131 1 1
Zm00001d027992 5 3 5 4 3 2 0.7 0.7 1 1 0.4 1 1 1 6 2 8 8 2 3 6 100 177 1 1
Zm00001d027998 0.2 0.4 1 0.2 0.6 0.5 0.1 0.3 0.3 0.2 0.2 0.5 0.4 0.3 0.2 0.2 1 1 0.8 0.8 1 85.71 245 2 1
Zm00001d028024 51 70 72 44 32 42 28 23 19 30 27 24 36 22 33 37 36 46 27 41 35 100 437 1 1
Zm00001d028047 1 0.9 2 1 1 0.7 0.5 0.5 0.4 0.5 0.6 0.6 0.2 0.4 0.4 0.4 0.7 1 0.3 0.5 0.6 85.55 90 1 1
Zm00001d028072 0 0.1 0 0 0 0.1 0 0.3 0.4 0.8 0.6 2 0.7 2 2 4 4 9 6 2 4 90.74 108 1 1
Zm00001d028097 19 23 16 14 14 16 14 11 9 12 10 10 11 7 9 8 9 12 12 11 11 100 351 1 1
Zm00001d028119 19 11 17 16 9 7 4 3 2 3 4 4 4 4 3 4 4 6 8 7 6 100 51 1 1
Zm00001d028129 16 22 8 8 6 7 2 4 3 4 3 2 1 2 1 0.8 2 3 2 2 2 100 59 1 1
Zm00001d028174 13 6 8 7 7 6 6 6 4 7 8 8 8 5 8 6 11 18 18 18 20 100 96 1 1
Zm00001d028185 6 2 1 2 2 1 0.5 0.7 0.7 0.7 0.7 0.9 2 2 5 10 12 7 12 8 9 87.61 323 2 1
Zm00001d028339 13 11 12 12 13 11 8 6 7 11 10 9 10 9 12 11 11 16 17 16 16 82.69 780 4 3
Zm00001d028340 0 0.2 0.3 0.6 0 0 0 0.1 0 0 0.2 0 0 0 0 0 0 0 0.1 0 0 100 98 1 1
Zm00001d028445 0 0 0 0 0 0 0 0 0 0 0 0 0 0 0.1 0 0 0 0 0 0 95.5 89 1 1
Zm00001d028510 0 2 2 1 2 0.4 0.2 0.3 1 1 2 2 0 0.8 0.5 0.5 2 1 1 2 1 87.13 381 4 2
Zm00001d028579 39 32 40 38 35 27 23 18 14 19 16 18 16 15 16 16 16 18 16 23 19 100 301 1 1
Zm00001d028584 0 0 0 0 0 0 0 0.2 0 0 0 0 0 0 0.1 0.4 0.2 0.2 0 1 0.2 100 158 1 1
Zm00001d028598 12 21 14 10 14 8 2 5 3 5 4 2 4 5 6 2 4 12 6 8 9 79.79 99 1 1
Zm00001d028606 49 67 63 60 63 65 42 41 37 44 41 41 36 34 42 31 37 40 34 33 33 90.8 87 1 0
Zm00001d028695 25 24 19 17 18 17 21 16 10 15 10 10 12 8 9 7 10 8 12 9 8 100 169 1 1
Zm00001d028696 10 6 5 6 3 2 2 1 2 3 4 3 3 2 2 0.7 1 0.8 2 0.9 1 76.08 322 1 1
Zm00001d028708 39 192 134 141 53 17 7 20 13 9 7 13 12 7 8 5 25 3 14 6 13 100 57 1 1
Zm00001d028714 5 6 14 8 5 10 16 19 14 9 7 8 5 4 4 0.2 0.8 0 0.2 0.1 0.2 100 78 1 1
Zm00001d028740 0 0 0 0 0.8 0.2 0.3 0 0 0.1 0.3 0 0 0 0.1 0.2 0.3 0.4 0 0 0 100 194 1 1
Zm00001d028756 0.2 0.4 0.2 0.1 0.1 0 0 0 0 0 0 0 0 0 0 0 0 0 0 0 0 83.72 258 1 1
Zm00001d028771 10 8 8 8 4 4 2 2 2 2 2 2 4 3 3 2 0.8 1 1 1 0.6 81.67 131 2 1
Zm00001d028778 3 5 3 2 3 4 6 4 5 6 4 5 4 2 4 4 12 6 10 5 9 100 307 1 1
Zm00001d028841 14 5 11 7 8 3 0.5 0.9 1 0.7 0.3 0.6 0 0.7 0.1 0 1 0.5 0.4 0.2 2 86.72 354 1 1
Zm00001d028898 9 7 5 5 4 7 4 5 3 5 4 5 6 4 4 5 9 9 9 10 9 100 79 1 1
Zm00001d028916 7 5 6 4 9 3 0.6 0.9 0.1 0.3 0.3 0.4 0 0.1 0.7 0.3 1 0.8 1 0.2 2 90.86 208 2 2
Zm00001d028953 0 0.3 0 0 0.3 0 0.3 0 0.1 0 0 0.1 0 0.2 0.3 0.3 2 1 0 0 0.8 84.57 201 2 1
Zm00001d028976 0 0 0 0 0 0 0 0 0.1 0 0 0 0 0 0 0 0 0 0 0 0 76.19 168 2 1
Zm00001d029051 6 2 2 1 0.4 0.9 1 0.2 0.3 0.4 0.6 0.5 2 0.9 1 2 3 3 2 0.9 2 75.57 438 4 2
Zm00001d029052 0.8 1 0.5 0.9 0.8 0.2 5 5 5 4 2 6 5 6 8 11 96 20 78 22 104 94.33 159 2 1
Zm00001d029102 86 96 96 76 61 18 9 20 9 10 7 7 4 5 7 6 21 35 17 34 62 100 132 1 1
Zm00001d029126 9 5 2 3 3 2 0.4 1 0.3 0.4 0.4 0.3 0.1 0.1 0.2 0.2 1 0.5 1 1 0.4 91.12 462 2 1
Zm00001d029172 0 0 0 0 0 0.3 0 0 0.1 0 0.1 0.1 0.5 0 0.3 0 0 0 0.7 0 0 100 173 1 1
Zm00001d029222 0 0 0 0 0 0 0 0 0 0 0 0 0 0 0 0 0.1 0 0 0 0 81.88 254 1 1
Zm00001d029233 10 7 8 5 16 6 3 2 1 3 0.7 0.6 0 0 0.4 0 0.2 0 0 0 0 86.75 151 1 1
Zm00001d029257 13 12 8 6 4 6 10 12 9 13 11 14 14 11 15 27 29 65 63 48 69 100 108 1 1
Zm00001d029330 0 0 0 0.2 0 0 0 0 0 0.4 0.1 0.3 0 0 0 0 0 0 0 0 0 100 139 1 1
Zm00001d029349 0.8 1 0 0.6 0.5 0 0 0.1 0.2 0.3 0.7 4 7 11 10 52 261 144 118 79 216 89.5 181 2 2
Zm00001d029352 17 15 15 15 12 11 10 7 5 9 9 9 8 7 9 8 10 15 12 14 12 76.48 757 5 4
Zm00001d029377 1 1 1 1 0.8 0.4 0.5 0.4 0.4 0.8 1 1 2 1 0.6 1 0.3 0.2 0.1 0.8 0.6 97.08 274 2 2
Zm00001d029404 0 0 0 0 0 0 0.2 0 0 0.1 0 0 0 0 0.2 1 0 0 0.8 0 0.2 100 63 1 1
Zm00001d029426 51 38 43 51 35 23 16 12 9 14 13 14 20 13 15 18 14 23 20 23 24 84.01 269 1 1
Zm00001d029448 170 115 61 61 71 97 38 34 24 27 30 24 25 19 28 22 24 27 22 22 23 87.83 189 2 2
Zm00001d029468 0.2 0.6 0.3 0.7 0.2 0.9 0.4 0.3 0.1 0.1 0.2 0.2 1 0.2 0.1 0.3 2 1 1 0.5 2 100 81 1 1
Zm00001d029480 0 0 0 0 0 0 0 0 0 0 0 0.6 0 0 0 0 0 0 0 0 0 100 61 1 1
Zm00001d029498 23 24 26 22 32 30 23 36 29 25 23 24 22 24 28 24 34 33 33 30 38 100 254 1 1
Zm00001d029505 0.8 0.9 0.2 0.4 0.1 0.2 0 0.2 0.2 0 0 0.1 0 0.2 0.1 0.1 0.2 0 0 0 0 76.57 222 2 1
Zm00001d029512 0.2 0.6 0.2 0.9 6 36 32 32 25 26 33 31 15 16 17 3 4 0.9 0.9 2 2 84.04 351 3 2
Zm00001d029524 6 0.7 0.1 0.1 1 0.9 0.2 0.2 0.1 0 0.1 0 0 0 0 0 0 0.1 0.1 0 0 93.64 346 3 2
Zm00001d029527 202 152 194 176 204 251 177 150 108 122 124 104 59 78 81 38 39 45 42 34 38 100 183 1 1
Zm00001d029546 0 0 0 0 0.6 0 2 0.8 0.5 0.6 0.3 0.4 1 1 3 6 19 7 10 7 10 88.6 79 2 0
Zm00001d029562 0 0 0.7 0 0 0.4 0 0.1 0 0 0.2 0 0 0 0 0 0 0.3 0 0.6 0 100 51 1 1
Zm00001d029576 7 9 7 8 7 11 12 9 7 11 7 7 7 5 6 5 8 11 10 8 12 87.43 191 2 1
Zm00001d029586 0 0 0 0 0 0.2 0 0 0 0 0.1 0 0 0 0 0 0 0 0.5 0.3 0.4 78.96 233 4 2
Zm00001d029595 70 75 68 79 85 69 28 42 47 36 43 46 33 37 43 29 80 61 51 45 72 76.62 77 1 0
Zm00001d029599 1 0 0.7 0.5 0.2 0.8 0 0.6 0.7 0.4 0 0.7 0.6 0.6 0.8 0.9 0.7 0.4 0.5 0.3 0.4 100 229 1 1
Zm00001d029646 0.3 0.7 0.5 0.7 0.3 0.1 0.2 0.1 0.2 0.3 0.2 0.3 0.2 0.2 0.3 0.4 0.3 0.5 0.3 0.4 0.8 100 50 1 0
Zm00001d029710 0.4 1 2 1 0.6 0.9 1 0.7 0.3 0.6 1 0.7 0 0.9 0.6 1 0.9 1 0.7 2 1 85.23 149 1 1
Zm00001d029711 0.9 4 3 4 5 2 0.5 1 0.1 0.5 0.4 0.6 0.5 0.3 0.5 0.1 0 0.2 0.2 0 0 79.09 397 2 2
Zm00001d029716 4 4 3 3 1 1 0.8 1 2 1 1 2 7 3 3 1 1 1 0.7 2 0.4 88.88 171 1 1
Zm00001d029729 0.1 0.2 0.1 0 0.3 0.4 0 0 0 0.1 0 0.1 0 0 0 0 0 0.2 0 0 0 91.58 202 2 1
Zm00001d029787 0 0 0 0 0 0 0 0 0 0 0 0 0 0 0 0.2 0 0 0 0.1 0.1 84.09 44 0 0
Zm00001d029917 0 0 0 0 0 0.1 0 0 0 0.1 0 0.1 0 0.2 0.1 0.2 1 0.5 0 0 0.3 83.57 341 2 2
Zm00001d029937 3 2 2 2 0.8 1 1 1 1 1 1 1 2 0.7 0.8 0.5 2 1 0.9 0.7 2 90.92 507 2 2
Zm00001d029986 0 0 0 0 0 0 0 0.1 0 0 0 0 0 0.1 0 0.1 0.1 0.4 0.2 0.5 0.8 80.41 143 2 1
Zm00001d030004 0.1 0.1 0.6 0.1 0 0.2 0 0 0 0.1 0 0.1 0 0.1 0 0 0.3 0.1 0 0 0.2 100 298 1 1
Zm00001d030024 0 0 0.2 0 0 0 0 0 0 0 0 0 0 0 0 0 0 0 0 0 0 84.38 269 1 1
Zm00001d030051 22 15 16 15 14 14 13 14 15 18 16 17 21 17 23 21 20 27 23 29 23 100 83 1 1
Zm00001d030053 21 21 20 14 7 4 2 3 2 2 3 3 5 3 4 7 13 16 12 9 13 82.25 417 2 2
Zm00001d030098 2 0.8 1 0.6 1 0.6 0.4 0.8 0.5 0.6 0.8 1 0.1 1 1 1 5 1 2 0.3 4 93.5 308 3 2
Zm00001d030106 9 8 7 7 4 2 3 3 3 3 3 3 3 3 4 5 7 11 11 14 13 100 54 1 1
Zm00001d030124 0 0.1 0 0 0 0.1 0.1 0 0.1 0.1 0 0.1 0 0.1 0.5 0 0 0.1 0 0 0 76.47 102 2 0
Zm00001d030163 20 17 17 13 8 9 4 5 6 5 5 7 8 8 13 11 16 15 11 6 9 89.97 459 4 2
Zm00001d030300 6 5 5 4 3 3 3 3 3 4 2 3 2 1 2 1 3 6 5 6 7 83.72 172 1 1
Zm00001d030301 32 36 35 34 39 23 16 10 11 14 12 13 19 10 15 21 26 39 30 38 30 100 91 1 1
Zm00001d030316 26 25 25 15 6 22 30 67 33 22 16 6 0.5 0.3 0 0 0 0 0 0 0 82.12 481 1 1
Zm00001d030406 0 0 0 0.1 0 0 0.4 0.1 0.3 0.2 0.1 0.2 0.8 0.1 0 0 0 0 0 0 0 96.17 209 2 2
Zm00001d030516 0.5 1 1 1 0.7 0.3 1 0.8 0.5 0.8 0.5 0.5 0.6 0.2 0.5 0.6 0.2 0.1 0.3 0.1 0.1 76.16 407 2 2
Zm00001d030530 14 6 16 5 7 12 1 1 2 3 0.9 2 3 1 0.2 0.7 0.3 0.2 2 0.3 0.8 100 127 1 1
Zm00001d030575 0.5 0.5 2 1 0.7 0.4 0.6 0 0 0.2 0.1 0.2 0 0.4 0 0 0.9 1 2 0 3 100 114 1 1
Zm00001d030602 0 0 0 0 0 0 0 0 0 0 0 0.2 0 0 0 0 0 0 0 0 0 88.81 161 2 1
Zm00001d030659 46 39 40 36 32 25 14 13 13 17 17 17 16 17 23 29 42 58 49 55 55 75.69 1502 7 4
Zm00001d030727 12 7 5 3 2 0.5 0.4 0.3 0.4 0.4 1 1 0.8 1 1 0.5 2 2 3 0.9 2 83.28 341 3 2
Zm00001d030739 26 22 23 22 21 20 14 15 13 18 15 13 13 11 14 11 10 14 15 16 15 79.45 258 2 1
Zm00001d030743 0 0.5 0 0.4 0.2 0 0.1 0.2 0 0.1 0.1 0.2 0 0.2 0.1 0 0 0.1 0.3 0 0 77.27 176 1 1
Zm00001d030782 6 4 4 4 2 4 6 5 3 3 4 4 4 4 3 2 0.8 1 0.8 2 1 90.19 367 2 2
Zm00001d030841 2 2 5 2 1 1 0.6 0.6 0.2 0.3 0.3 0.2 0 0.3 0.3 0 0.4 0.1 0.3 0.2 0.1 90.41 240 1 1
Zm00001d030858 0 0 0 0 0.1 0.5 0.4 1 0.9 1 4 3 2 4 8 14 5 2 1 5 1 89.16 277 1 1
Zm00001d030891 9 8 6 8 5 4 1 0.4 0.3 0.4 0.8 0.8 0.2 2 0.6 0.4 2 0.8 1 0.9 1 86.61 366 2 1
Zm00001d030915 3 2 3 5 7 3 4 4 3 3 3 4 2 6 6 4 15 8 20 4 20 93.39 106 1 1
Zm00001d031101 12 9 9 8 8 7 5 7 5 6 5 5 6 5 6 8 11 10 14 10 11 100 268 1 1
Zm00001d031129 0.6 0.5 0.6 0.4 0.1 0.1 0 0.2 0.2 0.1 0.2 0.2 0 0.4 0.2 0.1 1 0.3 0.1 0.1 1 93.01 573 1 1
Zm00001d031184 20 17 18 19 27 21 13 22 11 12 7 10 5 7 8 6 12 6 10 8 12 83.81 241 3 1
Zm00001d031192 0.4 0.4 0 0.2 0.6 0.7 0.5 0.4 0.4 0.1 0 0.1 0 0 0.1 0 0.2 0 0 0 0.3 81.48 135 2 2
Zm00001d031199 0 0 0.1 0 0.1 0.1 0 0.3 0 0 0 0.1 0 0 0 0 0 0 0 0 0 94.53 128 2 2
Zm00001d031202 0.3 0.3 0 0 0.6 0 0.2 0.2 0 0.2 0.2 0 0 0.4 0.4 0 0 0.3 0.9 0 0.6 84.21 171 1 1
Zm00001d031228 0 0.2 0.3 0.3 0.2 0 0 0 0 0 0.8 1 9 7 11 200 714 669 581 591 1030 100 164 1 1
Zm00001d031269 28 37 40 33 25 28 20 15 11 13 13 12 9 10 10 9 15 17 15 10 15 85.66 286 1 1
Zm00001d031286 6 0.7 4 2 2 0 0 0 0.2 0 0 0 0 0 1 0 0.5 0 0 0 0 100 72 1 1
Zm00001d031326 37 40 36 30 33 51 33 14 12 22 22 20 18 16 19 23 26 35 26 28 25 75.67 633 2 2
Zm00001d031334 3 0.3 1 0.3 0.2 0 0 0.2 0 0.2 0.2 0 0 0.2 0 0.2 0.2 0.5 1 0.5 2 98.85 174 2 1
Zm00001d031339 0 0 0 0 0 0 0 0 0 0 0 0.1 0 0 0 0 0 0 0 0 0 97.31 149 2 2
Zm00001d031451 2 2 4 2 0.7 0.2 0.2 0.6 0.3 0.3 0.1 0.3 0.6 0.1 0.1 0 0.3 0 0.1 0 0.1 79.15 403 3 2
Zm00001d031454 3 3 5 3 3 3 1 2 0.9 0.9 0.7 0.9 0.3 0.4 0.6 0.2 3 1 1 0.9 2 81.8 643 2 2
Zm00001d031516 0 0 0 0 0 0 0 1 0 0.8 0.9 0.9 0.8 1 1 0 0 0 0.5 0.5 0 88.23 170 2 2
Zm00001d031545 9 9 7 6 5 4 3 6 3 3 4 4 3 3 3 2 10 4 6 4 9 90.07 272 2 2
Zm00001d031546 0.2 1 1 0.4 0.4 2 0 0.6 0.3 0.8 0.6 0.7 1 0.4 0.4 0 0 0 0 0.6 0.3 95.23 126 1 1
Zm00001d031570 34 44 43 40 33 35 27 26 27 32 36 33 37 31 36 40 24 31 23 37 30 79.2 1005 4 2
Zm00001d031572 22 24 21 16 15 17 15 15 12 10 15 12 7 9 10 10 13 17 19 15 15 100 72 1 1
Zm00001d031580 8 7 12 11 15 15 7 7 5 6 5 5 3 4 5 3 8 7 5 2 6 80.67 238 2 1
Zm00001d031581 10 8 7 6 7 7 6 8 7 7 7 7 8 8 10 11 10 17 14 20 16 84.88 225 1 1
Zm00001d031586 0.5 0.3 0.7 0.2 0 0.1 0.4 0 0.2 0.1 0.1 0 0 0.2 0 0 0 0.2 0 0 0 77.6 250 1 1
Zm00001d031597 0.1 0.1 0 0.4 0.3 0.3 0 0.1 0.1 0.1 0.1 0.2 0 0.1 0 0.1 0.1 0.2 0.1 0.1 0.4 79.71 276 2 1
Zm00001d031611 136 164 153 135 167 228 195 118 75 119 94 96 75 75 96 137 259 339 309 272 358 78.26 46 0 0
Zm00001d031690 0.5 2 3 2 2 1 0.5 1 0.6 0.2 0.5 0.4 0 0.1 0.1 0.5 0.9 0.4 1 0.7 0.6 100 84 1 1
Zm00001d031702 0.1 0.1 0.4 0.1 0.2 0.1 0.3 0.2 0.3 0.4 0.4 0.1 0.1 0.1 0.2 0.2 0.2 0.3 0.1 0.1 0.1 100 71 1 1
Zm00001d031723 9 10 8 7 6 8 6 6 6 5 6 5 6 5 7 7 13 16 12 12 14 76.12 465 2 2
Zm00001d031741 6 3 6 3 4 3 3 4 2 3 3 4 2 3 3 2 5 4 3 2 10 84.06 295 3 2
Zm00001d031748 0 0 0 0 0 0 0 0 0 0 0.1 0.1 0 0 0 0 0 0 0 0 0 97.84 186 2 1
Zm00001d031798 0 0 0 0 0.2 0.2 0 0 0 0 0.1 0 0 0 0 0 0 0 0 0 0 100 231 1 1
Zm00001d031800 2 3 4 3 3 2 0.6 2 0.6 0.3 0 0 0 0.1 0.2 0 0 0.3 0.5 0.5 0.2 75.3 162 1 1
Zm00001d031863 9 7 10 9 8 6 4 3 2 3 3 3 3 3 3 3 4 6 5 5 5 96.49 57 1 0
Zm00001d031878 208 133 118 141 28 0.8 0.6 5 0.2 0 0.8 0.2 1 0.2 0.1 0 0.2 0 0 0 0 100 279 1 1
Zm00001d031911 5 5 7 6 7 4 1 1 1 2 2 2 2 1 0.9 1 2 4 3 4 4 76.59 594 3 3
Zm00001d031939 146 170 172 163 203 214 142 142 72 83 73 80 48 54 73 78 151 184 141 136 175 100 63 1 1
Zm00001d031941 78 69 64 73 69 62 53 40 30 38 38 34 43 31 39 49 61 94 78 75 82 89.13 230 1 1
Zm00001d031946 2 1 2 2 4 2 2 3 2 2 2 2 0.5 2 2 1 2 1 2 2 3 86.36 44 0 0
Zm00001d031947 0 0.3 2 0 0 0.9 0.4 0.3 0 0.2 0.7 0 0 0.2 0.4 0 0 0.3 0 0 0.4 82.66 75 1 0
Zm00001d031961 58 85 83 71 100 121 29 47 39 50 29 29 28 17 23 12 19 14 15 14 11 100 25 0 0
Zm00001d031985 3 2 2 3 2 0.7 1 2 4 3 2 8 1 5 2 0.2 15 1 2 0.7 7 75.15 165 2 0
Zm00001d032012 0.6 0.4 1 0.7 1 1 0 0 2 1 1 1 0 0.9 2 0.4 1 0 0 0 0.7 100 139 1 1
Zm00001d032023 0 0 0.4 2 3 0.7 0 0.2 0 0 0 0 0 0 0 0.3 0 0 0 0 0 100 107 1 1
Zm00001d032102 3 8 3 4 5 5 8 9 5 10 10 9 21 9 24 20 23 19 8 4 8 100 196 1 1
Zm00001d032138 0.1 0 0 0 0 0 0 0 0 0.1 0 0 0 0 0 0 0.1 0 0.4 0 0 100 264 1 1
Zm00001d032139 7 5 7 7 6 5 4 6 5 5 4 4 4 3 3 2 3 6 4 4 6 85.52 76 2 0
Zm00001d032190 5 3 3 3 3 2 1 0.9 0.6 0.9 0.9 1 0.7 0.9 0.9 0.8 2 2 1 1 2 81.84 336 1 1
Zm00001d032220 8 6 8 9 6 4 4 3 3 4 4 4 5 4 5 5 6 10 9 12 10 81.25 96 1 1
Zm00001d032239 127 73 106 56 38 41 36 37 17 23 21 19 17 10 10 9 19 20 24 13 28 100 193 1 1
Zm00001d032285 1 0.3 0.3 0.6 0.4 0.5 0.5 0 0.1 0 0 0 0 0 0.5 0 0.1 0.4 0 0 0 78.98 257 1 1
Zm00001d032295 26 31 31 28 33 15 13 18 12 14 11 12 18 11 22 17 67 47 72 40 75 75.95 262 2 1
Zm00001d032306 0.2 0.4 0.4 0.3 2 4 3 3 2 2 4 3 2 2 2 0.9 0.8 0.4 0.8 0.9 1 80.72 166 2 1
Zm00001d032324 0.6 1 0.4 0.6 1 0.4 0 0.9 0.5 0.1 0.7 0.7 0 0.6 0.6 0.1 1 0.3 1 0.2 0.4 78.49 186 2 1
Zm00001d032350 51 58 59 67 50 41 24 20 17 20 17 21 21 15 18 18 24 34 28 29 28 76.53 196 2 1
Zm00001d032372 3 2 3 3 3 2 1 3 1 1 1 0.8 0.9 0.5 0.8 2 3 5 5 3 5 88.23 187 2 2
Zm00001d032404 5 2 2 3 0.9 0.9 0.7 0.9 0.5 0.7 0.8 1 1 0.8 1 1 2 3 2 3 2 81.63 98 2 0
Zm00001d032410 0 0.1 0.2 0 0 0.1 0 0 0 0 0 0 0 0.1 0 0 0 0 0 0 0 96.87 224 1 1
Zm00001d032494 0.4 0 0 0 0 0 0 0 0 0 0 0 0 0 0 0 0 0 0 0 0 80.82 146 1 1
Zm00001d032506 0 0 0 0 0 0.4 0.3 0 0.2 0 0 0.6 0 0 0.3 2 2 0.6 0.3 0 1 85.84 113 1 1
Zm00001d032527 2 10 7 6 7 2 0.4 1 0.7 0.6 0.2 0.6 0.1 0.5 0.4 0.3 0.4 0 0.1 0.3 0 100 93 1 1
Zm00001d032535 0.1 12 2 4 2 19 138 654 494 328 296 280 115 153 204 51 25 1 4 18 2 100 70 1 1
Zm00001d032563 0.6 0.1 0.2 0 0.4 0 0 0 0 0 0.1 0.1 0 0 0 0 0 0.2 0 0 0 100 194 1 1
Zm00001d032578 0.1 0.4 0.8 0.3 0.8 1 3 2 2 2 2 2 1 2 2 0.4 0.2 0 0.1 0.1 0 90.76 249 2 1
Zm00001d032617 16 11 10 9 11 12 12 12 9 10 8 8 13 7 9 7 7 9 6 7 8 79.78 94 1 1
Zm00001d032653 0.2 0.2 0.1 0.1 0.2 0.1 0 0 0.1 0.2 0 0.1 0 0 0 0 0 0 0.1 0 0 83.33 270 1 1
Zm00001d032672 2 4 1 0 0 0 0 0.2 0.3 0 0.4 0.6 0.3 0.5 1 0 2 0 0 0 2 81.32 166 1 1
Zm00001d032673 0 0 0 0 0 0 0 0 0 0 0 0 0 0 0 0.3 0 0 0 0 0 100 85 1 1
Zm00001d032688 0.4 4 1 0.7 0.8 1 0.7 0.5 0.5 0.8 0.8 0.5 0.7 1 0.8 0.7 4 2 4 1 3 84.97 213 1 1
Zm00001d032739 8 7 7 7 7 6 5 5 3 5 4 4 4 3 4 4 5 7 6 6 7 82.39 443 2 2
Zm00001d032748 79 71 74 73 83 119 113 39 29 52 51 54 44 31 36 33 39 56 37 47 39 96.82 409 1 1
Zm00001d032771 2 3 2 2 0.3 0.3 1 0.7 0.2 0 0.2 0.6 0 0 0 0.4 0.9 0 0 0 0 87.83 74 1 0
Zm00001d032822 2 0.5 0.3 0.1 0 0.5 0.1 0.8 0.3 0.7 2 2 3 1 2 3 14 7 6 3 10 100 257 1 1
Zm00001d032823 0.3 0.3 0 0.1 0 0 0.2 0 0 0 0 0.1 0 0 0.3 0.1 0.3 0.7 0.2 0.4 1 100 207 1 1
Zm00001d032825 36 87 54 52 148 63 32 51 47 27 46 29 48 55 107 133 551 456 620 291 337 100 227 1 1
Zm00001d032835 0 0 0 0 0 0.2 0 0 0 0.3 0 0.2 0 0 0 0 0 0 0.4 0 0 80 70 1 0
Zm00001d032836 1 1 1 0.9 0.6 3 3 3 3 2 3 2 2 2 2 2 2 2 1 0.9 1 97.93 388 2 2
Zm00001d032837 0.6 2 2 2 2 4 4 5 4 4 4 5 2 3 4 3 2 0.8 1 1 2 76.68 386 3 3
Zm00001d032838 2 7 7 12 13 10 5 5 3 4 2 2 2 2 4 2 3 2 0.5 0.5 2 89.75 166 2 1
Zm00001d032873 34 43 34 35 40 28 18 17 15 19 21 28 24 22 28 26 103 73 78 42 103 97.6 375 1 1
Zm00001d032939 88 57 71 50 41 27 22 24 17 18 24 23 24 23 20 13 26 23 21 32 30 78.42 190 1 1
Zm00001d032976 2 0.2 0.5 0.5 0.1 0.3 0 0.1 0.3 0.1 0.1 0.2 0 0 0.6 0 1 0.4 0.5 0 1 83 253 2 1
Zm00001d032999 7 4 5 5 5 4 2 2 2 3 2 3 2 2 3 1 2 0.3 1 1 0.8 87.77 450 2 2
Zm00001d033003 2 3 3 2 1 1 0.8 0.2 0.6 0.9 0.7 0.4 0 0 0 0 0.2 0 0 0 0 100 116 1 1
Zm00001d033015 0.1 0.2 0 0 0 0.1 0 0 0 0 0 0 0 0.2 0 0 1 0.6 0.2 0.2 0.3 82.35 221 2 1
Zm00001d033064 0 0 0 0 0 0 0 0 0 0 0 0 0 0 0 0 1 0.6 0.4 0.2 1 90.9 198 1 1
Zm00001d033106 0 0 0 0 0 0 0 0 0 0 0 0 0 0 0 0.3 0 0 0 0 0 94.11 85 1 1
Zm00001d033176 2 2 1 2 1 0.8 0.2 0.2 0.4 0.1 0.7 0.7 2 0.6 0.9 1 2 3 4 2 3 94.8 250 1 1
Zm00001d033189 19 21 16 13 5 5 3 3 2 4 3 2 1 1 2 2 5 4 4 4 3 75.75 198 3 1
Zm00001d033223 3 2 2 2 2 1 2 2 1 2 1 1 2 1 1 1 1 2 1 2 2 98.55 207 1 1
Zm00001d033317 13 15 11 15 15 8 8 11 3 6 5 5 4 4 4 5 10 13 17 11 12 85.29 170 2 2
Zm00001d033355 0 0.1 0.1 0.2 0.5 1 3 1 2 3 2 2 2 1 1 0.7 0.2 0.4 0.4 0.6 0.2 97.91 96 1 1
Zm00001d033358 0 0 0 0 0 0 0 0 0.2 0 0 0 0 0 0 0 0 0 0 0 0 100 68 1 1
Zm00001d033363 0 0 0.2 0.2 1 0.6 0.5 0.4 0.3 0.6 0.4 0.4 0 0.2 0.6 0 0.4 0.2 0 0 0 90 260 2 2
Zm00001d033374 13 21 21 23 29 15 6 4 5 4 6 5 8 3 7 10 8 16 15 13 13 94.11 51 0 0
Zm00001d033389 18 11 6 3 10 21 4 2 0.2 3 2 2 0 2 4 3 12 4 5 4 6 77.11 118 1 1
Zm00001d033404 7 3 3 3 0.9 0.8 0.9 0.6 1 1 0.6 0.8 0.2 0.6 0.1 0.1 0.4 0.7 0.6 0.3 0.6 100 59 1 1
Zm00001d033456 1 2 3 2 1 2 0.7 0.7 0.9 0.7 0.8 0.9 0.5 0.7 0.5 0.1 1 1 2 0.5 2 89.37 433 1 1
Zm00001d033477 2 2 3 2 3 2 2 1 1 2 2 2 1 2 2 1 2 3 2 3 2 98.43 64 1 0
Zm00001d033481 8 6 7 6 4 2 2 1 2 2 2 3 3 2 2 2 4 6 6 5 7 91.42 280 2 2
Zm00001d033483 564 907 578 722 406 260 208 207 194 250 251 196 312 183 283 247 197 110 156 137 141 100 100 1 1
Zm00001d033578 9 10 10 11 12 10 11 10 10 8 8 8 7 5 8 8 7 9 8 8 11 100 219 1 1
Zm00001d033588 0.2 0 0 0 0 0 0 0 0 0 0 0 0 0 0 0 0 0.1 0 0 0 89.18 111 1 1
Zm00001d033640 29 47 26 27 30 33 28 22 19 23 25 20 29 15 24 21 27 41 34 33 43 86.14 166 1 1
Zm00001d033646 84 74 79 84 50 39 30 21 15 22 19 18 21 16 21 22 24 36 33 36 42 85.75 337 2 2
Zm00001d033673 0.5 0.9 0.7 0.2 0.1 0.1 0 0 0 0 0 0 0 0 0 0 0 0 0 0 0 75.13 366 2 2
Zm00001d033686 0 0.4 0 0 0 0 0 0 0 0 0.3 0.1 0 0.1 0.3 1 2 1 6 9 13 77.83 194 1 1
Zm00001d033698 0 0 0 0 0 0 0 0 0 0 0 0.1 0 0 0 0 2 3 6 4 3 100 41 1 0
Zm00001d033700 0 0 0.5 0 0 0 0 0 0 0 0.2 0.3 0 0.3 0 0.7 7 0.6 2 3 10 100 82 1 1
Zm00001d033782 0 2 0.9 1 0.3 1 0.7 0.8 2 3 3 6 2 7 11 15 231 60 98 58 198 100 95 1 1
Zm00001d033791 0.5 0 0 0 0 0 0 0 0 0.1 0 0 0 0 0.1 0.1 0.3 0 0.3 0.3 0 82.68 231 3 2
Zm00001d033826 4 2 3 3 2 2 1 1 1 2 1 1 2 1 1 1 1 1 2 1 3 76.92 208 2 1
Zm00001d033835 0 0.1 0 0.1 0.1 0.6 0 0 0 0 0 0 0 0.1 0.5 0.6 3 3 0.8 1 2 100 195 1 1
Zm00001d033846 3 7 3 9 30 36 113 164 135 85 125 114 42 85 88 48 118 25 63 32 27 100 99 1 1
Zm00001d033893 1 0.1 0 0.1 0.9 0.2 0 0.3 0.3 0.3 0.1 0.1 0 0.1 0 0 0.2 0.1 0.4 0 0 91.86 123 2 1
Zm00001d033937 0 0.4 0.1 0.1 0 0.1 5 7 8 7 9 8 7 7 8 6 2 0.3 0.5 3 0.1 100 294 1 1
Zm00001d033967 26 14 18 21 17 9 6 5 6 7 5 6 9 4 5 5 4 6 3 5 6 78.01 382 1 1
Zm00001d034031 1 4 9 5 4 2 2 2 1 2 1 0.8 0.3 1 5 1 3 4 1 2 2 100 151 1 1
Zm00001d034043 23 21 25 22 15 11 7 3 3 5 6 8 6 5 7 8 12 16 12 17 14 100 87 1 1
Zm00001d034046 0.2 0.1 0 0 0.2 0.1 0.1 0.2 0 0 0 0.1 0 0.1 0 0 0.1 0 0 0 0 100 19 0 0
Zm00001d034060 0 0.2 0 0 0 0.1 0 0 0.1 0 0 0 0 0 0 0 0 0 0 0.2 0 100 28 0 0
Zm00001d034061 0 0 0 0 0 0.1 0.3 0 0.3 0.1 0.1 0.1 0 0.1 0.1 0 0.2 0 0 0 0 100 41 1 0
Zm00001d034103 2 0.4 0.3 0 0 0.2 0.5 1 1 3 3 3 2 4 4 4 16 5 5 6 5 100 123 1 1
Zm00001d034188 25 50 63 42 36 41 16 24 19 21 20 26 29 25 40 42 64 68 36 37 37 100 36 1 0
Zm00001d034219 0.2 0.8 0.8 0.7 0.7 0.4 0.1 0.2 0 0.1 0.2 0.2 0 0.1 0.2 0.1 1 0.5 0.3 0.5 0.1 100 150 1 1
Zm00001d034238 0.3 0 0 0 0 0 0 0 0 0 0 0 0.6 0.2 0 0 0 0 0 0.4 0.2 96.11 103 2 1
Zm00001d034278 85 20 21 13 12 12 5 7 4 5 5 5 7 3 3 2 2 2 4 2 2 75.38 451 5 3
Zm00001d034339 5 7 6 7 5 2 2 1 1 3 2 2 0.3 2 4 0.9 6 2 0.3 2 3 100 128 1 1
Zm00001d034359 0.9 0.9 3 0.7 0.8 0.9 0 0.7 0 0.3 0.5 0.5 0 0.2 0.1 0 0.2 1 0.1 0.1 0.9 79.48 273 2 2
Zm00001d034407 6 10 12 10 9 6 5 6 4 5 4 4 5 2 4 2 5 4 6 4 4 81.73 104 1 1
Zm00001d034435 0.2 0 0 0 0 0.1 0.3 0.2 0 0.2 0.1 0.6 0 0.1 0.7 2 13 9 12 8 15 100 166 1 1
Zm00001d034479 167 77 168 168 133 60 34 26 26 28 24 29 8 25 23 12 45 19 51 10 44 100 273 1 1
Zm00001d034480 96 93 107 79 84 69 52 41 33 38 39 33 26 29 29 20 14 18 18 19 17 100 209 1 1
Zm00001d034482 0 0.9 0 0 0 0 0 0 0 0.4 0 0 0 0 0 0 0 0 0 0 0 77.9 86 1 0
Zm00001d034483 0 0 0 0 0 0 0 0 0 0 0 0 0 0 0 0 0.7 0 0 0 0 100 90 1 1
Zm00001d034554 0 0 0 0 0 0 0 0 0 0 0 0.1 0 0 0 0 0 0 0 0 0 76.92 65 1 0
Zm00001d034571 2 3 2 3 1 1 1 1 1 2 2 3 3 2 3 8 16 20 15 23 19 88.7 239 3 2
Zm00001d034611 0.8 0 0.3 0 0 0 0 0 0 0 0 0 0 0.1 0 0 3 0.2 0 0 0.3 94.57 129 1 1
Zm00001d034653 0 0.2 0.2 0.2 0 0 0 0 0 0.1 0 0.1 0 0 0 0 0 0 0 0 0 87.5 224 3 2
Zm00001d034668 10 8 7 10 6 5 3 3 2 3 1 2 3 1 2 2 3 3 4 5 3 94.4 268 3 3
Zm00001d034690 0 0 0 0 0 0 0 0 0 0 0.1 0 0 0 0.1 0.8 0.2 0.3 0 0 0.2 78.2 234 1 1
Zm00001d034705 0 0.2 2 1 0.7 1 0.8 1 2 2 0.3 0.9 0 1 0.3 0 1 1 0.3 0 0.6 87.17 117 2 1
Zm00001d034751 45 30 36 28 27 37 28 28 18 24 16 28 14 16 15 7 34 13 14 6 24 86.5 163 1 1
Zm00001d034768 10 23 17 19 34 63 64 50 41 44 44 38 34 27 38 31 38 48 41 46 42 76.58 205 1 1
Zm00001d034809 39 29 31 32 25 26 23 14 10 16 14 16 16 12 13 16 14 24 20 21 22 100 98 1 1
Zm00001d034822 0 0 0 0 0 0.2 0 0 0 0 0.4 0 0 0 0 0 0.8 0 0 0 0 100 126 1 1
Zm00001d034827 0 0.1 0 0.1 0 0.1 0.5 0.9 1 0.7 2 3 0.3 2 0.9 0.9 6 4 10 4 14 76.66 300 2 2
Zm00001d034830 0.1 0.1 0.1 0 0 0 0 0 0 0 0 0 0 0 0 0 0 0.1 0 0 0 78.57 560 3 2
Zm00001d034835 8 8 6 7 6 5 3 2 2 3 3 3 5 3 4 5 6 11 8 9 10 91.92 793 4 3
Zm00001d034849 3 3 3 3 4 4 3 2 3 4 4 4 7 3 3 3 7 7 5 5 8 80.89 246 1 1
Zm00001d034874 0.5 1 2 1 2 1 0.2 0.4 0.6 0.2 0.2 0.2 0.2 0.4 0.1 0 0.8 0 0.4 0 0.5 84.18 215 1 1
Zm00001d034966 0 0 0 0 0 0 0 0 0 0 0 0 0 0 0.2 0 0 0 0 0 0 76.61 124 1 1
Zm00001d034985 0 0 0 0 0 0 0 0 0 0 0 0 0 0 0 0 0 0 0 0.6 0 100 20 0 0
Zm00001d034992 0 0 0 0 0 0.1 0 0.1 0 0 0.1 0.1 0 0.2 0 0.1 0.4 0.2 0.2 0 0 78.96 233 3 1
Zm00001d035000 1 1 1 1 1 1 1 0.8 4 10 23 123 58 240 370 172 2171 309 572 169 1025 79.06 129 1 1
Zm00001d035024 2 2 2 1 0.3 0 0.3 6 8 2 2 2 3 3 4 3 3 0 2 0.5 0 83.12 326 3 1
Zm00001d035027 0.2 0 0 0 0 0 0 0 0.1 0.6 0.9 0.9 0.7 0.7 0.3 0.7 3 1 3 1 6 87.76 335 3 2
Zm00001d035044 76 46 51 48 33 30 24 22 17 19 23 25 22 20 27 23 36 55 57 53 67 80.19 702 2 2
Zm00001d035079 0 0 0.3 0 0 1 0 0.2 0.1 0.4 0.1 1 0 0 0.4 0 0.3 0 3 0.7 0.3 86.55 119 1 1
Zm00001d035118 2 5 4 7 4 4 2 1 2 2 0.9 1 2 0.5 1 0.7 0.5 1 2 2 0 100 82 1 1
Zm00001d035223 0 0 0.3 0 0 0.2 0.4 0.2 0.1 0.3 0.1 0.2 0 0.1 0.1 0 0 0.2 0 0.2 0 80.57 139 2 0
Zm00001d035238 0 0 0 0 0 0 0 0.5 0.5 0.3 0 0.1 0 0.1 0.2 0 0 0 0 0 0 88.4 69 1 0
Zm00001d035247 0.1 0 0 0.3 0.2 0.4 0.4 0.4 0.3 0.6 0.6 0.8 0.2 0.3 0.6 0.2 0 0.6 0.3 0.3 0.1 100 120 1 1
Zm00001d035306 0.5 3 2 0.9 0.5 0 0 0.8 0.1 0.2 0 0.1 0 0.2 0.9 0.4 5 2 1 0.6 2 78.24 216 2 1
Zm00001d035367 56 86 97 108 100 83 86 91 60 73 61 58 52 43 48 47 70 67 77 42 64 100 137 1 1
Zm00001d035396 0 0.5 0.4 0.1 1 0.3 0 0.1 0 0.3 0 0 0 0 0 0.1 0 0.1 0 0.2 0.3 91.13 203 1 1
Zm00001d035409 0.1 5 0.9 4 2 5 6 5 3 4 3 7 15 12 16 16 23 19 18 9 33 100 167 1 1
Zm00001d035420 40 35 36 43 32 24 22 16 17 21 20 21 22 20 26 26 25 30 35 27 25 79.55 181 1 1
Zm00001d035454 1 2 2 0.7 2 0.5 0.2 0.4 0.1 0.2 0.2 0.2 0 0 0 0.2 0 0.1 0 0 0 82.49 417 2 1
Zm00001d035495 0 0.6 0.6 0.2 0 0 0.8 0.4 1 0.4 0.3 1 0 0.3 0.7 0.5 1 0.2 0 0 0.3 79.52 127 1 1
Zm00001d035542 18 11 13 20 23 21 9 5 2 5 4 5 11 4 12 10 21 36 7 7 18 89.71 175 2 2
Zm00001d035568 0.7 0.2 0.8 0.3 0.2 0.4 0 0.4 0.2 0.3 0.6 0.7 0 0.3 0.4 0 0.5 0.1 0.4 0.5 0.2 76.45 327 3 2
Zm00001d035605 6 5 7 11 17 9 3 3 2 3 1 2 7 3 3 6 14 9 12 12 16 77.67 327 2 2
Zm00001d035610 31 46 53 34 22 28 32 29 21 28 23 20 44 13 17 14 41 17 39 26 37 80.55 108 1 1
Zm00001d035623 0 0 0 0 0 0 0 0 0 0 0 0.1 0 0 0 0 0 0 0 0 0 87.16 148 1 1
Zm00001d035624 0 0.2 0.1 0.1 0.1 0.1 0.1 0.1 0.2 0.2 0.1 0.1 0 0 0.1 0 0 0.2 0.3 0 0.1 100 217 1 1
Zm00001d035678 0 0 0 0 0 0 0 0 0 0 0 0 0 0 0 0 0 0 0 1 0 100 62 1 1
Zm00001d035770 6 7 9 11 9 8 3 4 4 5 3 4 1 3 3 1 9 3 3 2 5 100 71 1 1
Zm00001d035815 12 10 12 8 6 6 4 4 3 3 4 3 6 3 3 6 10 13 22 19 18 100 77 1 1
Zm00001d035912 0 0 0 0 0 0 0.3 0 0 0 0 0.1 0 0.1 0 0 0 0.1 0 0 0 76.59 235 2 1
Zm00001d035945 0 0 0.3 0 0.1 0.1 0.1 0.3 0.2 0 0 0.3 0.2 1 3 3 20 10 5 5 23 87.82 156 1 1
Zm00001d035955 0 0 0 0 0 0 0.4 0 0 0 0 0 0 0 0 0 0.4 0.6 6 1 2 100 82 1 1
Zm00001d035965 3 2 3 1 1 1 0.6 0.4 0.2 0.5 0.5 0.8 0.4 0.5 0.2 0.7 2 2 2 2 4 86.35 381 1 1
Zm00001d036084 3 3 4 4 4 5 3 4 3 3 3 3 3 3 3 3 3 3 3 4 3 83.71 221 1 1
Zm00001d036100 0 0 0 0 0 0 0.3 0 0.1 0 0.2 0 0.4 0 1 0.3 1 0.2 2 0 0.9 100 113 1 1
Zm00001d036125 2 25 3 7 14 112 436 1001 675 535 586 465 281 294 428 119 10 0.7 2 46 3 100 86 1 1
Zm00001d036155 0 0 0 0 0 0 0 0 0.1 0 0 0 0 0 0 0 0 0 0 0 0 100 69 1 1
Zm00001d036198 0 0.2 0 0 0 0 0 0 0 0 0 0 0 0 0 0 0 0 0 0 0 100 93 1 1
Zm00001d036199 0 0 0 0 0 0 0 0 0 0.2 0 0 0 0 0 0 0 0 0 0 0 87.09 217 2 2
Zm00001d036221 0 0 0.3 0 0 0.1 0 0 0.3 0 0 0 0 0.1 0 0 0 0 0.7 0.7 0 100 164 1 1
Zm00001d036240 5 5 3 4 4 4 2 2 2 3 3 2 2 2 2 2 2 4 3 3 4 100 84 1 1
Zm00001d036338 22 16 10 7 5 3 2 2 2 3 3 3 3 2 5 6 8 7 5 4 5 77.88 312 4 1
Zm00001d036436 0 0.3 0 0 0 0 0 0 0 0 0 0 0 0 0 0 0 0 0 0 0 100 82 1 1
Zm00001d036441 198 129 196 171 151 86 38 58 27 32 18 36 25 24 27 9 87 16 67 21 105 91.66 108 2 1
Zm00001d036467 0 0 0 0 0 0 0 0 0 0 0 0.2 0 0 0.1 0.1 0 0 0 0.3 0 97.5 120 2 1
Zm00001d036499 0.9 0.2 2 1 2 0.1 0 0.5 0.8 0.5 0.8 1 0.6 2 2 1 43 6 14 4 24 78.34 217 2 1
Zm00001d036514 0 1 7 2 4 7 0 0 3 1 0.5 2 0 1 2 0.8 6 3 2 0 0 100 34 1 0
Zm00001d036515 0.6 0.2 0.6 0.1 0 0 0 0 0 0 0 0 0 0 0 0 0 0 0 0 0 93.1 145 2 2
Zm00001d036536 3 6 13 6 5 7 2 3 3 2 2 3 0.9 3 2 2 3 4 5 0.6 4 100 197 1 1
Zm00001d036537 24 16 22 21 14 10 8 6 4 7 6 6 7 4 5 5 5 10 8 11 9 100 59 1 1
Zm00001d036547 114 142 181 183 205 215 191 241 170 197 204 165 147 132 160 95 112 91 90 79 92 100 62 1 1
Zm00001d036558 10 10 13 5 6 13 2 2 2 2 2 2 0.9 1 1 0.3 0.2 0.2 0.2 0.1 0.2 84.73 452 3 3
Zm00001d036560 162 114 107 132 95 109 71 53 40 62 58 55 57 40 42 43 48 79 56 77 66 78.41 403 2 2
Zm00001d036610 0.3 0.1 0.6 0.3 0.1 0.2 0 0 0 0.1 0.1 0.2 0 0 1 0.1 1 0 0.1 0 0.2 78.62 393 2 1
Zm00001d036633 0.2 0 0 0 0 0 0 0 0 0 0 0 0 0 0 0 0 0 0.3 0 0 76.31 114 1 1
Zm00001d036662 0.2 0.3 0 0.2 1 0.7 4 1 1 0.9 0.9 2 0.2 0.6 0.5 0.1 0.6 0.1 0.2 0.5 0 100 116 1 1
Zm00001d036669 4 4 6 5 3 2 1 0.9 0.9 1 1 1 1 0.9 1 1 1 1 0.9 1 1 83.52 85 2 0
Zm00001d036703 0.2 0 0 0.4 0.4 0 0 0.2 0 0 0 0.3 0 2 0.1 1 3 1 9 7 9 82.75 145 3 0
Zm00001d036726 1 1 0.6 0.3 1 3 0.4 0.2 0 0.1 0.1 0.2 0 0.1 0.2 0.4 2 0.3 0.1 0.5 0.8 85.75 344 2 2
Zm00001d036769 0 0 0.4 0.7 0.9 0 0.3 0.9 0.2 0 0.3 0 0 0 0 0 0 0 0 0 0 100 116 1 1
Zm00001d036782 16 21 19 19 22 22 24 19 14 17 13 13 8 7 12 8 10 13 13 11 12 90.09 202 1 1
Zm00001d036952 6 7 3 22 2 3 6 3 1 2 1 2 3 1 2 2 1 6 15 10 6 80 110 1 1
Zm00001d036970 3 5 3 4 3 4 1 1 1 2 2 2 1 1 1 2 2 3 3 2 3 77.93 349 3 1
Zm00001d037054 0 0 0 0 0 0.2 0 0 0 0 0 0 0 0 0 0 0.1 0 0 0 0.3 77.68 251 2 2
Zm00001d037094 4 1 1 0.5 0.1 0.1 0 0.3 0 0 0.3 0.4 0.3 0.4 0.1 0 0.5 0 0.2 0 0.3 76.17 361 1 1
Zm00001d037106 0 0 0 0 0 0 0 0 0 0.2 0 0 0 0 0 0 0 0 0 0 0 86 243 2 2
Zm00001d037113 2 0.7 0.7 0.9 1 2 5 6 2 3 6 5 3 2 3 0.5 0.8 0.4 1 0.6 0.3 95.31 235 2 2
Zm00001d037117 0 0 0 0 0 0 0 0 0 0.1 0 0 0 0 0 0 0 0 0 0 0 75.81 368 2 2
Zm00001d037141 0 0.4 0.3 0.2 0.9 0.5 0 0 0.2 0 0 0.2 0 0.1 0 0 0 0 0 0 0 100 112 1 1
Zm00001d037159 20 23 15 17 15 17 20 18 15 21 16 17 22 12 14 13 17 15 17 15 18 97.31 595 2 2
Zm00001d037181 0.6 0.3 0.7 0.2 0.5 0.5 0.7 0.3 0.5 0.6 0.3 0.2 1 0.3 0 0.1 0.7 0 0 0 0.2 86.83 281 2 2
Zm00001d037194 3 4 10 11 7 1 0.6 1 1 0.7 0.4 0.9 0 0.5 0.3 0.2 0.3 0.1 0.4 0.1 0.1 84.97 213 1 1
Zm00001d037197 0.2 0.5 3 1 0.5 0.8 0 0 0 0 0 0 0 0.1 0.2 0 0 0 0 0 0 98.7 154 2 1
Zm00001d037239 124 142 138 115 112 81 45 42 30 34 23 34 44 26 39 41 79 60 65 42 81 100 377 1 1
Zm00001d037251 3 2 4 4 3 3 1 0.4 0.6 0.6 0.2 1 0.7 1 1 2 13 12 14 6 21 77.9 181 1 1
Zm00001d037252 15 11 13 14 11 11 12 9 12 16 14 15 15 16 18 10 9 10 8 9 8 87.06 1453 5 3
Zm00001d037316 0 0 0.1 0 0 0 0 0 0 0 0 0.1 0 0 0 0 0 0.1 0 0 0.1 100 74 1 1
Zm00001d037360 0 0.5 0 0 0 0 0 0 0 0 0 0 0 0 0 0 0 0 0 0 0 76.76 198 1 1
Zm00001d037370 0 0 0 0 0 0 0 0 0 0 0 0 0 0 0 0 0.2 0 0 0 0 100 138 1 1
Zm00001d037372 0.5 0 0 0 0 0 0 0 0 0 0.2 0.2 0 0 0.2 0 0.6 0 0 0 0 77.57 107 1 0
Zm00001d037377 22 16 17 16 15 11 8 5 4 9 7 7 8 6 8 8 8 11 11 12 9 83.52 607 2 2
Zm00001d037427 35 31 32 31 20 12 10 8 6 8 7 8 10 7 9 14 24 27 34 32 33 88.17 93 1 1
Zm00001d037435 3 1 1 1 2 3 1 1 2 0.8 0.4 1 0.4 0.4 0.6 0 0.8 0 1 0 0 76.37 127 2 0
Zm00001d037570 0 0 0 0 0 0 0.2 0 0.1 0.5 0.3 0.2 0 0.8 0.1 0 0 0 0 0 0 85.9 220 1 1
Zm00001d037644 0.6 0.4 0.5 0.2 0.4 0 0.1 0 0 0 0 0.1 0 0 0 0 0 0 0.2 0 0 83.66 251 2 2
Zm00001d037664 0.8 2 2 1 0 0 0 0 0 0 0 0 0 0 0 0 0 0 0 0 0 100 106 1 1
Zm00001d037730 0 0.3 0 0.3 0 0.3 0 0 0 0 0.2 0 0 0 0 0 0.8 0 0 0 0 100 87 1 1
Zm00001d037746 0 0 0 0 0 0 0 0 0.1 0 0 0 0 0 0 0 0 0 0 0 0 100 102 1 1
Zm00001d037771 13 10 10 11 13 7 4 9 9 14 16 20 16 18 27 22 8 2 4 8 4 84.93 438 4 3
Zm00001d037785 7 6 7 9 9 6 7 6 3 4 3 3 2 3 3 3 3 5 5 5 5 81.25 80 1 0
Zm00001d037802 0.2 0 0.3 0.6 6 12 5 6 2 4 1 2 4 2 1 1 0.7 0 0 0.3 0 76.09 251 2 1
Zm00001d037909 0 4 1 2 0.7 1 1 0.7 0.2 0.3 0.6 0.4 0.8 0.3 0.1 0 0 0 0 0 0 100 173 1 1
Zm00001d037914 0 6 1 0.3 0.2 1 0.2 0.5 0.1 0.5 0.1 0.1 0 1 0.9 0 1 0.2 0.2 0 0.4 94.4 161 2 2
Zm00001d037972 144 226 155 269 225 311 291 225 116 126 116 100 102 81 103 75 117 116 89 102 90 100 60 1 1
Zm00001d037985 0.4 0.3 0 0.3 0 0 0 0.4 0.7 4 16 49 44 83 108 176 1128 633 739 290 565 100 113 1 1
Zm00001d037996 0 0 0 0 0 0 0 0.1 0 0 0.1 0 0 0 0.1 0 0 0 0.1 0 0 79.81 109 2 0
Zm00001d038001 0 0 0 0 0 0.1 0 0.3 0.7 2 2 2 0.4 1 0.6 0.5 4 0.6 1 0.5 1 82.25 248 1 1
Zm00001d038002 17 15 21 22 17 13 8 8 6 5 7 6 1 4 4 4 6 6 7 7 10 84.4 218 3 2
Zm00001d038016 0 0.2 0.4 0.3 0.4 0.1 0.1 0.2 0.3 0.5 0.9 1 0.6 0.5 0.3 0.1 0.3 0.4 0.1 0.4 1 77.07 301 2 2
Zm00001d038023 4 7 11 5 6 8 2 0.9 0.7 0.3 0.3 1 2 0.8 2 1 9 2 6 2 10 78.32 489 2 2
Zm00001d038067 0.3 0.1 0.8 0.5 2 0.6 0.3 0.4 1 0.4 0.5 0.7 0 0.5 0.7 0 0.3 0.1 0 0 0.3 95.43 197 1 1
Zm00001d038095 0 0 0 0 0 0 0 0 0.1 0 0 0 0 0 0 0 0 0 0 0 0 100 214 1 1
Zm00001d038203 2 2 2 4 3 7 6 7 5 7 3 5 2 2 3 0.2 6 0 2 0 5 81.45 124 1 1
Zm00001d038251 5 3 5 4 3 3 0.2 0.5 0.4 0.4 0.3 0.9 0 0.2 0.7 0.1 0.6 0.1 0 0 0.1 100 94 1 1
Zm00001d038287 2 0.6 0 0.2 0.2 0 0 0 0.2 0.1 0.1 0.2 0 0 0.3 0.2 1 0 0.6 0 0 89.31 131 1 1
Zm00001d038309 0 0 0 0 0 0 0 0 0 0 0 0 0 0 0 0.2 0 0 0 0 0 87.93 199 1 1
Zm00001d038316 0 0 0.2 0.1 0.2 0.6 0.3 0 0.1 0.1 0.2 0.5 0.4 0.1 0.9 0.8 0.9 0.6 0 0.9 0.8 91.85 221 2 2
Zm00001d038352 3 3 1 2 0.9 0.9 2 2 2 3 3 5 8 5 8 15 20 19 19 29 28 100 142 1 1
Zm00001d038431 5 5 5 4 3 4 3 2 4 3 5 4 4 4 7 6 10 13 9 11 8 75.27 550 4 3
Zm00001d038442 0.7 0.1 2 1 2 0.9 0.1 0.1 0.8 0.1 0.1 0.2 0.9 0.1 0.5 0.2 0.1 0.3 0 0 0.1 75.7 247 2 2
Zm00001d038466 0.5 0 0 0 0 0 0 0 0 0 0 0 0 0 0 0 0 0 0 0 0 79.65 231 2 2
Zm00001d038473 0 0.3 0.1 0.4 2 3 4 5 4 5 4 6 5 3 3 1 3 0.4 0.2 0.3 0.6 79.5 366 2 2
Zm00001d038489 6 5 6 5 3 2 2 1 1 1 2 2 2 2 2 2 2 3 1 2 3 100 578 1 1
Zm00001d038523 7 5 5 5 12 7 3 5 1 2 2 1 1 0.4 2 3 14 9 12 7 15 100 99 1 1
Zm00001d038526 8 12 10 10 18 8 8 8 7 8 7 6 7 3 4 3 11 6 15 5 8 100 100 1 1
Zm00001d038546 16 18 23 27 22 11 5 5 4 6 5 5 3 4 5 4 8 14 13 12 13 79.85 268 1 1
Zm00001d038552 3 1 4 3 3 4 5 8 5 4 5 4 3 3 6 4 2 0.2 0 0.3 0.4 100 191 1 1
Zm00001d038581 0.6 0 1 0.9 2 0.1 0.2 0.1 0 0.2 0 0 0 0 0 0 0 0 0.2 0 0 100 210 1 1
Zm00001d038582 10 9 16 11 5 3 5 3 2 2 2 2 2 2 2 1 3 3 3 3 4 100 81 1 1
Zm00001d038593 4 4 6 3 5 4 3 2 1 0.4 0.8 2 0.4 1 0.3 0.5 3 0.8 3 1 3 100 121 1 1
Zm00001d038626 0.4 4 10 5 4 6 15 21 10 9 5 5 7 8 7 2 6 0 2 0.7 1 100 60 1 1
Zm00001d038631 3 0.9 0.3 0.7 0 0.3 0.2 0.1 0 0.2 0.1 0.2 0.8 0.6 0.9 2 3 4 8 6 11 100 31 1 0
Zm00001d038638 0 0.3 0.9 2 2 0.4 0 0.5 0.2 0.4 0.6 0 0 0.1 1 0.5 3 1 0 0 1 98.96 97 1 1
Zm00001d038641 1 0.4 0.2 0.2 0 0 0 0 0 0 0 0 0 0 0 0 0 0 0 0 0.2 86.06 165 2 1
Zm00001d038644 35 22 22 20 16 12 9 8 10 12 13 12 15 12 15 15 16 28 23 30 30 89.11 900 2 1
Zm00001d038692 0.1 0.5 1 2 2 0.1 0.1 0.1 0.2 0.3 0.1 0.1 0 0 0.1 0.1 0 0.1 0 0.1 0 80 515 3 2
Zm00001d038696 0 0.6 0 0.2 0.3 0 0 0 0 0 0 0 0.5 0 0 0 0 0 0 0 0 82.97 94 2 0
Zm00001d038714 0 0.2 0 0 0 0 0 0 0 0 0.1 0 0 0 0 0 0 0 0 0 0 76.19 315 1 1
Zm00001d038748 0 0 0 0 0 0 0.3 0 0 0 0 0 0 0 0 0 0 0.2 0 0 0 75.2 125 2 1
Zm00001d038812 4 4 4 3 3 3 3 1 2 3 3 3 3 2 3 4 4 5 3 5 4 77.82 726 3 3
Zm00001d038815 15 16 18 15 13 14 8 13 10 9 12 12 11 13 15 11 10 14 12 15 12 82.96 681 3 3
Zm00001d038838 195 139 151 134 132 89 56 50 44 57 50 56 45 46 51 39 29 39 36 49 43 77.87 574 3 3
Zm00001d038860 24 17 20 12 18 13 5 9 5 5 4 5 3 3 3 0.8 3 0.2 1 0.1 2 97.09 585 2 2
Zm00001d038861 6 13 10 3 3 5 0.8 1 1 1 1 1 0 0.4 0.3 0 0.2 0.3 0.1 0.1 0.2 80.88 429 3 2
Zm00001d038863 0.7 1 0.7 0.1 0.2 0.3 0.3 0.4 0.2 0.2 0.8 0.7 0 0.1 0 2 8 4 7 7 11 76.26 396 3 2
Zm00001d038870 1 3 1 2 0.3 0.4 2 3 4 5 7 23 77 106 174 1293 3950 2425 2703 1881 2508 100 182 1 1
Zm00001d038873 0.3 3 4 2 3 2 0.9 0 1 0.8 0.3 0.9 1 0.8 0 0.8 2 4 5 3 1 92.23 103 1 1
Zm00001d038918 0.3 0.1 0.8 0.1 0.6 0.2 0 0 0 0.3 0 0.3 2 0.3 0.1 0.2 0.5 0.1 0.2 0.8 0.4 91.4 256 1 1
Zm00001d038920 0.9 0.4 0.4 0 0.2 0.7 0.4 1 1 0.4 0.9 1 0.5 0.3 0.9 0.9 2 3 4 1 2 95.21 209 1 1
Zm00001d038963 5 5 6 7 7 4 2 2 2 2 2 1 2 1 1 0.9 2 0.6 0.9 0.1 0.8 88.63 352 2 1
Zm00001d038993 0 0.7 0 0.2 0.4 0.6 0.7 0.2 0 0.2 0.2 0.2 0.6 0.2 0.4 0.9 5 2 0 0 0.8 100 86 1 1
Zm00001d038997 0 0 0 0 0 0 0.7 0 0 0 0 0 0 0.2 0 0 0 0 0 0 0 100 93 1 1
Zm00001d039041 26 17 19 19 22 28 29 18 16 19 21 21 15 16 15 15 13 20 17 17 19 78.93 902 5 4
Zm00001d039055 0 0 0.3 0.5 0 0 0 0.2 0 0 0.1 0 0 0 0 0 0.3 0 0.6 0.6 0 96.12 129 2 1
Zm00001d039057 0 0.8 0.7 0.1 0.3 0.1 0 0 0.3 0 0.1 0.4 0 0 0.5 0 3 0.1 0.2 0 0.8 75.41 240 1 1
Zm00001d039058 0.2 0.2 0.2 0.1 0 0.1 0.7 0.4 0 0 0.5 1 2 1 2 1 17 6 9 2 11 90.95 221 2 2
Zm00001d039065 29 27 17 22 11 5 9 11 13 12 20 16 15 18 23 33 26 42 38 34 42 97.08 377 2 2
Zm00001d039129 0 0.1 0 0.1 0.1 0 0 0 0 0 0 0 0 0 0 0 0 0 0 0 0.1 91.8 244 2 1
Zm00001d039156 8 9 7 7 5 5 5 7 7 9 12 11 13 11 13 17 11 12 10 15 16 81.14 647 4 4
Zm00001d039158 20 23 23 25 42 41 21 25 18 23 20 18 19 16 23 16 11 16 11 15 10 91.55 154 2 1
Zm00001d039206 0 0 0 0.1 0.1 0.1 0.3 0 0 0 0 0 0 0 0 0 0 0.1 0 0 0 100 208 1 1
Zm00001d039256 8 7 9 10 8 5 2 2 1 1 0.3 1 0.2 0.2 0.5 0.1 1 0.3 0.5 0 0.1 100 236 1 1
Zm00001d039262 9 7 11 8 13 15 10 8 5 6 6 8 3 5 8 3 5 4 5 2 6 83.33 90 1 0
Zm00001d039297 0 0.1 0.2 0 1 0.1 0 0 0 0 0 0 0 0 0.1 0 0.2 0.1 0 0 0.2 100 185 1 1
Zm00001d039343 5 4 4 4 3 3 2 3 2 4 3 3 3 2 2 2 3 4 4 4 4 76.72 653 1 1
Zm00001d039350 177 238 241 259 265 245 230 242 216 270 234 185 192 185 209 184 165 240 176 216 270 84.78 230 2 1
Zm00001d039364 0.8 1 1 1 2 0.6 0.3 0.4 0.5 0.6 1 2 1 2 2 3 41 19 21 8 35 100 443 1 1
Zm00001d039367 0 0.4 2 1 0.6 1 0 0.8 0.1 0.3 0.5 1 0.3 0.3 0.9 0.2 2 1 0.3 0.6 4 100 131 1 1
Zm00001d039371 7 5 6 4 2 2 2 5 4 4 4 5 4 4 8 6 5 3 1 2 3 96.1 565 3 3
Zm00001d039376 0 0 0 0 0 0.1 0.4 0.4 0.2 0.4 0.3 0.2 0 0.1 0 0 0 0 0 0 0 100 190 1 1
Zm00001d039405 0.7 0.4 2 2 0.9 0.2 0.4 0.4 0.5 0.6 0.8 0.9 0 0.7 0.7 0.2 0.9 0.3 0.3 0 0.3 100 95 1 1
Zm00001d039421 9 5 6 7 4 4 3 2 2 3 3 3 4 2 3 3 3 4 4 3 4 100 77 1 1
Zm00001d039424 0 0 0 0 0 0 0 0 0 0 0 0 0 0.2 0 0.3 1 1 3 0.8 1 84.26 197 1 1
Zm00001d039428 0.9 0 0 0.1 0 0 0 0 0 0.1 0 0.1 0 0 0.1 0 0.2 0 0 0 0 79.06 215 2 2
Zm00001d039432 14 16 14 7 4 2 0.1 0.9 0.8 0.8 0.8 2 1 0.8 0.6 0.4 3 0.3 2 0.6 0.6 91.19 193 1 1
Zm00001d039446 29 21 19 16 23 24 15 11 10 15 12 12 15 12 16 20 23 30 26 35 31 75.92 511 1 1
Zm00001d039460 13 17 13 14 15 15 16 16 11 18 13 12 14 10 13 12 17 25 16 25 27 100 81 1 1
Zm00001d039480 2 0.7 1 1 1 0.6 0.5 0.5 0.3 0.6 0.5 0.5 0.2 0.3 0.4 0.7 0.9 1 1 1 1 78.55 415 2 2
Zm00001d039545 0 0 0 0 0 0 0 0 0 0 0 0 0 0 0.1 0 0 0 0 0 0 100 283 1 1
Zm00001d039546 0.5 0.1 0.2 0.3 0.3 0.2 0.3 0.1 0.2 0.3 0.2 0.2 1 0.1 0.2 0.3 0.1 0.1 0.2 0.3 0.2 100 88 1 1
Zm00001d039611 57 46 49 51 57 84 69 66 44 56 45 39 39 34 41 33 35 53 37 50 60 100 85 1 1
Zm00001d039622 0 0 0 0 0 0 0 0 0 0 0.1 0.2 0 0.1 0 0 0.2 0.2 0 0 0 90.74 162 2 1
Zm00001d039657 0.2 0.7 0.3 0.9 2 0.5 0 0.2 0.1 0 0.3 0.4 0 0.4 0.5 0.4 0.4 0.9 0.3 1 0.9 100 118 1 1
Zm00001d039658 14 16 10 7 7 11 6 11 9 6 8 7 7 7 6 5 6 4 5 4 8 91.76 243 2 2
Zm00001d039681 26 23 23 23 18 26 16 13 8 12 10 11 12 9 12 15 17 29 28 28 29 88.94 208 2 1
Zm00001d039726 0 0.3 0.2 0.9 1 0.4 0.1 0.4 0 0 0.1 0 0.2 0 0 0 0.1 0.1 0 0.5 0.5 88.16 262 1 1
Zm00001d039729 18 14 15 16 11 8 7 4 4 6 5 5 6 5 6 5 5 7 7 6 6 87.87 429 3 3
Zm00001d039731 8 7 9 8 6 5 5 4 4 4 5 6 5 5 6 5 4 6 4 6 5 82.28 429 2 2
Zm00001d039747 17 17 12 13 13 16 12 8 6 9 8 8 9 7 8 10 14 16 13 14 12 79.38 456 1 1
Zm00001d039786 46 32 55 54 37 16 15 7 17 17 10 8 7 7 9 0.3 0.4 0.1 1 0.6 0.1 95.83 144 1 1
Zm00001d039827 0 0.2 0.3 0.1 0 0 0 0 0 0.2 0 0 0 0.3 0 0 0 0 0 0 0.2 100 152 1 1
Zm00001d039871 25 23 17 18 16 19 14 15 13 17 15 15 15 15 19 14 13 15 11 13 12 78.43 510 2 2
Zm00001d039878 0.4 0.3 0.2 0.1 0.2 0.2 0.2 0.6 0.2 0.4 0.2 0.4 0.4 0.2 0.3 0.2 2 1 2 1 3 75.19 391 1 1
Zm00001d039935 2 2 3 4 0 0.5 0.1 0 0 0.1 0.6 0.9 0 7 1 7 16 8 25 22 27 100 140 1 1
Zm00001d039982 0 0 0.2 0 0.3 0.1 0 0 0.2 0 0 0 0 0.2 0.4 0 0.5 0.1 0 0.4 0.4 83.42 187 1 1
Zm00001d039988 0 0 0.2 0.1 0.1 0.4 0.4 0.2 0.1 0.2 0.1 0.1 0.5 0 0.3 0.1 0.7 0.8 0.3 0.3 0 88.36 275 3 1
Zm00001d039997 0 2 6 4 0.9 0.6 0 0.5 1 2 0.3 1 0.9 1 0 0 1 0 0 0 0 100 150 1 1
Zm00001d040032 0 2 2 6 0.4 2 0 0.7 1 1 3 2 2 5 0.3 1 3 19 23 2 6 100 68 1 1
Zm00001d040110 8 22 50 35 71 38 8 8 5 7 5 9 3 9 17 3 22 2 13 1 5 81.52 157 1 1
Zm00001d040111 0.2 4 9 8 9 3 0.2 2 2 1 2 2 0 2 4 1 8 2 4 0.2 4 86.04 172 1 1
Zm00001d040113 0 0.5 0 0.3 0.2 0 9 14 15 15 15 36 20 24 27 10 75 15 34 11 51 100 78 1 1
Zm00001d040118 49 58 55 52 55 47 22 17 13 19 17 17 16 15 19 34 48 68 54 68 67 100 247 1 1
Zm00001d040126 0.5 0.8 0.7 0.7 1 1 0.3 0.2 0.2 0.4 0.3 0.2 0 0.3 0.4 0.2 0.2 0.1 0 0 0 97.58 290 1 1
Zm00001d040142 23 24 27 23 24 24 17 13 12 14 14 13 12 10 10 9 10 13 12 13 10 78.78 396 2 2
Zm00001d040231 0.7 0 0 0 0 0 0 0 0 0 0 0 0 0 0 0 0 0 0 0 0 100 112 1 1
Zm00001d040299 0 0 0 0 0 0 0 0 0 0 0 0.1 0 0.7 0.2 0.6 2 1 2 0.2 2 97.85 140 1 1
Zm00001d040315 0 0.6 0.5 0 0.6 0 0.4 0 0.3 0 0 0 2 0.3 0.4 1 0.4 0.3 0 0.5 0 83.72 86 1 0
Zm00001d040361 0.9 0.7 0.7 1 0 0.6 2 2 0.5 0.5 0.9 2 0 0.9 0.2 0 0.4 0.2 0 0 0.4 100 90 1 1
Zm00001d040388 0 0 0 0 0 0 0.2 0.1 0 0.1 0.1 0 0 0.1 0 0.1 0.2 0 0 0.1 0 83.61 293 1 1
Zm00001d040393 14 15 13 10 12 12 5 6 5 7 6 7 13 6 6 12 14 18 18 15 15 85.04 595 4 3
Zm00001d040450 0.4 0 0.1 0.1 0 0 0 0 0 0 0 0 0 0 0 0 0 0 0 0 0 78.76 113 2 0
Zm00001d040460 2 0.6 0.4 0.5 0.6 0.4 0.5 0.1 0.1 0 0.1 0.2 0 0.1 0.4 0.5 1 0.5 0.1 0 0.1 75.61 283 2 2
Zm00001d040461 1 0.6 1 0.2 0.5 1 1 0.3 0 0.3 0.1 0.1 0.2 0.1 0.8 0.8 1 0.2 0 0 0.4 89.15 249 2 2
Zm00001d040474 0 0 0 0 0 0 0 0 0 0 0 0 0 0 0 0 0.2 0 0 0 0.2 100 31 1 0
Zm00001d040517 3 0.6 1 3 1 0.9 0 0 0.4 0.6 0.2 0.8 0 0.1 1 0 0.7 0.1 0 0 1 100 226 1 1
Zm00001d040540 0.5 3 2 3 1 0.9 0 0.3 0.5 0.7 0.4 0.5 0 0.8 0.3 0.7 2 1 2 1 2 82.2 163 1 1
Zm00001d040611 7 4 3 3 2 1 0.8 1 1 1 2 2 2 2 2 2 3 5 4 5 5 100 40 1 0
Zm00001d040617 43 60 58 49 59 99 76 79 47 63 39 41 48 42 58 48 74 88 66 58 69 100 60 1 1
Zm00001d040630 0 0 0 0 0.3 0.1 0 0 0 0 0 0 0 0 0 0 0 0 0 0 0 76.84 285 1 1
Zm00001d040672 52 15 14 15 11 11 7 7 6 6 7 7 11 10 13 19 20 35 39 40 46 100 81 1 1
Zm00001d040775 15 15 16 17 20 16 14 53 56 50 82 60 51 69 73 87 42 34 30 51 44 96.85 127 1 1
Zm00001d040783 3 1 4 1 2 1 0.2 2 2 1 1 3 2 1 3 0.7 1 0.1 1 0.7 1 80.83 167 1 1
Zm00001d040833 0 0 0 0 0 0 0 0 0 0 0 0.1 0 0.1 0 0 0 0 0 0 0 100 43 1 0
Zm00001d040839 0.6 1 1 0.8 1 0.3 0 0.1 0 0.2 0.1 0.4 0 0.3 0.2 1 3 2 4 2 3 79.64 334 1 1
Zm00001d040898 21 14 16 14 13 11 12 13 14 16 16 14 9 15 17 15 17 21 18 20 22 75.2 375 1 1
Zm00001d040910 0 0 0 0 0 0 0 0 0 0 0 0 0 0 0 0 0.2 0 0 0 0 97.86 187 2 1
Zm00001d040966 1 2 2 3 2 2 2 2 1 0.9 2 2 0.1 1 1 0.9 1 3 2 4 3 100 56 1 1
Zm00001d041020 0 0 0 0 0 0.1 0.5 0.1 0 0.1 0.2 0.2 0 0 0.4 0.1 0.1 0.3 0.3 0 0 83.37 397 1 1
Zm00001d041046 0 0 0 0 0 0 0 0 0 0 0 0 0 0 0 0 0 0.4 0 0 0 100 124 1 1
Zm00001d041055 0 0 0 0 0 0 0 0 0 0 0 0 0 0.1 0.1 0.1 0 0.1 0 0 0.8 77.31 238 1 1
Zm00001d041064 19 10 12 11 10 10 7 5 5 7 6 7 8 7 9 11 18 27 22 27 31 77.47 888 6 5
Zm00001d041142 14 15 18 16 12 10 10 7 6 8 6 7 7 6 6 5 4 5 3 5 4 92.47 359 2 2
Zm00001d041277 30 34 31 54 81 52 40 30 32 36 24 28 24 26 29 21 27 32 26 37 19 100 57 1 1
Zm00001d041290 25 21 22 16 12 7 5 5 4 6 6 6 3 6 8 11 19 19 21 17 15 98.88 448 2 1
Zm00001d041293 0 0 0 0 0 0 0 0 0 0 0 0 0 0 0 0.4 0.6 0 0 0 0.2 76.54 162 1 1
Zm00001d041376 2 1 2 0.6 0.5 0.7 0.3 0 0.1 0 0.1 0.1 0 0.1 0 0 0 0 0 0 0 80.51 154 1 1
Zm00001d041382 0 0 0.4 0 0.8 0.2 0 0.3 0.3 0 0.2 0 0 0.4 0.2 0 0.3 0 0.4 0 0 87.75 98 2 0
Zm00001d041389 26 28 29 26 20 17 15 12 10 13 11 11 10 8 10 8 11 13 15 14 13 100 57 1 1
Zm00001d041395 20 16 15 17 15 14 9 9 8 13 10 11 12 11 12 13 14 19 18 20 18 85.59 708 4 3
Zm00001d041410 86 60 54 82 91 51 13 16 9 13 15 14 28 18 20 18 17 38 18 13 19 83.03 165 1 1
Zm00001d041437 0 0.1 0 0.1 0.1 0 0 0 0 0 0 0 0 0 0 0 0 0 0 0 0 88.26 443 2 2
Zm00001d041467 0.4 0.7 0.8 0.7 0.4 0.1 0 0 0.1 0 0 0.1 0 0 0.1 0.1 0 0 0.1 0 0.1 96.9 355 2 1
Zm00001d041491 7 3 4 3 3 5 4 4 4 7 6 6 8 7 8 5 3 3 3 4 4 76.27 215 2 2
Zm00001d041495 36 41 38 29 34 63 30 15 11 21 16 15 21 15 19 22 19 26 19 25 30 82.14 84 1 1
Zm00001d041544 0.8 0.3 0.1 0.2 0.3 0 0 0.1 0 0 0 0 0.3 0 0 0 0 0 0 0 0 99.45 182 1 1
Zm00001d041588 0.4 0.1 0.1 0.6 0.1 2 3 2 2 1 2 2 2 0.7 1 0.6 0.2 0 0.4 0.5 0.2 100 28 0 0
Zm00001d041592 32 24 27 28 22 15 8 6 6 7 6 7 7 7 9 12 12 20 15 19 20 76.04 1507 5 5
Zm00001d041601 27 24 23 26 26 22 17 14 12 17 14 17 10 15 15 16 17 24 28 28 26 87.42 493 1 1
Zm00001d041647 39 29 31 29 27 25 18 17 12 19 18 19 19 16 18 17 15 21 17 23 21 84.38 884 3 3
Zm00001d041666 0 0 0 0 0 0 0 0 0 0 0 0.1 0 0.1 0 0.3 0 0 0.2 0.1 0 80.11 171 2 2
Zm00001d041691 76 108 92 86 94 101 52 43 28 37 26 25 29 19 18 22 26 28 25 24 24 88.52 244 2 2
Zm00001d041696 22 27 21 23 22 22 20 20 17 18 17 16 18 15 18 22 20 28 22 22 24 91.21 205 1 1
Zm00001d041732 0.9 2 0.8 1 1 1 0.7 3 0.5 2 0.7 0.8 0.1 0.5 0.4 0.9 0.4 0.4 0.3 0.4 0.2 86.33 139 1 1
Zm00001d041740 5 4 4 3 2 2 1 0.6 1 2 2 2 1 1 2 2 3 6 4 4 5 80.16 494 3 3
Zm00001d041805 0 0 0 0 0 0 0 0 0 0.1 0 0 0 0 0 0 0 0 0 0 0 100 137 1 1
Zm00001d041856 0 0 0.4 0.7 0 0 0 0 0 0 0.1 0 0 0 0 0 0 0 0 0 0 76.14 218 1 1
Zm00001d042014 3 0.4 2 3 1 0.3 0 0.4 0.2 0.5 0 1 0 0 2 0 1 0 0 0 0 77.14 70 1 0
Zm00001d042016 4 2 4 3 4 1 0.4 0.9 0.5 0.7 0.4 1 0.3 1 0.5 0.4 0.3 0.4 0 0 0.3 89.6 202 1 1
Zm00001d042040 62 45 54 46 41 45 54 44 39 47 49 48 36 38 44 33 37 42 52 43 53 82.96 411 3 2
Zm00001d042114 33 40 15 17 13 22 25 26 28 47 47 41 62 43 62 34 130 86 56 71 124 100 69 1 1
Zm00001d042154 37 39 36 33 19 16 15 10 10 14 12 13 11 8 10 8 7 11 11 11 10 85.33 75 2 0
Zm00001d042166 4 3 4 4 3 4 3 2 1 2 2 2 2 2 1 2 3 4 5 4 4 76.42 140 1 1
Zm00001d042225 13 9 8 12 9 7 14 12 14 20 15 18 16 18 28 32 98 85 118 97 164 86.8 379 1 1
Zm00001d042245 5 9 5 5 6 9 7 9 10 13 11 11 13 14 17 19 33 44 44 44 55 100 144 1 1
Zm00001d042283 15 13 13 13 10 12 9 7 7 12 10 10 8 10 14 16 22 26 25 27 26 100 109 1 1
Zm00001d042286 0.7 0.9 0.8 0.7 2 2 0.6 0.8 2 1 1 1 0.6 1 2 1 2 2 3 2 4 91.2 182 2 2
Zm00001d042325 6 2 5 3 3 0.4 0.4 0.6 0.1 0.5 0.3 0.5 0.3 0.4 0.7 0.2 0.9 0.4 0.1 0.1 0.7 97.79 408 2 2
Zm00001d042341 39 33 27 38 64 40 18 22 15 16 13 11 9 7 11 7 11 14 10 10 11 100 236 1 1
Zm00001d042354 0.4 0 0.5 0.6 0 0 0 0 0 0 0.2 0 0 0.3 0.4 0 2 0.3 1 0.5 0.9 97.33 75 1 1
Zm00001d042359 2 2 3 2 2 1 0.4 1 0.8 0.8 0.7 0.9 1 0.4 0.5 0.3 2 0.7 0.8 0 0.3 82.35 306 1 1
Zm00001d042448 0 0.3 0 0.2 0.7 0.4 0.9 0 0 0 0 0 0 0 0.2 0.3 0 0 0 0 0 77.14 105 1 1
Zm00001d042493 0.7 2 3 0.5 1 0.1 0.1 0 0 0 0 0 0 0 0 0 0.1 0.1 0 0 0.1 75.23 428 1 1
Zm00001d042573 2 0.6 0.3 0 0 0 0 0.2 0 0 0 0 0 0 0 0 0 0 0 0 0 86.92 130 2 0
Zm00001d042574 0.3 0.6 0.9 0 0 0.3 0 0 0 0 0.2 0 0 0.2 0.2 0 0 1 0 0.4 2 88.29 94 1 1
Zm00001d042598 230 172 198 218 184 55 36 44 29 31 29 30 27 29 36 25 23 28 32 33 33 77.44 643 3 3
Zm00001d042617 0 0.3 0 0 0 0.3 0 0 0 0 0.2 0.1 0 0.1 0 0 0 0 0 0 0 100 177 1 1
Zm00001d042717 10 3 2 1 1 5 3 7 4 4 2 2 3 2 2 2 16 4 12 3 14 76.17 319 3 2
Zm00001d042735 0 0.1 0 0 0 0 0 0 0 0.1 0 0 0 0 0 0 0.2 0.1 0 0 0 75.89 224 2 1
Zm00001d042766 2 0.6 0.9 0.8 0.3 0.3 0.2 0 0 0.3 0.1 0.2 0 0.1 0 0 0 0 0.4 0 0.1 94.2 276 3 2
Zm00001d042789 3 0.7 0.4 0.4 0.5 0 0 0 0 0 0 0 0 0 0 0 1 0.8 1 0 0.9 100 112 1 1
Zm00001d042791 0.7 0 0.4 0.9 0.5 0 0 0 0 0 0 0.2 3 0 0.3 0.5 1 0.6 0.7 0.7 0.9 98.21 112 2 1
Zm00001d042792 10 7 9 9 8 7 6 4 3 4 5 4 4 5 5 5 6 8 6 6 5 78.11 434 2 1
Zm00001d042800 0.2 0.2 0.3 0.4 1 3 0.3 0 0.4 0.5 0.5 0.3 0.1 0.5 0.9 1 0.6 0.8 0.9 0.4 1 83.11 610 1 1
Zm00001d042807 17 12 12 11 9 9 9 8 7 9 9 10 12 8 11 9 12 18 18 21 17 81.74 367 2 2
Zm00001d042822 0 0 0 0.5 0 0.7 0.2 1 0.4 2 2 2 1 0.5 1 0 0 0 0 0 0 93.38 136 2 2
Zm00001d042850 4 5 7 6 6 4 3 4 3 4 3 4 3 4 5 3 3 3 3 3 2 100 46 1 0
Zm00001d042863 6 14 4 7 4 4 21 33 12 14 14 15 28 16 18 30 46 45 52 99 77 95.48 155 2 1
Zm00001d042892 0 0 0 0 0.1 0.1 0 0.1 0 0 0.1 0.1 0 0.1 0.1 0.1 0.5 0.1 0.2 0.7 0.1 97.69 304 2 2
Zm00001d042904 0.5 2 1 1 3 2 0.6 1 1 0.9 1 2 3 2 2 3 7 6 7 3 9 100 157 1 1
Zm00001d042933 0 0 0 0 0 0.1 0 0.1 0 0.5 0.5 0.2 2 0.4 1 0 1 0.5 0.2 0.2 0.6 82.96 182 2 2
Zm00001d042940 0.7 6 6 4 3 3 0.4 0.7 0.4 0.5 0.5 0.3 0.7 0.2 0.2 0.3 0.5 0.5 0.2 0.3 0 100 191 1 1
Zm00001d042964 0 0 0.9 0 0.9 0.3 0 0 0.3 0 0 0 0 0.2 0 0 0 0 0 0 0 86.36 88 2 0
Zm00001d042966 92 131 94 118 145 260 300 230 151 198 133 121 116 70 97 82 101 118 114 125 117 92.59 54 1 0
Zm00001d043062 4 6 5 3 5 1 0.3 0.2 0.1 0.1 0.2 0.2 0.8 0.1 0.3 0.7 0.7 0.7 0.4 0.1 0.4 78.2 78 1 1
Zm00001d043069 0 0 0.1 0.1 0.1 0.2 0.2 0 0 0.1 0 0.1 0 0 0 0.1 0.3 0.1 0.1 0 0 81.39 446 3 2
Zm00001d043104 25 23 21 18 20 19 10 9 8 10 19 16 29 22 31 87 66 40 35 51 29 86.66 45 0 0
Zm00001d043170 10 9 10 11 8 10 14 18 11 9 7 5 7 6 6 5 7 4 4 3 6 79.28 169 1 1
Zm00001d043221 0.2 0.5 0.2 0.1 2 0.3 0.9 0.8 0.7 1 2 2 3 1 1 1 8 1 3 0.7 14 76.13 243 2 1
Zm00001d043224 38 64 59 52 52 55 31 25 16 26 15 17 18 14 16 15 20 29 22 17 22 95.76 118 1 1
Zm00001d043278 0 0.1 0.1 0.4 0.4 1 0.7 0.9 0.8 0.6 0.6 0.2 0.4 0.4 0.4 0.3 0.8 0.4 0.2 0.9 3 82.4 415 1 1
Zm00001d043402 0.3 0.1 0.5 0.2 0.1 0.5 0 0.4 0.1 0.1 0.1 0 0 0 0 0.1 0.1 0.1 0 0 0.3 79.23 260 2 2
Zm00001d043406 28 20 17 12 8 7 4 3 1 2 2 3 2 2 2 2 7 2 4 2 4 89.65 377 3 2
Zm00001d043413 49 101 83 49 90 117 25 16 15 16 10 8 5 4 4 0 0.9 0.6 3 0 2 83.78 74 1 1
Zm00001d043430 29 34 32 17 16 15 3 7 5 3 5 7 1 6 4 2 5 1 2 3 4 95.34 279 2 2
Zm00001d043450 0.5 1 4 2 2 2 0.8 1 0.3 0.1 1 0.9 0 0.8 2 1 3 7 2 2 4 93.22 251 2 2
Zm00001d043470 0.5 1 1 0 0.1 0 0.1 0 0 0.2 0.5 0.5 0 0.1 0.1 0.3 0 0 0 0 0 78.99 338 1 1
Zm00001d043474 5 2 2 2 2 1 1 1 0.9 1 1 2 0.5 1 1 0.4 3 0.9 1 0.8 2 79.08 306 1 1
Zm00001d043497 201 229 204 231 208 165 79 56 44 80 61 57 64 54 80 104 143 213 174 184 200 100 163 1 1
Zm00001d043525 28 16 8 7 5 5 3 2 1 2 2 2 6 4 12 21 27 45 27 24 40 76.92 156 2 2
Zm00001d043535 0.1 0 0.1 0 0 0.1 0 0.1 0.1 0.1 0 0.2 0.8 0.1 0.2 0 0.2 0.1 0.7 0 0 82.35 340 1 1
Zm00001d043588 38 32 65 60 38 17 4 6 2 2 2 3 2 5 6 7 19 10 14 5 8 85.46 564 1 1
Zm00001d043625 143 172 156 156 152 232 150 77 52 88 81 97 78 64 73 83 134 179 139 121 147 100 378 1 1
Zm00001d043632 159 172 156 167 175 250 147 80 51 90 76 87 74 58 66 70 111 142 109 94 122 100 110 1 1
Zm00001d043709 1 4 0.6 1 0.5 3 3 3 3 6 12 28 46 55 55 261 665 266 443 222 337 100 93 1 1
Zm00001d043730 1 1 1 1 0.2 0.3 1 0.9 0.7 1 2 5 10 16 17 75 343 273 349 311 462 76.69 236 2 1
Zm00001d043745 4 2 2 2 2 1 2 1 2 3 2 3 2 3 4 5 7 11 9 10 11 85.04 341 3 2
Zm00001d043806 0.3 0.3 0.2 0.1 0 0.2 0 0 0 0.1 0.1 0.4 0 0.1 0.1 0.2 0.7 0.8 0.3 0 0.8 80.73 244 1 1
Zm00001d043814 15 16 15 13 14 14 14 11 8 11 9 8 8 6 8 7 8 8 8 6 7 82.89 345 2 2
Zm00001d043847 0.2 0 0.3 0 0 0 0 0 0 0 0.1 0 0 0 0 0 0 0 0 0 0 100 150 1 1
Zm00001d043855 13 13 14 15 13 8 14 14 14 14 13 14 13 13 17 11 12 10 12 12 11 82.3 373 1 1
Zm00001d043874 0 0 0.2 0 0 0 0 0 0 0 0 0.1 0 0 0.2 0.1 0 0.2 0.2 0 0 91.79 195 2 2
Zm00001d043877 0 0.2 0.3 0 0.4 0.5 0.2 0.5 0 0.3 0.3 0.1 0 0.4 0.9 0.2 0.3 0.1 0.4 0 0.3 75.68 329 1 1
Zm00001d043880 12 11 7 8 8 5 7 11 7 7 6 7 11 7 8 11 11 12 19 13 21 75.67 370 2 2
Zm00001d043902 5 3 3 2 2 2 0.8 1 0.5 1 0.8 1 0.8 1 1 2 6 6 5 5 6 79.55 318 2 2
Zm00001d043904 6 2 2 2 2 2 1 0.5 0.6 0.3 0.5 0.6 0.8 0.4 0.7 0.4 3 1 1 1 2 81.22 229 1 1
Zm00001d043911 55 52 49 40 34 26 24 20 11 16 15 14 21 14 23 26 22 29 16 16 23 85.26 95 1 1
Zm00001d043933 0 0 0 0 0 0.2 0 0 0 0 0 0 0 0 0 0 0 0 0 0 0 100 23 0 0
Zm00001d043945 6 9 9 8 10 13 16 14 11 12 12 10 13 7 8 8 8 7 9 6 6 75.91 274 2 2
Zm00001d043958 0 0 0 0 0 0 0 0 0 0 0.1 0 0 0.1 0 0.1 0 0.3 0 0 0 79.05 148 2 1
Zm00001d043974 1 1 0.8 0.5 0.3 2 3 4 2 2 2 2 1 2 3 0.7 3 0.6 4 3 5 93.67 253 2 2
Zm00001d043984 19 12 14 9 6 10 8 9 8 6 7 9 10 4 5 6 8 6 6 4 7 77.37 305 1 1
Zm00001d043992 17 20 13 15 12 5 3 2 0.9 2 2 3 1 3 4 7 18 14 19 15 21 85.88 340 2 2
Zm00001d043997 10 11 10 9 8 8 6 4 4 5 5 5 4 3 5 4 6 7 6 6 6 100 188 1 1
Zm00001d044022 3 2 1 3 0 0.5 3 0.9 2 3 9 43 45 106 122 221 2711 492 1500 493 1581 100 85 1 1
Zm00001d044090 11 11 9 10 9 8 7 7 6 7 5 5 7 4 5 6 7 9 8 8 7 77.19 57 0 0
Zm00001d044100 0.5 0.2 0.3 0.1 0 0.7 0.3 0.3 0.6 0.6 0.6 0.6 0.7 0.7 1 0.8 3 1 1 0.5 1 91.18 261 1 1
Zm00001d044105 1 0.9 1 1 1 0.4 0 0 0.2 0.2 0.1 0.1 0 0 0 0.3 1 0 0.7 0.5 0.2 82.35 170 2 1
Zm00001d044131 0.4 0.2 0.7 1 2 2 0.1 0.3 0.8 0 0 0.2 0 0.1 0 0 0.1 0 0 0 0 77.82 248 1 1
Zm00001d044162 0.2 0.3 0 0.2 0 0.4 0.1 0.1 0.1 0 0.6 0.2 0.5 0.1 0.2 0.2 0.5 0.8 0.1 0.2 1 77.27 352 2 1
Zm00001d044167 0.8 1 2 0.5 0.3 0.4 0 0.3 0 0 0.1 0 0 0 0.2 0.1 0.6 0.4 0.3 0.2 0.6 79.57 426 1 1
Zm00001d044171 0 0.1 0.6 0.1 0.2 0.4 0.3 0.4 0.1 0.3 0.1 0.2 0.6 0.2 0.3 0.1 0.4 0 0.2 0.1 0 94.2 345 2 2
Zm00001d044219 0 0 0 0 0 0 0.3 0 0.1 0.2 0.2 0.2 0.1 0.1 0 0 0 0 0 0 0 94.14 188 2 2
Zm00001d044232 16 8 9 9 8 5 3 5 3 4 5 5 6 6 7 11 13 22 18 26 23 75.16 761 5 5
Zm00001d044254 2 3 4 4 3 2 1 0.3 0.5 0.4 0.8 0.8 0.8 0.7 2 1 1 0.9 0.4 2 0.5 92.83 279 2 2
Zm00001d044345 0 0.6 0.7 0.6 0.3 0.3 0 0.2 0.1 0.3 0.7 0.4 0 0.1 0.6 0.2 0.8 2 2 3 1 75.59 168 2 0
Zm00001d044379 10 10 10 9 9 11 9 7 8 11 11 9 12 8 11 10 12 14 12 12 12 76.96 738 2 2
Zm00001d044409 2 2 2 0.9 0 0.4 1 3 3 3 1 2 0.6 1 2 2 5 2 2 1 1 75.25 291 2 2
Zm00001d044415 1 2 1 2 1 2 3 2 2 3 2 2 1 1 2 1 2 2 3 3 2 89.13 92 1 1
Zm00001d044423 8 9 12 9 6 10 5 2 4 3 2 7 2 3 3 0.7 11 1 3 2 9 100 124 1 1
Zm00001d044427 0 0 0 0 0 0 0 0 0 0 0.2 0.2 0 0 0 0 0 0 0 0 0 100 141 1 1
Zm00001d044441 60 67 80 124 127 123 157 85 51 56 53 50 35 36 38 29 41 29 52 33 35 78.57 70 1 0
Zm00001d044459 11 13 10 12 14 16 13 9 6 10 8 8 7 6 8 6 8 9 7 8 6 89.21 102 1 1
Zm00001d044556 0 0 0 0 0 0 0 0.4 0.1 0.4 0.1 0.2 0.3 0.3 0.3 0.1 0 0.1 0 0 0 100 59 1 1
Zm00001d044630 9 8 9 9 6 6 4 3 4 5 4 5 5 3 4 3 2 4 3 4 3 100 85 1 1
Zm00001d044662 3 2 0.8 3 4 4 5 4 7 16 6 8 12 9 8 12 40 26 21 23 19 76 100 1 0
Zm00001d044674 10 10 14 13 9 6 6 7 6 9 9 7 8 6 12 10 8 12 5 5 5 78.97 371 3 3
Zm00001d044696 10 13 10 11 12 7 3 3 2 4 3 4 4 4 5 4 6 9 8 8 7 75.59 295 1 1
Zm00001d044731 0 0 0 0 0 0.1 0 0 0 0 0 0.2 0 0.1 0.1 0 0 0 0.1 0 0 86.25 160 1 1
Zm00001d044755 0.1 0 0 0 0 0 0 0 0 0 0 0 0 0 0 0 0.1 0.1 0 0.2 0 100 17 0 0
Zm00001d044767 0 0 0 0 0 0 0 0.5 0 0 0 0 0 0.1 0.1 0.1 0 0 0 0 0 100 158 1 1
Zm00001d044769 18 15 39 30 34 16 7 2 2 6 5 3 8 5 35 12 47 57 8 12 9 100 80 1 1
Zm00001d044783 2 0.3 1 0.8 1 0.5 0.6 0.4 0.6 0.4 0.3 0.9 0 0.5 0.4 0 6 0.4 0.7 0 10 83.9 174 2 1
Zm00001d044827 0 0 0 0 0 0 0 0 0 0 0 0.3 0 0.1 0 0 0 0 0 0 0 100 28 0 0
Zm00001d044838 10 5 7 7 8 5 3 3 2 3 2 2 3 4 4 5 5 7 5 10 7 94.38 89 1 1
Zm00001d044875 0 0 0.3 0.5 0.5 0.8 0.2 0.2 0.2 0.7 0 0 0 0 0.2 0 0.2 0 0.8 0 0.4 85.33 150 1 1
Zm00001d044918 0.2 0.5 0.4 0.1 0.3 0.4 0 0 0 0.1 0.3 0.1 0.3 0 0 0 1 0.2 0 0.3 0.4 76.84 393 2 2
Zm00001d044925 5 1 0 0.5 0.7 1 0.2 0 0.4 0 0 0 2 0 0 0.2 0 0.3 0 0 0 77.14 140 1 1
Zm00001d044927 4 3 4 3 3 2 0.3 0.3 0.3 0.3 0.2 0.2 0 0.3 0.1 0 0 0 0 0 0 87.03 293 1 1
Zm00001d044939 71 109 146 162 204 95 45 53 38 49 53 57 60 64 98 118 166 133 152 120 100 81.95 133 1 1
Zm00001d044983 0 0.1 0 0 0 0 0 0.2 0 0 0 0 0 0 0 0 0 0 0 0 0 100 72 1 1
Zm00001d045105 0 0 0.2 0.1 0 0 0 0.1 0 0.1 0 0 0 0 0.1 0.2 0.1 0 0 0 0 82.71 434 2 2
Zm00001d045107 0 0 0 0 0 0 0 0 0 0 0 0 0 0.1 0 0 0 0 0 0 0.1 80.12 332 3 2
Zm00001d045155 17 11 9 11 12 8 6 13 9 11 13 13 9 9 13 10 11 9 10 16 13 82.75 377 2 2
Zm00001d045174 23 26 27 28 28 36 29 33 16 19 14 18 15 10 12 7 32 12 20 17 38 79.03 62 1 0
Zm00001d045178 0.2 0.6 0 0.4 0 0.2 0 0.6 0.2 0.1 0.7 0.8 0 0.2 0 0.5 0 0 0.6 0.7 0.3 82.64 121 1 1
Zm00001d045334 0.9 0.9 0.4 0.6 0.6 2 4 8 5 4 2 3 3 2 3 1 1 0.6 0.9 0.8 0.7 83.4 241 2 2
Zm00001d045459 0.6 9 6 3 7 6 5 3 3 1 1 2 1 4 5 0.9 6 5 2 2 5 100 97 1 1
Zm00001d045460 9 16 14 9 14 15 8 6 1 2 4 1 11 6 23 13 25 17 31 9 32 93.1 87 1 1
Zm00001d045461 0 0.2 0 0 0 0.2 1 0.9 2 0.8 3 2 5 2 2 0.8 0.9 0 0.4 0.4 0.3 97.24 109 1 1
Zm00001d045487 30 32 30 31 30 50 40 29 20 25 21 23 26 15 19 12 11 13 10 13 12 80.51 231 1 1
Zm00001d045509 15 17 18 17 17 17 22 25 18 24 17 15 17 13 17 17 15 17 12 16 12 100 97 1 1
Zm00001d045514 0 0.1 0 0.1 0.1 0 0 0 0 0 0 0 0 0 0 0 0 0.1 0 0 0 78.51 242 2 2
Zm00001d045523 0.4 0.7 0.9 0.1 0.4 0.4 0.2 0.2 0.1 0.2 0.2 0.2 0.7 0.2 0.1 0.2 0.2 0.2 0.8 0 0.5 88.15 152 1 1
Zm00001d045652 0 0 0 0 0 0 0 0 0 0 0 0 0 0.3 0 0.3 0 0 0 0.4 0 100 37 1 0
Zm00001d045700 2 0.5 0.5 0.6 0.2 0.4 0.2 0.3 0.4 0 0.3 0.1 0 0.3 0.4 0 0 0.3 0.2 0 0.4 90.9 165 2 2
Zm00001d045765 0 0 0 0 0.3 0.3 0.6 0.5 1 0.6 1 2 0 1 0.8 0 0.6 0 0 0 0 100 160 1 1
Zm00001d045784 99 144 157 206 220 141 115 157 107 97 90 78 87 67 86 60 76 104 85 118 148 93.75 80 1 1
Zm00001d045808 12 9 10 11 8 6 4 4 4 5 5 5 8 4 6 6 6 9 8 9 9 100 88 1 1
Zm00001d045824 0 0 0 0 0 0 0 0 0 0 0 0 0 0 0 0 0.2 0 0 0 0 84.03 119 2 0
Zm00001d045833 0.3 2 0.5 2 1 3 3 3 2 5 3 2 0.8 2 1 0.2 1 0.8 0 1 0.8 100 82 1 1
Zm00001d045835 0.2 0 0 0 0 0 0 0 0 0 0.2 0.1 0 0 0 0 0 0 0 0 0 84.94 93 1 1
Zm00001d045875 3 0.6 0.2 0.1 1 0 0.7 0.1 0.1 0 0.1 0 0 0 0 0 0.1 0 0 0 0 100 187 1 1
Zm00001d045896 0.7 2 1 1 0.9 10 18 13 11 13 8 8 17 7 16 6 4 3 3 3 0 100 151 1 1
Zm00001d045914 0.1 0 0 0 0 0 0 0 0 0 0 0 0 0.1 0 0 0 0.3 0.6 0.8 0.2 88.34 206 1 1
Zm00001d045931 0 0 0 0.3 0 0 0 0 0.1 0 0 0 0 0 0 0 0.4 0 0.5 0 0.2 77.77 162 1 1
Zm00001d045957 0 0 0 0.6 0 0 0 0 0.1 0.7 0.1 0 0 0.2 0 0.3 2 1 1 0.3 1 95.68 116 2 1
Zm00001d046066 1 0.9 0.5 0 0.3 0 1 0.3 0.1 0 0.2 0.9 0 0.5 0 0.4 0 0.6 0 0 0.8 81.7 82 1 1
Zm00001d046076 0 0 0 0 0 0 0 0 0 0 0 0 0 0.1 0 0 0.1 0 0 0 0 100 146 1 1
Zm00001d046089 0 0.6 0 0.3 0.6 0.3 0 0 0.3 0.2 0.2 0.3 0 0.6 0 0.2 0 0 0 0 0 77.14 175 2 1
Zm00001d046131 0 0 0 0 0 0 0 0 0 0.2 0 0 0 0 0 0 0.1 0.1 0.4 0.1 0.2 87.58 298 2 1
Zm00001d046188 4 4 6 4 5 5 4 5 4 2 4 5 5 5 3 2 5 0.6 2 2 3 79.46 263 1 1
Zm00001d046191 1 0.6 0 0 0 0 0 0.2 0 0.2 0.2 1 2 0.8 0.7 4 4 1 6 2 4 86.87 221 3 2
Zm00001d046286 48 45 36 29 17 4 2 3 2 2 2 3 5 3 6 7 10 11 9 7 7 82.38 477 1 1
Zm00001d046305 10 8 8 7 7 9 6 9 6 7 7 8 5 6 7 7 11 9 10 8 12 82.53 355 3 3
Zm00001d046380 0.1 0 0.1 0 0.3 0.2 0.2 0 0.1 0.2 0.1 0.1 0.4 0.5 0.4 2 3 7 7 9 10 100 125 1 1
Zm00001d046394 0 0.1 0 0 0 0.2 0.7 0 0.4 0.1 1 1 0.9 0.7 0.7 0.2 0.3 1 2 0.1 1 100 238 1 1
Zm00001d046402 0.4 0.8 0 1 0 0 0 0 0 0 0.3 0 0 0.3 0 0.4 0.5 1 0.3 0.6 0.7 100 138 1 1
Zm00001d046404 1 5 5 10 12 5 4 6 8 10 4 6 2 4 4 0.4 10 5 7 4 15 100 135 1 1
Zm00001d046432 0.2 0.9 0.3 1 0.4 0.4 0 0 0.1 0.3 0 0.2 0 0 0.3 0 0.5 0 5 0.7 2 100 121 1 1
Zm00001d046475 0 0 0 0 0 0 0 0 0 0 0 0 0 0.2 0.2 1 0.3 0.2 0 0.3 0.5 75.2 125 2 1
Zm00001d046496 0 0 0.2 0 0 0 0 0 0 0.3 0 0 0 0.1 0 0.1 0.5 0 0 0.6 0.5 79.42 209 1 1
Zm00001d046531 35 27 26 27 25 26 20 16 12 16 13 13 13 10 13 11 10 13 11 15 13 100 273 1 1
Zm00001d046564 1 3 2 3 3 1 4 2 1 3 2 2 3 2 2 1 3 3 4 2 4 87.86 272 2 2
Zm00001d046596 41 30 42 24 20 15 7 10 7 9 13 12 3 7 9 7 16 6 7 4 5 75.98 304 1 1
Zm00001d046605 6 7 8 7 3 3 1 1 0.5 1 1 2 1 1 1 1 1 1 0.6 2 1 91.83 49 1 0
Zm00001d046664 0 0.4 0.4 1 2 2 0 0.1 0.4 0.3 0.3 0 0 0.2 0.1 0.6 0.7 0.9 1 0.4 0.5 100 187 1 1
Zm00001d046668 0 0 0 0.4 0 0 0.3 0.7 0 0 0 0 3 0 0.2 0 0.3 0.2 0 0 0 93.91 115 2 1
Zm00001d046688 0.1 0.1 0.1 0.1 0.4 0.3 0.4 0.2 0.2 0.2 0.2 0.3 0.5 0.5 0.7 2 7 9 10 10 12 97.88 284 2 2
Zm00001d046778 31 47 82 95 74 36 17 10 6 4 3 3 2 1 3 2 5 4 4 2 3 90.23 420 3 2
Zm00001d046788 13 15 12 10 10 11 8 8 6 8 8 8 8 6 8 7 7 11 7 10 9 82.71 590 3 3
Zm00001d046809 0 0 0 0 0 0 0 0 0 0.1 0 0 0 0 0 0 0 0 0 0 0 95.28 191 1 1
Zm00001d046817 0 0 0 0 0 0 0 0 0 0 0 0 0 0.1 0.1 0 0.4 0 0.8 1 0 89.33 75 1 0
Zm00001d046961 5 9 12 5 4 6 0.7 2 0.6 1 1 1 2 1 0.9 0.9 3 1 3 2 5 75.1 233 2 2
Zm00001d046966 2 3 3 3 0 0.2 0 0 0.4 0 0 0 0 0.2 1 0 1 0 0 0 0 100 106 1 1
Zm00001d047001 0 0 0.3 0.3 0 0 0 0 0 0 0.1 0 0 0 0.1 0 0 0 0 0 0 100 134 1 1
Zm00001d047012 0 0.2 0 0 0 0 0 0.2 0 0 0 0 0 0 0.2 0 0 0.2 0 0 0.3 88.39 112 2 0
Zm00001d047028 15 11 12 11 12 10 8 9 9 12 11 12 12 11 14 13 13 17 16 21 16 100 83 1 1
Zm00001d047030 16 13 12 11 10 10 7 8 9 11 11 10 11 11 15 15 18 24 21 24 21 100 83 1 1
Zm00001d047042 49 39 49 41 25 19 10 10 8 8 8 10 7 5 6 5 12 10 10 7 11 82.75 429 2 2
Zm00001d047060 0 0.6 0 0.1 1 0.4 0.1 0 0.1 0.1 0 0 0 0 0.1 0 0.9 0.3 0 0 0.6 96.98 232 1 1
Zm00001d047102 0.2 0.2 0.5 0.2 0.1 0.1 0 0 0 0 0 0.1 0 0 0 0 0 0.1 0 0 0.1 92.94 340 3 2
Zm00001d047165 0.6 0.1 0.2 0.5 0.1 0.4 0 0.1 0.2 0 0 0 0 0.1 0.1 0 0.1 0 0.2 0.1 0 76.19 336 2 2
Zm00001d047175 17 20 25 23 32 24 18 24 18 18 20 17 12 15 19 11 12 13 12 12 14 100 78 1 1
Zm00001d047309 14 19 20 20 14 5 6 5 4 4 5 4 3 4 5 8 9 12 7 8 9 78.87 497 3 3
Zm00001d047310 26 33 25 25 22 29 25 24 22 28 20 19 16 18 18 20 21 22 21 25 24 100 177 1 1
Zm00001d047329 5 5 10 7 4 4 0.3 0.5 0.3 0.1 0.2 0.1 0.1 0.2 0 0 0 0 0 0 0.1 100 233 1 1
Zm00001d047333 0 0 0 0.5 0.5 0.7 0 0.6 0.3 0.4 0.1 0.5 0 0.1 0.2 0.5 0.2 0 0.2 0.5 0.2 80 165 2 1
Zm00001d047342 0 0 0 0 0 0 0 0 0 0 0 0 0 0.1 0 0 0.1 0 0.2 0.1 0 98.44 322 2 2
Zm00001d047366 14 10 10 9 9 7 7 6 5 7 5 6 5 3 5 5 6 9 5 9 8 84.67 124 1 1
Zm00001d047384 0 0 0 0 0 0 0 0.1 0 0 0 0 0 0 0 0.1 0 0.2 0 0.3 0 79.23 313 1 1
Zm00001d047401 29 20 17 21 22 22 17 18 11 15 13 11 16 14 16 12 16 20 20 18 18 91.66 216 2 2
Zm00001d047414 0 0.3 0 0.8 0 0 0 0 0 0 0 0 0 0 0 0 0 0 0 0 0 87.77 90 1 1
Zm00001d047429 0 0 0.1 0 0 0 0 0.2 0 0 0 0.1 0 0.1 0 0 0 0.1 0 0.1 0.1 100 109 1 1
Zm00001d047469 67 65 58 51 40 70 53 39 35 42 37 34 49 32 41 44 37 48 36 43 45 87.28 228 1 1
Zm00001d047477 135 207 191 178 159 316 187 93 80 100 113 99 76 58 73 65 86 119 90 69 94 87.68 203 2 2
Zm00001d047478 0 0.3 0 0 0.4 0.1 0.7 5 2 3 3 3 4 5 5 1 5 0.5 0.9 1 0.2 85.95 178 2 1
Zm00001d047492 20 9 11 20 23 15 12 15 10 10 7 8 3 6 4 5 26 18 33 23 51 94.23 347 1 1
Zm00001d047498 36 39 33 30 28 28 24 21 17 19 18 16 22 15 19 18 27 30 25 29 26 77.89 285 1 1
Zm00001d047503 108 65 51 44 23 9 4 16 9 8 10 13 19 18 19 19 46 77 49 85 168 100 132 1 1
Zm00001d047523 0 0 0 0 0 0 0 0 0 0 0.1 0 0 0 0.1 0 0 0 0 0 0 79.38 325 3 3
Zm00001d047536 47 31 30 24 22 22 16 14 13 22 21 23 28 24 35 30 21 25 24 25 16 75.27 1084 3 3
Zm00001d047568 0 0.4 0.4 0 0 0 0 0 0 0 0 0 0 0.2 0 0 0.2 0.1 0 0 0 82.03 206 2 1
Zm00001d047621 0 0.1 0.2 0.2 0.7 0.6 0.8 2 3 3 4 1 1 1 7 0.5 0.1 0.7 2 1 4 87.5 256 1 1
Zm00001d047625 0 0 0 0 0 0.1 0 0.4 0 0 0 0 0 0 0 0.1 0 0.2 0 0 0.1 98.12 267 1 1
Zm00001d047662 12 21 14 13 7 3 7 3 3 3 2 2 1 1 2 0.7 0.9 0.6 0.9 0.7 0 100 41 1 0
Zm00001d047672 0.4 0.5 0.6 0.7 0.7 0.6 0.2 0.2 0.2 0.4 0.5 0.2 0.1 0.3 0.1 0.3 0.7 0 0.5 0.1 0.7 86.54 342 1 1
Zm00001d047676 12 12 13 11 13 16 18 16 14 21 22 20 24 16 24 16 12 16 9 10 8 78.29 1041 3 3
Zm00001d047703 0 0 0 0 0 0 0 0 0 0.2 0.1 0.6 0 0 0.2 0 0 0.2 0 0 0 100 17 0 0
Zm00001d047740 0 0.1 0 0.5 2 0.2 0 0 0 0.1 0.4 0.2 0 0.6 0.8 2 2 3 2 0.5 1 99.45 184 1 1
Zm00001d047764 5 9 8 4 2 2 6 9 7 9 7 9 7 4 4 3 1 0.7 2 0.9 2 85.93 320 1 1
Zm00001d047822 5 4 4 2 6 0.7 1 1 0.6 0.1 1 2 2 2 3 5 3 11 6 14 9 82.92 123 1 1
Zm00001d047831 0.4 0.6 0.5 0.6 0.8 0.2 0 0.1 0 0.1 0.1 0 0.1 0.1 0.2 0.4 0.1 0.4 0 0.1 0.4 80.11 357 2 2
Zm00001d047847 57 53 46 39 31 32 11 28 17 11 10 13 27 33 32 31 30 34 51 63 78 100 314 1 1
Zm00001d047860 0.2 0.4 0.3 0.7 0.5 0.5 2 0.5 0.8 1 0.7 1 3 1 3 0.7 1 0.7 0.6 0.3 0.4 81.39 258 2 1
Zm00001d047876 8 7 8 6 6 5 3 3 2 3 3 3 3 2 3 3 4 7 3 5 6 85.77 225 1 1
Zm00001d047877 0 0 0 0 0 0 0.1 0 0 0 0 0 0 0 0 0 0.1 0.1 0 0 0 93.03 402 1 1
Zm00001d047912 62 87 97 91 76 81 72 45 32 56 44 39 46 29 37 29 26 22 21 25 17 82.71 295 2 2
Zm00001d047967 0.1 0 0 0.1 0.4 0.9 2 0.7 0.8 1 0.9 0.5 2 0.8 1 1 0.8 0.6 0.3 0.4 0.2 78.01 423 1 1
Zm00001d047995 0.2 0.2 0.3 0.6 0.1 0 0 0.1 0 0 0 0 0 0.2 0.1 0.1 0.4 0.2 0 0.1 0.9 77.7 296 3 1
Zm00001d048006 14 22 19 11 4 3 0.1 0.8 0 0.3 0.6 0.7 1 0.7 1 2 5 1 2 2 2 77.77 117 1 1
Zm00001d048029 12 12 10 12 8 7 3 2 1 3 2 3 3 3 3 4 6 11 9 7 10 94.11 51 1 0
Zm00001d048089 9 8 8 9 5 5 4 2 2 3 3 3 2 2 3 2 3 5 5 5 5 100 90 1 1
Zm00001d048127 4 4 3 1 1 1 0.4 0.8 0.4 0.4 0.5 0.3 0.5 0.4 0.3 0.3 0.3 0.9 0.4 0.5 0.7 100 50 1 0
Zm00001d048176 0.5 2 1 2 1 4 47 61 74 86 175 270 403 500 612 1738 4077 3408 4779 2972 3839 100 105 1 1
Zm00001d048215 11 14 16 11 12 8 3 5 2 3 3 2 2 0.7 2 0.4 4 2 8 2 10 92.67 232 3 3
Zm00001d048224 2 1 2 0.9 2 2 0.5 0.8 0.3 0.3 0.7 0.7 0 0.8 0.7 0.9 2 2 2 0.5 3 83.89 236 1 1
Zm00001d048234 5 5 5 4 5 4 1 2 0.7 0.9 1 1 1 0.7 0.6 0.7 1 0.1 1 0.3 0.7 88.46 182 1 1
Zm00001d048236 15 9 9 12 10 10 10 8 5 8 6 7 7 6 7 8 7 12 9 15 10 75.16 1051 5 5
Zm00001d048268 0.9 0.3 0.2 0.2 0.7 3 0.2 0.1 0.3 0 0.3 0.2 0 0.3 0 0.3 0.2 0.1 0 0 0 87.97 183 2 2
Zm00001d048289 0.9 0.6 0.1 0.6 0.3 0.2 0.4 0.3 0.1 0.2 0.1 0.2 0 0.2 0.3 0.5 0.1 0.5 0.3 0.1 1 83.65 312 4 1
Zm00001d048299 4 8 5 3 3 4 0.9 0.5 0.9 1 0.8 0.8 0.9 0.2 0.1 0.4 0 0.1 0 0 0.1 80.82 386 2 2
Zm00001d048317 59 51 92 77 54 42 14 18 23 21 37 37 48 31 43 42 49 24 12 7 11 98.37 123 1 1
Zm00001d048346 104 148 125 124 142 234 233 182 113 104 96 104 72 82 83 93 151 157 152 154 206 88.63 44 0 0
Zm00001d048348 0.9 2 1 1 0 0.2 0.8 0.7 0 0 0.9 0.7 3 1 1 18 128 42 141 60 225 100 118 1 1
Zm00001d048366 12 12 8 3 4 11 2 2 2 1 2 1 1 0.6 0.5 0.2 0.1 0 0 0 0.3 85.71 399 3 2
Zm00001d048391 0.4 0.5 0 0.1 0.2 0.2 0.4 0.5 0.1 0 0.2 0.2 0 0.5 0.4 0.1 0.1 0 0 0 0.6 80.08 226 2 1
Zm00001d048411 6 8 7 3 2 2 1 1 0.8 2 1 1 1 0.4 0.8 0.1 0.9 0.3 0.8 0.1 0.1 82 350 1 1
Zm00001d048437 7 4 5 5 3 2 0.5 0.9 0.3 0.2 0.2 0.2 0 0 0.1 0 0 0 0.2 0 0 82.82 396 2 2
Zm00001d048466 21 34 31 40 42 26 17 23 15 14 13 12 10 10 9 12 20 17 21 17 21 100 107 1 1
Zm00001d048518 0 0 0 0 0 0 0 0 0.2 0.5 0.5 0.7 0 0.1 0.4 0 0 0 0 0 0 94 50 0 0
Zm00001d048525 0 0 0 0.1 0 0 0 0 0 0 0 0 0 0 0 0 0 0 0 0 0 84.8 125 2 1
Zm00001d048582 0.9 0.8 0.7 0.5 0 0.3 2 0.7 0.6 0.9 1 0.7 0.5 1 1 0.2 1 0.9 1 1 1 87.11 481 2 2
Zm00001d048609 103 151 129 121 101 114 118 117 102 119 109 98 87 73 86 80 85 128 100 121 165 83.68 288 2 2
Zm00001d048671 0.8 0.3 2 1 0.6 0.4 0 0.2 0.3 0.6 0.7 1 0 1 0.5 0.4 3 0.4 2 0.5 3 90.37 322 1 1
Zm00001d048760 2 1 4 2 0.3 0 0.3 0.3 0 0 0.1 0.2 0 0 0 0 0.1 0 0 0 0.3 100 238 1 1
Zm00001d048833 16 18 20 22 21 13 17 17 13 16 17 16 11 12 12 10 8 7 10 9 7 83.63 220 2 1
Zm00001d048840 0 0.2 0.3 0 0 0 0 0 0.1 0.2 0.1 0 0 0 0.2 0 0 0 0 0 0.2 100 146 1 1
Zm00001d048901 11 8 10 11 8 5 5 5 4 4 3 4 4 4 4 5 5 3 6 5 4 88.32 274 2 2
Zm00001d048914 4 8 8 8 7 6 5 4 3 5 4 3 4 4 5 3 4 4 2 1 3 77.1 297 2 2
Zm00001d048957 14 28 33 37 25 23 29 43 22 26 17 19 11 14 12 5 15 5 7 3 6 100 67 1 1
Zm00001d049000 6 4 2 1 0.6 2 0.1 0.4 0.4 0.4 1 0.4 0 0.9 0.7 0.8 2 2 3 2 3 77.14 420 3 3
Zm00001d049006 77 68 48 45 36 33 20 18 18 22 17 18 20 10 13 13 24 33 13 26 20 79.38 131 1 1
Zm00001d049045 0.4 0 0.4 0 0 0.3 0.6 0.1 0.3 0.2 2 2 4 3 3 4 2 3 4 4 4 100 11 0 0
Zm00001d049061 0.3 3 3 2 6 9 2 3 2 2 1 3 6 3 2 4 7 8 3 1 24 100 92 1 1
Zm00001d049079 5 11 18 14 10 4 0.8 2 0.2 0.3 0.2 0.1 0 0 0 0 0.1 0.1 0 0 0 75.81 277 3 3
Zm00001d049107 2 1 0.7 1 2 2 0.4 0.6 0.3 1 1 0.3 0.7 0.3 0.7 0.7 2 2 2 1 2 100 320 1 1
Zm00001d049135 24 17 16 16 15 14 8 7 6 10 7 8 8 5 7 6 6 8 8 8 9 80.8 349 2 2
Zm00001d049175 0 0 0 0.3 0 0 0 0 0 0 0 0 0 0 0 0 0 0 0 0 0 100 247 1 1
Zm00001d049193 80 86 87 69 79 65 57 41 29 38 31 33 23 22 27 23 41 44 46 40 37 86.04 215 1 1
Zm00001d049204 0 0 0 0.2 0 0 0 0 0 0 0 0 0 0 0 0 0 0 0 0 0.1 100 154 1 1
Zm00001d049308 0.7 0.8 0.6 2 2 0.6 0.3 0.3 0.3 0.2 0 0 0 0.1 0 0.3 0.2 0.3 0.6 0.2 0.9 84.81 191 2 1
Zm00001d049348 19 18 19 20 22 20 16 15 10 13 9 9 8 7 8 6 5 6 6 5 5 94.42 251 2 2
Zm00001d049453 0 0 0 0 0 0 0 0 0 0 0.3 0 0 0.3 0.4 0.3 0 0.1 0 0.2 0 100 74 1 1
Zm00001d049527 0 0 0 0 0 0 0 0 0 0 0 0 0 0 0 0 0.1 0 0 0 0 83.67 343 2 1
Zm00001d049561 0 0 0 0.6 2 2 4 13 11 4 5 6 0 5 6 0 4 0 0 0 0 96.15 104 1 1
Zm00001d049581 32 20 21 22 21 15 10 8 6 7 8 9 6 7 8 9 13 19 18 24 29 80.46 343 3 2
Zm00001d049582 5 3 7 5 4 4 3 4 2 3 1 1 0.2 2 2 0.8 3 1 4 1 3 100 207 1 1
Zm00001d049612 0.2 0.3 0.2 0.2 0.2 0.1 0.1 0.1 0 0.2 0 0.2 0 0.1 0 0.1 0.1 0.1 0.2 0.3 0 100 33 1 0
Zm00001d049628 14 9 10 10 10 7 4 4 4 4 3 4 4 4 4 4 3 4 4 5 5 87.19 164 2 2
Zm00001d049633 0 0 0 0 0 0 0 0 0 0 0 0 0 0 0 0 0 0 0 0.1 0 100 65 1 1
Zm00001d049647 6 8 7 9 8 11 6 7 5 5 2 5 1 3 3 2 10 5 7 3 9 95.7 163 2 2
Zm00001d049684 2 2 3 0.8 0.2 0.3 0.1 0.4 0.1 0.2 0.1 0.9 0.4 0.2 0.3 0.1 0.5 0.1 0.1 0 0.3 100 200 1 1
Zm00001d049706 44 32 30 29 21 24 22 20 15 17 16 18 16 15 18 16 23 35 34 35 37 100 405 1 1
Zm00001d049768 4 5 5 4 6 4 3 5 4 3 3 3 3 4 4 2 8 4 5 1 5 92.3 260 2 2
Zm00001d049769 0.1 0.3 0.7 0.5 1 2 2 2 2 1 1 0.9 0 1 2 0.3 0.9 0.3 0.7 0 0 100 106 1 1
Zm00001d049784 0 0 0 0 0 0 0 0 0 0 0 0 0 0 0 0 1 0.2 1 0.6 0.9 87.24 196 2 1
Zm00001d049792 0 0.1 0.6 0.4 0.8 0.4 0.2 0.4 0.1 0 0.2 0.1 0 0.3 0.1 0 0.6 0.1 0.7 0 2 86.91 214 1 1
Zm00001d049894 20 15 21 21 19 16 11 11 11 13 15 15 13 16 18 18 20 26 20 24 25 75.68 1308 5 3
Zm00001d049946 1 1 1 0 0.5 0.2 0 0.5 0 0.3 0.3 0.2 5 0.6 2 2 8 11 18 6 7 100 79 1 1
Zm00001d049979 37 38 31 40 25 29 19 12 14 22 22 23 24 23 24 25 32 49 38 36 34 77.96 177 1 1
Zm00001d050055 0 0.8 0.2 3 3 0.9 1 0.1 0.2 0.3 0 0.1 0.2 0.2 0.2 0.2 0.2 0 0.2 0 0 100 191 1 1
Zm00001d050068 3 2 3 3 2 2 2 3 3 3 4 4 4 4 6 4 4 6 4 7 6 100 15 0 0
Zm00001d050079 3 0.8 0 0 0.4 0.2 0.2 0.4 0.3 0.2 0.4 0.3 0.5 0.1 0.3 0.2 0.2 0 0 0 0 100 190 1 1
Zm00001d050109 4 4 3 3 3 3 3 2 2 1 1 2 2 0.9 1 1 1 2 2 1 1 85.27 394 2 2
Zm00001d050111 0.3 0 0 0 0 0 0 0 0 0.1 0 0.1 0 0.1 0.4 0.3 4 1 2 0.6 3 81.84 314 2 2
Zm00001d050115 0 0 0 0 0 0.1 0 0.6 0.6 1 0.8 1 0 0.3 0.3 0.3 0 0.1 1 0.4 0.3 100 73 1 1
Zm00001d050121 25 27 23 39 48 40 31 28 16 16 17 14 18 12 15 21 21 25 25 26 23 97.24 218 1 1
Zm00001d050143 0.1 0.4 0 0.4 0.1 0 0 0 0 0 0 0 0 0 0 0 0 0 0 0 0 91.16 283 2 2
Zm00001d050168 1 13 6 5 7 3 2 2 1 2 0.7 0.8 2 0.4 1 1 2 2 4 0.5 3 90.44 157 1 1
Zm00001d050238 15 14 13 13 10 6 8 10 8 9 8 7 10 6 7 7 8 11 10 12 12 90.58 85 1 1
Zm00001d050271 0 0.2 0 1 0.7 2 6 1 2 0.3 1 1 0.8 0.7 0.5 0.3 0.3 0 0 1 0 99.13 116 1 1
Zm00001d050365 10 7 7 8 8 9 3 2 2 2 2 2 1 1 2 1 4 4 6 3 4 93.39 106 1 1
Zm00001d050386 4 1 0.7 5 1 0.6 2 0.2 0.4 0.4 1 0.7 0 3 2 0.7 2 1 3 1 3 100 69 1 1
Zm00001d050404 7 6 8 6 3 2 0.9 0.5 0.4 0.9 1 0.8 0.3 0.8 0.8 0.3 0.7 1 1 0.4 1 84.5 142 1 1
Zm00001d050558 12 7 9 6 3 5 1 5 2 2 1 1 0.2 2 0.7 0.3 2 1 2 1 3 88.41 259 3 1
Zm00001d050690 0 0 0 0 0 0 0 0 0 0 0 0 0 0 0 0 0 0.1 0 0 0 89.01 91 2 0
Zm00001d050748 0.2 1 0.3 0.2 0.2 0.3 0 0.1 0 0 0 0.1 0.2 0 0.1 0 1 0.2 0.1 0.1 0.2 90.52 95 1 1
Zm00001d050758 0 0 0.3 0.1 0 0 0 0 0.2 0 0 0.1 0 0 0 0 0.7 0 0 0 0 76.66 150 2 1
Zm00001d050798 0 0 0 0 0 0.1 0 0 0 0 0 0 0 0 0 0 0.3 0.1 0.3 0.2 1 75.82 364 2 2
Zm00001d050831 0.7 0 0.6 0 0.1 0 0.2 0.3 0.3 0.2 0 0.2 0 0 0.1 0 0 0 0 0 0.3 97.4 193 2 1
Zm00001d050864 2 2 4 4 7 23 12 10 9 19 9 22 27 19 22 25 49 28 76 27 41 91.76 85 1 1
Zm00001d050909 2 0.5 0.5 0 0 0 0.2 0 0.4 0.3 0.9 0.5 0 0.6 0.8 0.4 5 3 14 4 7 100 167 1 1
Zm00001d051005 3 5 3 3 4 2 0.8 0.4 0.3 0.5 0.9 0.1 0 0.2 0.1 0.1 0.2 0.1 0.3 0 0.2 87.13 311 2 2
Zm00001d051052 58 36 37 38 45 43 36 33 23 33 32 32 33 30 40 42 64 85 90 71 94 87.5 248 1 1
Zm00001d051067 31 21 22 18 17 18 12 10 8 14 12 12 12 10 14 14 14 20 20 23 17 79.57 842 2 1
Zm00001d051082 9 7 8 9 9 10 8 11 8 14 8 6 4 7 11 13 18 26 21 19 19 92.85 140 2 1
Zm00001d051116 45 35 35 39 49 59 73 44 33 31 34 31 15 27 28 25 30 43 30 24 31 76.19 84 1 0
Zm00001d051235 5 5 3 0.9 0.7 2 0.5 0.4 0.3 0.5 0.3 0.5 0 0.2 0.1 0 0 0 0.1 0 0 98.85 612 2 2
Zm00001d051248 0.3 0 0.5 2 0 0.3 0 0 0 0 0 0 0 0 0.4 0 0.4 0 0 0 0 85.54 83 1 1
Zm00001d051344 3 4 3 2 0.3 0.1 0 0.3 0.1 0.9 0.6 1 0.6 0.3 0.7 0.7 0.8 0.2 1 0.1 0.9 94.53 293 2 1
Zm00001d051350 0 0 0 0 0 0 0.3 0 0.1 0 0 0 0 0 0 0.1 0 0 0 0 0 82.04 245 2 2
Zm00001d051371 0 0.4 0.4 0 0.1 0.5 0.7 2 2 2 1 1 0.8 1 1 0.6 0.2 0 0 0 0 91.74 339 2 1
Zm00001d051386 0 0 0 0 0 0 0 0 0 0 0 0.1 0 0 0 0 0 0 0 0 0 88.16 169 1 1
Zm00001d051393 0 0.1 0.1 0 0.1 0.1 0.1 0.1 0 0 0.1 0.1 0 0.1 0.1 0 0 0 0 0.4 0 91.5 459 2 2
Zm00001d051403 122 76 85 56 49 27 8 16 11 8 13 8 12 11 13 21 42 55 64 44 63 100 69 1 1
Zm00001d051410 5 6 4 3 4 1 0.5 1 2 1 0.9 0.9 0 0.8 0.9 0.4 0.7 0.5 2 0.6 0.7 94.32 141 2 1
Zm00001d051412 0 0 0.3 0.3 0 0 0 0.8 2 0.9 2 0.6 0 0.6 0.7 0 0 0.2 0 0.6 0.3 92.42 132 2 1
Zm00001d051413 2 0 0.3 1 0.9 1 0.2 0.5 0.7 0.3 2 0.7 3 0.6 2 0.4 0.7 0.3 0 0 0.5 84.93 146 2 1
Zm00001d051420 94 167 128 125 97 58 38 32 21 20 43 30 52 38 71 43 33 37 18 12 20 76.81 220 1 1
Zm00001d051427 190 330 309 265 185 174 130 104 73 80 70 64 51 46 58 37 59 59 34 38 36 78.33 180 2 1
Zm00001d051439 8 7 9 10 9 4 1 1 1 1 2 2 2 2 1 0.7 3 2 0.9 0.8 4 84.19 367 2 2
Zm00001d051465 9 5 3 2 2 0.5 0.5 0.2 0.2 0.1 0 0.1 0.1 0.3 0.3 0.2 0.3 0.3 0.1 0 0.1 79.38 97 0 0
Zm00001d051480 2 2 2 2 3 0.8 1 1 0.4 0.3 0.5 0.5 0 0.4 0.4 0.5 2 0.4 1 1 2 80 395 3 2
Zm00001d051505 0.3 0.5 0 0.1 0.7 0.6 0.2 0.3 0 0.1 0.6 0.3 0 0.4 0.4 0 0 0.2 0.9 0 0.1 100 291 1 1
Zm00001d051554 3 3 2 0.9 0.5 0.3 0.7 0.5 0.3 1 1 2 0.4 0.9 2 2 6 15 16 14 20 92.64 68 1 1
Zm00001d051571 10 13 9 10 11 12 9 9 8 8 6 7 5 4 6 5 5 5 4 5 3 83.33 84 1 0
Zm00001d051610 0 0.1 0.1 0.1 0.1 0.1 0 0 0.1 0.1 0 0 0 0 0.1 0.1 0.4 0.3 0.3 0.1 0.1 89.28 56 0 0
Zm00001d051611 3 3 5 7 7 3 2 0.7 1 0.7 0.3 0.5 0.9 0.7 0.8 1 3 2 3 1 3 78.96 271 2 1
Zm00001d051635 19 24 27 27 24 45 77 193 92 78 49 78 38 46 73 12 52 8 16 10 28 100 107 1 1
Zm00001d051642 0 0.1 0 0 0 0.1 0 0.4 0.4 0.6 0.3 0.9 2 0.9 4 5 8 8 8 4 5 96.5 143 1 1
Zm00001d051643 26 22 15 15 12 17 15 9 10 16 12 7 7 7 15 11 14 20 11 10 13 100 134 1 1
Zm00001d051655 0 0 0 0.3 0 0 0 0.5 0.4 0.5 0.1 0.3 0 0 0.2 0 0 0.4 0 0.2 0 89.09 110 1 1
Zm00001d051659 0.1 0 0.4 0.4 1 0.6 0.7 0.5 0.1 0.2 0.2 0.5 0 0.5 2 1 3 0.6 0.7 0.4 2 79.45 73 1 0
Zm00001d051671 15 13 15 14 13 10 10 9 9 11 9 10 9 7 9 9 7 10 7 10 8 77.61 67 1 0
Zm00001d051672 10 24 25 28 22 24 13 14 8 10 7 8 6 5 6 6 5 3 4 4 2 100 57 1 1
Zm00001d051733 0.1 1 0.3 0.6 0.3 0.8 0.7 0.8 0.2 0.3 0.1 0.4 2 0.1 0.3 0.4 0.3 0.2 0.1 0.2 0.6 100 71 1 1
Zm00001d051739 0 0.9 1 0.8 0.7 0.6 0 0.7 0.5 0.1 0.1 0.7 0 0.7 0.4 1 0.7 0 0 0.5 0 86 150 1 1
Zm00001d051760 11 9 10 10 13 24 32 38 27 26 21 21 14 14 19 10 9 7 9 10 11 100 48 1 0
Zm00001d051819 0 0 0 0 0 0 0 0 0 0 0 0 0 0 0 0 0.3 0 0 0 0 100 104 1 1
Zm00001d051832 50 51 43 34 29 27 24 20 19 22 20 23 23 17 22 20 21 25 20 19 17 76.49 485 3 2
Zm00001d051838 32 28 26 24 24 21 13 13 11 13 15 16 17 17 21 28 45 46 54 51 59 100 157 1 1
Zm00001d051860 74 143 106 139 168 202 214 139 87 99 82 76 75 50 66 61 82 97 80 100 95 83.75 80 1 1
Zm00001d051905 0 0.1 0 0 0 0 0.1 0.1 0 0 0 0.1 0 0 0.1 0.3 0.1 0.1 0 0.1 0.2 100 393 1 1
Zm00001d051952 0 0 0.2 0 0 0 0 0 0 0.1 0 0 0 0 0.1 0 0 0 0 0 0 83.03 224 1 1
Zm00001d051967 10 13 11 9 11 7 7 9 8 10 9 8 10 6 7 7 7 6 7 9 7 75.32 381 2 2
Zm00001d052015 3 1 5 3 8 2 0.8 2 2 3 3 7 0.6 6 5 2 11 0.6 3 1 2 80.92 152 2 1
Zm00001d052017 0 0 0 0 0 0.2 0 0 0 0 0 0 0 0 0 0 0 0 0 0 0 100 151 1 1
Zm00001d052039 0.3 0 0.1 0.2 0.3 0.1 0 0.1 0.1 0 0 0 0 0 0.1 0 0 0 0 0 0 93.95 364 1 1
Zm00001d052043 2 1 1 1 0.6 0.5 0.2 0.2 0.2 0.3 0.2 0.3 0.3 0.1 0.2 0.1 0.3 0.4 0.3 0.1 0.1 76.63 1498 4 3
Zm00001d052059 0 0.1 0.4 0.3 0.2 0 0.1 0.1 0 0.2 0 0.1 0 0.1 0 0.3 1 0.4 1 0.4 1 76.16 449 2 1
Zm00001d052075 48 53 51 55 48 76 99 66 52 75 50 61 44 29 38 34 71 48 87 71 90 100 80 1 1
Zm00001d052093 33 15 12 14 11 12 9 9 10 11 12 10 13 10 12 14 23 35 46 37 50 76.76 99 1 1
Zm00001d052131 5 13 15 13 11 4 3 0.8 1 2 4 3 1 3 3 2 3 1 5 2 2 99.35 156 1 1
Zm00001d052220 0.3 0 0 0.2 1 0.8 0.8 1 1 0.6 0.3 2 0.9 1 2 2 2 0.8 1 0.6 1 100 199 1 1
Zm00001d052223 0.9 0.6 0.6 0.7 0 0.4 1 0.5 0.5 0.4 0.8 1 1 0.7 2 2 5 2 3 1 3 77.74 337 3 2
Zm00001d052225 35 39 29 24 25 25 22 22 16 19 14 14 13 11 19 14 22 18 16 18 20 89.25 242 2 1
Zm00001d052286 9 5 7 5 6 5 4 5 2 4 4 4 3 4 6 4 10 6 8 5 7 100 22 0 0
Zm00001d052334 4 3 3 3 2 3 2 2 2 3 2 2 2 2 4 1 5 4 3 6 6 82.47 234 1 1
Zm00001d052375 3 8 8 8 6 12 5 9 10 11 4 9 3 6 4 4 17 13 10 9 22 83.33 24 0 0
Zm00001d052476 0 0 0 0 0 0 0 0 0 0 0 0.2 0 0.2 0 0 0.3 0 0.6 0 0 100 122 1 1
Zm00001d052500 0.6 0.7 1 1 0.7 1 0.5 0.5 0.5 0.6 0.7 1 0 0.4 0.2 0.1 0.7 0.4 0 0.3 0.4 100 134 1 1
Zm00001d052534 0 0 0 0 0 0 0 0 0 0 0 0 0 0.3 0 0 0 0.3 0 0 0.4 100 87 1 1
Zm00001d052557 0 0 0 0 0 0 0 0 0 0 0 0.1 0 0 0.1 0 0 0 0 0 0 87.97 341 1 1
Zm00001d052562 0 0 0 0.1 0 0.1 0.2 0.6 0.1 0.3 0.1 0.4 0.1 0.6 1 3 11 14 9 10 18 81.77 417 2 2
Zm00001d052605 0.1 0.1 0.2 0 0 0 0 0.1 0 0 0 0 0 0.1 0 0 0.4 0.1 0.3 0.5 0.5 78.23 386 3 3
Zm00001d052621 16 16 16 21 21 21 20 18 13 15 13 12 13 10 14 11 8 12 8 10 9 75.98 254 1 1
Zm00001d052662 0.2 0.5 0.7 0.5 1 1 0.9 2 1 1 0.8 2 3 1 2 2 4 1 2 2 2 85.82 402 1 1
Zm00001d052749 119 168 148 101 102 190 183 42 31 69 53 45 34 26 24 17 5 4 9 8 5 86.32 212 2 1
Zm00001d052803 45 34 33 32 30 32 30 30 22 21 22 21 17 19 21 19 23 33 28 27 34 100 74 1 1
Zm00001d052816 12 12 7 7 5 7 6 6 4 5 4 5 5 4 5 6 12 10 8 8 11 79.6 603 3 3
Zm00001d052843 0.9 1 0.3 2 0.7 0.5 0.9 0.6 0.7 0.4 1 0.6 0.3 1 2 3 11 7 6 7 7 80.38 260 4 1
Zm00001d052890 4 2 4 4 2 0.8 0.5 0.3 0.5 0.5 0.3 0.4 0.3 0.2 0.5 0.1 0.3 0.1 0.1 0 0.1 87.99 408 4 3
Zm00001d052910 1 0.1 0.1 0 0.1 0.1 0.5 0.6 0.2 0.3 0.4 0.8 0.1 0.3 0.1 0.1 0 0.1 0 0 0.3 86.53 156 1 1
Zm00001d052981 2 0.8 1 1 0.8 0.1 0 0.2 0.1 0.1 0.1 0.3 0.2 0.2 0.6 0.2 1 0.2 0.6 0.1 1 83.01 730 4 3
Zm00001d052986 0.6 0.1 0.2 0.1 0 0.1 0 0 0 0 0 0 0 0 0 0.1 0 0 0 0 0 84.9 53 1 0
Zm00001d053036 66 65 62 74 38 31 27 20 13 20 19 21 22 17 24 32 53 74 89 71 84 86.3 73 1 1
Zm00001d053068 0.5 0 0 0 0 0 0 0 0 0 0 0 0 0 0.2 0.1 2 1 3 0.2 5 100 211 1 1
Zm00001d053102 6 6 6 10 6 8 9 21 17 10 14 10 12 11 14 13 8 6 8 9 6 84.84 198 2 1
Zm00001d053186 0.5 0.3 1 0.8 0 0 0.4 0 0.2 0.8 0.1 0.3 0.8 0.4 1 0 1 0.2 1 0 1 100 157 1 1
Zm00001d053195 0 0.3 0.1 0.1 0.1 0.1 0 0 0.1 0 0.2 0.2 0 0 0 0.1 0 0.1 0 0 0.1 93.31 329 3 2
Zm00001d053208 0 0 0 0.1 0 0 0 0.1 0 0.2 0.3 0.2 0.1 0.2 0.2 0.5 0.5 1 0.4 0.5 0.7 79.72 296 3 3
Zm00001d053230 2 2 3 3 4 2 1 0.4 2 2 1 1 0 2 2 0 3 0 0.3 0.6 1 100 132 1 1
Zm00001d053273 8 9 9 9 11 15 11 11 8 8 9 7 7 6 7 5 6 7 8 6 5 90.19 306 2 2
Zm00001d053367 11 13 17 11 10 8 4 4 2 3 2 3 1 2 2 1 3 2 1 1 2 88.15 76 1 1
Zm00001d053369 2 1 1 0.8 0.9 2 0.6 0.9 0.6 0.8 0.7 1 1 0.4 0.1 0.2 2 0.4 0.3 0.2 0.5 96.47 369 2 2
Zm00001d053524 86 52 61 56 49 52 30 22 24 37 39 39 44 36 39 43 36 57 38 53 50 86.52 141 2 2
Zm00001d053526 3 2 3 2 1 1 0.7 0.6 0.1 0.4 0.4 0.3 2 0.6 0.4 0 0.7 0 0.3 0 0 93.47 138 2 2
Zm00001d053530 0 0.4 0 1 1 1 4 5 1 1 1 0.3 0.3 1 0.4 0 0.2 0 0.6 0 0.2 85.81 141 2 1
Zm00001d053543 0 0 0 0.3 0.2 0.2 0.5 0 0.2 0.1 0.3 0 0 0 0 0 0 0 0 0 0 96.3 271 2 2
Zm00001d053564 64 41 43 38 33 33 23 20 15 19 19 19 16 17 21 21 28 43 37 42 46 100 442 1 1
Zm00001d053581 1 1 0 2 0.3 0.7 0.8 0.3 0.2 0.3 0.3 0.4 0 0.6 0.1 0 1 1 1 1 1 81.81 110 1 1
Zm00001d053597 0 0 0 0 0 0 0 0 0 0 0 0 0 0 0 0 0.1 0 0 0 0 77.95 431 2 2
Zm00001d053599 0 0 0.1 0 0 0.1 0 0 0 0 0 0 0 0 0 0 0 0 0.3 0.1 0.1 100 125 1 1
Zm00001d053610 58 43 53 53 48 45 31 25 20 24 26 26 21 20 24 21 21 27 25 29 30 78.98 709 3 3
Zm00001d053620 27 20 23 25 23 20 16 10 8 12 10 11 9 9 10 11 13 20 18 19 19 84.85 819 1 1
Zm00001d053639 0.1 0.2 0.3 0.2 0.1 0.1 2 7 2 3 3 2 2 3 2 0.6 0.5 0.4 1 0.6 0.4 84.5 142 2 1
Zm00001d053643 58 39 40 37 38 25 10 11 7 12 10 10 11 8 9 7 4 5 6 6 4 96.97 397 2 2
Zm00001d053662 0 0.1 0.2 0.2 0.2 0.2 0.1 0 0 0 0.1 0 0 0 0 0 0 0.1 0.1 0.1 0.1 91.96 448 2 2
Zm00001d053699 3 1 8 5 3 1 0 0 6 5 3 5 0 6 8 0 2 0 0 0 0 87.34 79 1 0
Zm00001d053724 11 10 6 8 9 17 9 7 5 10 7 9 9 6 8 7 6 6 6 10 9 77.52 178 2 1
Zm00001d053743 5 5 5 4 3 5 3 2 1 3 2 2 2 2 2 3 3 4 3 4 3 89.61 77 1 0
Zm00001d053817 0.7 0.4 0.4 0.3 0.2 0.2 0.1 0.1 0 0 0 0.2 0 0.1 0.3 0 0.2 0.2 0 0 0.1 88.88 441 3 2
Zm00001d053829 2 0.7 1 0.1 0 0.4 0.1 0 0.1 0 0.2 0.7 1 0.4 0.4 0 1 0.5 1 0.3 1 77.1 214 2 1
Zm00001d053832 0 0 0 0 0 0.2 0 0 0 0 0 0 0 0.2 0 0 0 0 0 0 0 85.92 135 2 2
Zm00001d053841 59 47 44 55 40 36 27 21 15 25 22 22 22 17 21 18 16 28 21 24 21 77.43 390 2 2
Zm00001d053845 0 1 0 0 0 0 0 0.7 2 0.3 1 2 1 2 0.5 0.8 0.5 0 0 0.6 0.5 88.57 70 1 1
Zm00001d053868 5 4 2 2 1 0.3 0.2 0.3 0.2 0.3 0.1 0 0.5 0.1 0.1 0.3 0.1 0.7 0 0.1 0.4 95.33 150 2 1
Zm00001d053910 0.6 0.3 1 0.7 0.1 0.6 0 0.8 0.3 0.2 0.3 0 0 0.1 0.4 0.3 0.6 0 0.3 0.2 0 83.47 230 1 1
Zm00001d053956 0 0.1 0 0 0 0 0.1 0.1 0 0 0.1 0.1 0.2 0.1 0 0 0 0 0 0 0 78.37 74 0 0
Zm00001d053967 30 25 18 21 21 14 6 6 4 6 2 3 0.6 2 2 2 2 4 5 3 4 96.81 314 2 2
Zm00001d053995 2 1 3 1 4 2 0.1 0.2 0 0 0.1 0.2 0.3 0.2 0.6 0 1 0.1 0.9 0.2 0.9 93.3 269 1 1
Zm00001d054006 0.6 1 2 0.5 1 1 2 2 1 0.5 0.8 0.4 0.2 1 0.6 0.9 1 0.6 1 0.6 0.9 82.1 190 1 1
Zm00001d054031 9 6 6 5 4 2 1 1 0.7 1 1 1 2 2 3 3 5 7 7 4 8 77.75 625 3 3
Zm00001d054032 6 3 4 4 2 2 2 0.9 0.8 1 1 2 2 1 3 3 7 7 7 4 6 75.65 493 4 4
Zm00001d054074 1 0 0 0 0.7 0 0.2 0 0 0 0 0 0 0.1 0 0 0 0 0 0 0.2 100 191 1 1
Zm00001d054080 4 3 3 2 2 0.6 0.4 0.5 0.3 0.1 0.4 0.3 0.5 0.6 0.4 0.3 3 2 2 1 3 84.31 714 7 4
Zm00001d054087 0.3 0.2 0.3 0.1 0 0.2 0 0 0.2 0 0 0 0 0 0 0 0.2 0.4 0 0.3 0.2 87.5 160 1 1
