# Supplementary material for: Global Dynamics in Protein Disorder during Maize Seed Development
Source: Genes (Basel). 2019 Jun 30;10(7):502. doi: 10.3390/genes10070502 (PMC6678312; doi:10.3390/genes10070502)
Supplement: Supplementary file 1 [file genes-10-00502-s001.zip › Supplementary_table_7_networks_interactors.csv]

name	Weight	disorder(%)
Zm00001d022088_MADS_transcription_factor (interacts_with) Zm00001d013541	0.421830734842884	0-25
Zm00001d028217_Zea_mays_MADS14 (interacts_with) Zm00001d004058	0.421123644015879	0-25
Zm00001d028217_Zea_mays_MADS14 (interacts_with) Zm00001d030236	0.423368172767985	0-25
Zm00001d028217_Zea_mays_MADS14 (interacts_with) Zm00001d040879	0.423550257659782	0-25
Zm00001d028217_Zea_mays_MADS14 (interacts_with) Zm00001d046453	0.423898066724412	0-25
Zm00001d028217_Zea_mays_MADS14 (interacts_with) Zm00001d000038	0.427477023355095	0-25
Zm00001d028217_Zea_mays_MADS14 (interacts_with) Zm00001d040880	0.428222817215191	0-25
Zm00001d028217_Zea_mays_MADS14 (interacts_with) Zm00001d046260	0.430484236364624	0-25
Zm00001d028217_Zea_mays_MADS14 (interacts_with) Zm00001d040942	0.431577675127141	0-25
Zm00001d028217_Zea_mays_MADS14 (interacts_with) Zm00001d008785	0.433844296552335	0-25
Zm00001d028217_Zea_mays_MADS14 (interacts_with) Zm00001d024368	0.451244419101531	0-25
Zm00001d028217_Zea_mays_MADS14 (interacts_with) Zm00001d046083	0.459024509414031	0-25
Zm00001d028217_Zea_mays_MADS14 (interacts_with) Zm00001d018564	0.503192403059568	0-25
Zm00001d010232_Zea_mays_MADS29 (interacts_with) Zm00001d025861_NAC_transcription_factor	0.431587746333252	0-25
Zm00001d010232_Zea_mays_MADS29 (interacts_with) Zm00001d015226	0.434721711098449	0-25
Zm00001d010232_Zea_mays_MADS29 (interacts_with) Zm00001d043566	0.438386078850262	0-25
Zm00001d010232_Zea_mays_MADS29 (interacts_with) Zm00001d007661	0.449087293585479	0-25
Zm00001d010232_Zea_mays_MADS29 (interacts_with) Zm00001d016528	0.467331201074406	0-25
Zm00001d010232_Zea_mays_MADS29 (interacts_with) Zm00001d038050	0.488247534659136	0-25
Zm00001d010232_Zea_mays_MADS29 (interacts_with) Zm00001d050388	0.493181373660765	0-25
Zm00001d010232_Zea_mays_MADS29 (interacts_with) Zm00001d014455	0.502991208511562	0-25
Zm00001d010232_Zea_mays_MADS29 (interacts_with) Zm00001d003781	0.539758351198006	0-25
Zm00001d039913_MADS_transcription_factor (interacts_with) Zm00001d048763	0.420925805946791	0-25
Zm00001d039913_MADS_transcription_factor (interacts_with) Zm00001d044654	0.423700765057968	0-25
Zm00001d039913_MADS_transcription_factor (interacts_with) Zm00001d022598	0.426353891733312	0-25
Zm00001d039913_MADS_transcription_factor (interacts_with) Zm00001d017685	0.4289369153871	0-25
Zm00001d039913_MADS_transcription_factor (interacts_with) Zm00001d039936	0.430616867395624	0-25
Zm00001d039913_MADS_transcription_factor (interacts_with) Zm00001d019184	0.430878462311548	0-25
Zm00001d039913_MADS_transcription_factor (interacts_with) Zm00001d030561	0.438433632110573	0-25
Zm00001d039913_MADS_transcription_factor (interacts_with) Zm00001d045294	0.440117273882322	0-25
Zm00001d039913_MADS_transcription_factor (interacts_with) zma-MIR169h	0.443666776301272	0-25
Zm00001d039913_MADS_transcription_factor (interacts_with) Zm00001d042350	0.447873503859014	0-25
Zm00001d039913_MADS_transcription_factor (interacts_with) Zm00001d006481	0.450842710100961	0-25
Zm00001d039913_MADS_transcription_factor (interacts_with) Zm00001d028162	0.452282587831524	0-25
Zm00001d039913_MADS_transcription_factor (interacts_with) Zm00001d009617	0.464711476452485	0-25
Zm00001d039913_MADS_transcription_factor (interacts_with) zma-MIR156k	0.484514560776343	0-25
Zm00001d039913_MADS_transcription_factor (interacts_with) Zm00001d047894	0.497372982318929	0-25
Zm00001d039913_MADS_transcription_factor (interacts_with) Zm00001d013331	0.505011354062699	0-25
Zm00001d039913_MADS_transcription_factor (interacts_with) Zm00001d043860	0.50571577198567	0-25
Zm00001d039913_MADS_transcription_factor (interacts_with) Zm00001d025422	0.555568535450388	0-25
Zm00001d039913_MADS_transcription_factor (interacts_with) Zm00001d040758	0.559688188316914	0-25
Zm00001d039913_MADS_transcription_factor (interacts_with) Zm00001d047185	0.560632460634304	0-25
Zm00001d039913_MADS_transcription_factor (interacts_with) Zm00001d020005	0.574424810073275	0-25
Zm00001d042591_MADS_transcription_factor (interacts_with) Zm00001d036951	0.420091032000404	0-25
Zm00001d042591_MADS_transcription_factor (interacts_with) Zm00001d025654	0.420238123705636	0-25
Zm00001d042591_MADS_transcription_factor (interacts_with) Zm00001d050017	0.420295312898831	0-25
Zm00001d042591_MADS_transcription_factor (interacts_with) Zm00001d017140	0.420527578278477	0-25
Zm00001d042591_MADS_transcription_factor (interacts_with) Zm00001d043771	0.420624713074162	0-25
Zm00001d042591_MADS_transcription_factor (interacts_with) Zm00001d041549	0.42084599249546	0-25
Zm00001d042591_MADS_transcription_factor (interacts_with) Zm00001d026447	0.420898346992703	0-25
Zm00001d042591_MADS_transcription_factor (interacts_with) Zm00001d004706	0.420933858998358	0-25
Zm00001d042591_MADS_transcription_factor (interacts_with) Zm00001d029051	0.421066906248012	0-25
Zm00001d042591_MADS_transcription_factor (interacts_with) Zm00001d028094	0.421314777197908	0-25
Zm00001d042591_MADS_transcription_factor (interacts_with) Zm00001d032253	0.42146733922316	0-25
Zm00001d042591_MADS_transcription_factor (interacts_with) Zm00001d034192	0.421547346088321	0-25
Zm00001d042591_MADS_transcription_factor (interacts_with) Zm00001d047504	0.421699594114976	0-25
Zm00001d042591_MADS_transcription_factor (interacts_with) Zm00001d023565	0.421861877547499	0-25
Zm00001d042591_MADS_transcription_factor (interacts_with) Zm00001d048540	0.421930495898438	0-25
Zm00001d042591_MADS_transcription_factor (interacts_with) Zm00001d002757	0.421937142572751	0-25
Zm00001d042591_MADS_transcription_factor (interacts_with) Zm00001d004086	0.422335442279501	0-25
Zm00001d042591_MADS_transcription_factor (interacts_with) Zm00001d020530	0.422557500590935	0-25
Zm00001d042591_MADS_transcription_factor (interacts_with) Zm00001d034634	0.42257761554656	0-25
Zm00001d042591_MADS_transcription_factor (interacts_with) Zm00001d031290	0.422595504620803	0-25
Zm00001d042591_MADS_transcription_factor (interacts_with) Zm00001d002965	0.422679966262565	0-25
Zm00001d042591_MADS_transcription_factor (interacts_with) Zm00001d031601	0.422749009432217	0-25
Zm00001d042591_MADS_transcription_factor (interacts_with) Zm00001d019216	0.423016345945095	0-25
Zm00001d042591_MADS_transcription_factor (interacts_with) Zm00001d014425	0.423399268548811	0-25
Zm00001d042591_MADS_transcription_factor (interacts_with) Zm00001d042768	0.42393376661131	0-25
Zm00001d042591_MADS_transcription_factor (interacts_with) Zm00001d014617	0.424339729988472	0-25
Zm00001d042591_MADS_transcription_factor (interacts_with) Zm00001d016229	0.424428536974097	0-25
Zm00001d042591_MADS_transcription_factor (interacts_with) Zm00001d043344	0.424529769469027	0-25
Zm00001d042591_MADS_transcription_factor (interacts_with) Zm00001d037779	0.424555880373547	0-25
Zm00001d042591_MADS_transcription_factor (interacts_with) Zm00001d032132	0.425017396297912	0-25
Zm00001d042591_MADS_transcription_factor (interacts_with) Zm00001d040260	0.425508927530376	0-25
Zm00001d042591_MADS_transcription_factor (interacts_with) Zm00001d016764	0.425603031421891	0-25
Zm00001d042591_MADS_transcription_factor (interacts_with) Zm00001d027929	0.425763741038186	0-25
Zm00001d042591_MADS_transcription_factor (interacts_with) Zm00001d026244	0.426183856910628	0-25
Zm00001d042591_MADS_transcription_factor (interacts_with) Zm00001d039785	0.426414382776268	0-25
Zm00001d042591_MADS_transcription_factor (interacts_with) Zm00001d034844	0.426495062666794	0-25
Zm00001d042591_MADS_transcription_factor (interacts_with) Zm00001d013324	0.426518586757317	0-25
Zm00001d042591_MADS_transcription_factor (interacts_with) Zm00001d017125	0.427058139349682	0-25
Zm00001d042591_MADS_transcription_factor (interacts_with) Zm00001d017381	0.427526246507606	0-25
Zm00001d042591_MADS_transcription_factor (interacts_with) Zm00001d010728	0.427543055171422	0-25
Zm00001d042591_MADS_transcription_factor (interacts_with) Zm00001d012530	0.427816908237429	0-25
Zm00001d042591_MADS_transcription_factor (interacts_with) Zm00001d046460	0.427955441978813	0-25
Zm00001d042591_MADS_transcription_factor (interacts_with) Zm00001d043453	0.428543354679289	0-25
Zm00001d042591_MADS_transcription_factor (interacts_with) Zm00001d007411	0.428658644438237	0-25
Zm00001d042591_MADS_transcription_factor (interacts_with) Zm00001d034405	0.428984642885565	0-25
Zm00001d042591_MADS_transcription_factor (interacts_with) Zm00001d012285	0.429135229808822	0-25
Zm00001d042591_MADS_transcription_factor (interacts_with) Zm00001d005757	0.429310011631422	0-25
Zm00001d042591_MADS_transcription_factor (interacts_with) Zm00001d028745	0.429406180899455	0-25
Zm00001d042591_MADS_transcription_factor (interacts_with) Zm00001d023677	0.429831761674819	0-25
Zm00001d042591_MADS_transcription_factor (interacts_with) Zm00001d022376	0.430160704885805	0-25
Zm00001d042591_MADS_transcription_factor (interacts_with) Zm00001d051932	0.43016697178807	0-25
Zm00001d042591_MADS_transcription_factor (interacts_with) Zm00001d029778	0.430194738736454	0-25
Zm00001d042591_MADS_transcription_factor (interacts_with) Zm00001d052206	0.430762253307505	0-25
Zm00001d042591_MADS_transcription_factor (interacts_with) Zm00001d012443	0.431188807420831	0-25
Zm00001d042591_MADS_transcription_factor (interacts_with) Zm00001d027832	0.431227283892432	0-25
Zm00001d042591_MADS_transcription_factor (interacts_with) Zm00001d027258	0.431256482103562	0-25
Zm00001d042591_MADS_transcription_factor (interacts_with) Zm00001d052343	0.431674331451304	0-25
Zm00001d042591_MADS_transcription_factor (interacts_with) Zm00001d048693	0.431930212299345	0-25
Zm00001d042591_MADS_transcription_factor (interacts_with) Zm00001d032175	0.43198056419906	0-25
Zm00001d042591_MADS_transcription_factor (interacts_with) Zm00001d043665	0.432002647046013	0-25
Zm00001d042591_MADS_transcription_factor (interacts_with) Zm00001d029297	0.432141013921331	0-25
Zm00001d042591_MADS_transcription_factor (interacts_with) Zm00001d042074	0.432314838608659	0-25
Zm00001d042591_MADS_transcription_factor (interacts_with) Zm00001d000303	0.43245110848107	0-25
Zm00001d042591_MADS_transcription_factor (interacts_with) Zm00001d020032	0.432486203707187	0-25
Zm00001d042591_MADS_transcription_factor (interacts_with) Zm00001d005998	0.432589169691563	0-25
Zm00001d042591_MADS_transcription_factor (interacts_with) Zm00001d030915	0.432877793427911	0-25
Zm00001d042591_MADS_transcription_factor (interacts_with) Zm00001d038332	0.432907704038103	0-25
Zm00001d042591_MADS_transcription_factor (interacts_with) Zm00001d044864	0.433009612643622	0-25
Zm00001d042591_MADS_transcription_factor (interacts_with) Zm00001d029940	0.433072982518724	0-25
Zm00001d042591_MADS_transcription_factor (interacts_with) Zm00001d011997	0.433161903611142	0-25
Zm00001d042591_MADS_transcription_factor (interacts_with) Zm00001d042420	0.433665068352925	0-25
Zm00001d042591_MADS_transcription_factor (interacts_with) Zm00001d039648	0.433740173904696	0-25
Zm00001d042591_MADS_transcription_factor (interacts_with) Zm00001d018822	0.433763869414852	0-25
Zm00001d042591_MADS_transcription_factor (interacts_with) Zm00001d034692	0.433937692406831	0-25
Zm00001d042591_MADS_transcription_factor (interacts_with) Zm00001d044970	0.434211128720947	0-25
Zm00001d042591_MADS_transcription_factor (interacts_with) Zm00001d024187	0.43440422620007	0-25
Zm00001d042591_MADS_transcription_factor (interacts_with) Zm00001d030940	0.434450188170427	0-25
Zm00001d042591_MADS_transcription_factor (interacts_with) Zm00001d011596	0.434671501599963	0-25
Zm00001d042591_MADS_transcription_factor (interacts_with) Zm00001d043458	0.434755201120969	0-25
Zm00001d042591_MADS_transcription_factor (interacts_with) Zm00001d053732	0.435008866633149	0-25
Zm00001d042591_MADS_transcription_factor (interacts_with) Zm00001d050323	0.435371389217055	0-25
Zm00001d042591_MADS_transcription_factor (interacts_with) Zm00001d015737	0.435484216019183	0-25
Zm00001d042591_MADS_transcription_factor (interacts_with) Zm00001d031997	0.435528998263821	0-25
Zm00001d042591_MADS_transcription_factor (interacts_with) Zm00001d047567	0.435623355526115	0-25
Zm00001d042591_MADS_transcription_factor (interacts_with) Zm00001d000237	0.435699059842272	0-25
Zm00001d042591_MADS_transcription_factor (interacts_with) Zm00001d018965	0.435792373933361	0-25
Zm00001d042591_MADS_transcription_factor (interacts_with) Zm00001d017274	0.436078744010413	0-25
Zm00001d042591_MADS_transcription_factor (interacts_with) Zm00001d030083	0.436218443614037	0-25
Zm00001d042591_MADS_transcription_factor (interacts_with) Zm00001d020888	0.436347145387744	0-25
Zm00001d042591_MADS_transcription_factor (interacts_with) Zm00001d016653	0.436510909640937	0-25
Zm00001d042591_MADS_transcription_factor (interacts_with) Zm00001d014611	0.436604910342217	0-25
Zm00001d042591_MADS_transcription_factor (interacts_with) Zm00001d020550	0.436743800500577	0-25
Zm00001d042591_MADS_transcription_factor (interacts_with) Zm00001d015877	0.436979046497839	0-25
Zm00001d042591_MADS_transcription_factor (interacts_with) Zm00001d017682	0.436983339519402	0-25
Zm00001d042591_MADS_transcription_factor (interacts_with) Zm00001d026028	0.437042845167701	0-25
Zm00001d042591_MADS_transcription_factor (interacts_with) Zm00001d029525	0.437087805366155	0-25
Zm00001d042591_MADS_transcription_factor (interacts_with) Zm00001d045605	0.437390691944861	0-25
Zm00001d042591_MADS_transcription_factor (interacts_with) Zm00001d002849	0.437391813441368	0-25
Zm00001d042591_MADS_transcription_factor (interacts_with) Zm00001d039913_MADS_transcription_factor	0.437447776523404	0-25
Zm00001d042591_MADS_transcription_factor (interacts_with) Zm00001d018026	0.437729556765836	0-25
Zm00001d042591_MADS_transcription_factor (interacts_with) Zm00001d030656	0.43790751150627	0-25
Zm00001d042591_MADS_transcription_factor (interacts_with) Zm00001d008594	0.438017782664056	0-25
Zm00001d042591_MADS_transcription_factor (interacts_with) Zm00001d009446	0.438061255079499	0-25
Zm00001d042591_MADS_transcription_factor (interacts_with) Zm00001d005570	0.438082048154938	0-25
Zm00001d042591_MADS_transcription_factor (interacts_with) Zm00001d034673	0.43832087883302	0-25
Zm00001d042591_MADS_transcription_factor (interacts_with) Zm00001d025920	0.438326616039774	0-25
Zm00001d042591_MADS_transcription_factor (interacts_with) Zm00001d018704	0.438531971648672	0-25
Zm00001d042591_MADS_transcription_factor (interacts_with) Zm00001d018106	0.438637888903967	0-25
Zm00001d042591_MADS_transcription_factor (interacts_with) Zm00001d004649	0.43883290784433	0-25
Zm00001d042591_MADS_transcription_factor (interacts_with) Zm00001d000429	0.439169051980891	0-25
Zm00001d042591_MADS_transcription_factor (interacts_with) Zm00001d045338	0.439890733005509	0-25
Zm00001d042591_MADS_transcription_factor (interacts_with) Zm00001d022315	0.440264489359976	0-25
Zm00001d042591_MADS_transcription_factor (interacts_with) Zm00001d031423	0.440478501443146	0-25
Zm00001d042591_MADS_transcription_factor (interacts_with) Zm00001d026412	0.440674762605195	0-25
Zm00001d042591_MADS_transcription_factor (interacts_with) Zm00001d020954	0.440917972509265	0-25
Zm00001d042591_MADS_transcription_factor (interacts_with) Zm00001d045361	0.442109173595941	0-25
Zm00001d042591_MADS_transcription_factor (interacts_with) Zm00001d007753	0.443073692439337	0-25
Zm00001d042591_MADS_transcription_factor (interacts_with) Zm00001d036499	0.443159912825568	0-25
Zm00001d042591_MADS_transcription_factor (interacts_with) Zm00001d011225	0.443227193143421	0-25
Zm00001d042591_MADS_transcription_factor (interacts_with) Zm00001d029704	0.443254533770354	0-25
Zm00001d042591_MADS_transcription_factor (interacts_with) Zm00001d035506	0.443568811592681	0-25
Zm00001d042591_MADS_transcription_factor (interacts_with) Zm00001d013208	0.443700674094919	0-25
Zm00001d042591_MADS_transcription_factor (interacts_with) Zm00001d042328	0.443883695246218	0-25
Zm00001d042591_MADS_transcription_factor (interacts_with) Zm00001d016181	0.444163305481743	0-25
Zm00001d042591_MADS_transcription_factor (interacts_with) Zm00001d027387	0.444208646415522	0-25
Zm00001d042591_MADS_transcription_factor (interacts_with) Zm00001d033782	0.44427787389891	0-25
Zm00001d042591_MADS_transcription_factor (interacts_with) Zm00001d043174	0.445012228068886	0-25
Zm00001d042591_MADS_transcription_factor (interacts_with) Zm00001d019060	0.445096417876741	0-25
Zm00001d042591_MADS_transcription_factor (interacts_with) Zm00001d005457	0.445294162796299	0-25
Zm00001d042591_MADS_transcription_factor (interacts_with) Zm00001d023296	0.445505641731684	0-25
Zm00001d042591_MADS_transcription_factor (interacts_with) Zm00001d037943	0.445599664301898	0-25
Zm00001d042591_MADS_transcription_factor (interacts_with) Zm00001d024752	0.446001836968605	0-25
Zm00001d042591_MADS_transcription_factor (interacts_with) Zm00001d019726	0.446242555524191	0-25
Zm00001d042591_MADS_transcription_factor (interacts_with) Zm00001d014116	0.446381338300582	0-25
Zm00001d042591_MADS_transcription_factor (interacts_with) Zm00001d008546	0.44671620084849	0-25
Zm00001d042591_MADS_transcription_factor (interacts_with) Zm00001d026222	0.446781457342107	0-25
Zm00001d042591_MADS_transcription_factor (interacts_with) Zm00001d022097	0.447285009285563	0-25
Zm00001d042591_MADS_transcription_factor (interacts_with) Zm00001d044107	0.447429948774334	0-25
Zm00001d042591_MADS_transcription_factor (interacts_with) Zm00001d018159	0.448277710572603	0-25
Zm00001d042591_MADS_transcription_factor (interacts_with) zma-MIR162	0.4483777761794	0-25
Zm00001d042591_MADS_transcription_factor (interacts_with) Zm00001d003213	0.448511032760979	0-25
Zm00001d042591_MADS_transcription_factor (interacts_with) Zm00001d017251	0.449097522883203	0-25
Zm00001d042591_MADS_transcription_factor (interacts_with) Zm00001d040702	0.449871554759003	0-25
Zm00001d042591_MADS_transcription_factor (interacts_with) Zm00001d021642	0.449909538764757	0-25
Zm00001d042591_MADS_transcription_factor (interacts_with) Zm00001d049364	0.450052889022946	0-25
Zm00001d042591_MADS_transcription_factor (interacts_with) Zm00001d002364	0.450140523454015	0-25
Zm00001d042591_MADS_transcription_factor (interacts_with) Zm00001d053887	0.450579604506722	0-25
Zm00001d042591_MADS_transcription_factor (interacts_with) Zm00001d042880	0.450800154334796	0-25
Zm00001d042591_MADS_transcription_factor (interacts_with) Zm00001d044816	0.451009668508407	0-25
Zm00001d042591_MADS_transcription_factor (interacts_with) zma-MIR156j	0.45131117148221	0-25
Zm00001d042591_MADS_transcription_factor (interacts_with) Zm00001d028391	0.451516294256809	0-25
Zm00001d042591_MADS_transcription_factor (interacts_with) Zm00001d033586	0.451601582873149	0-25
Zm00001d042591_MADS_transcription_factor (interacts_with) Zm00001d014899	0.452061045499725	0-25
Zm00001d042591_MADS_transcription_factor (interacts_with) Zm00001d006938	0.452264746921314	0-25
Zm00001d042591_MADS_transcription_factor (interacts_with) Zm00001d048950	0.452291018779027	0-25
Zm00001d042591_MADS_transcription_factor (interacts_with) Zm00001d045742	0.453033402951058	0-25
Zm00001d042591_MADS_transcription_factor (interacts_with) Zm00001d011312	0.453194530444228	0-25
Zm00001d042591_MADS_transcription_factor (interacts_with) Zm00001d017782	0.45330519124752	0-25
Zm00001d042591_MADS_transcription_factor (interacts_with) Zm00001d005895	0.453790560141973	0-25
Zm00001d042591_MADS_transcription_factor (interacts_with) Zm00001d021730	0.454054293914469	0-25
Zm00001d042591_MADS_transcription_factor (interacts_with) Zm00001d041960	0.454449315585826	0-25
Zm00001d042591_MADS_transcription_factor (interacts_with) Zm00001d042633	0.454856499744827	0-25
Zm00001d042591_MADS_transcription_factor (interacts_with) Zm00001d042386	0.454923086482425	0-25
Zm00001d042591_MADS_transcription_factor (interacts_with) Zm00001d018725	0.454938531309808	0-25
Zm00001d042591_MADS_transcription_factor (interacts_with) Zm00001d021263	0.45497876420326	0-25
Zm00001d042591_MADS_transcription_factor (interacts_with) Zm00001d021447	0.455274126203241	0-25
Zm00001d042591_MADS_transcription_factor (interacts_with) Zm00001d023673	0.45531547275896	0-25
Zm00001d042591_MADS_transcription_factor (interacts_with) Zm00001d051216	0.455389304620309	0-25
Zm00001d042591_MADS_transcription_factor (interacts_with) Zm00001d039293	0.455925108690739	0-25
Zm00001d042591_MADS_transcription_factor (interacts_with) Zm00001d023811	0.456184417311143	0-25
Zm00001d042591_MADS_transcription_factor (interacts_with) Zm00001d048801	0.456369196825057	0-25
Zm00001d042591_MADS_transcription_factor (interacts_with) Zm00001d010798	0.456874394686842	0-25
Zm00001d042591_MADS_transcription_factor (interacts_with) Zm00001d031345	0.457440251216252	0-25
Zm00001d042591_MADS_transcription_factor (interacts_with) Zm00001d042717	0.457462866501804	0-25
Zm00001d042591_MADS_transcription_factor (interacts_with) Zm00001d015310	0.457732745923103	0-25
Zm00001d042591_MADS_transcription_factor (interacts_with) Zm00001d012219	0.458084501610218	0-25
Zm00001d042591_MADS_transcription_factor (interacts_with) Zm00001d048537	0.458105072812326	0-25
Zm00001d042591_MADS_transcription_factor (interacts_with) Zm00001d011838	0.458136505634294	0-25
Zm00001d042591_MADS_transcription_factor (interacts_with) Zm00001d039118	0.45825732934569	0-25
Zm00001d042591_MADS_transcription_factor (interacts_with) Zm00001d019925	0.458322741505188	0-25
Zm00001d042591_MADS_transcription_factor (interacts_with) Zm00001d022277	0.458336332213496	0-25
Zm00001d042591_MADS_transcription_factor (interacts_with) Zm00001d049763	0.458441735936562	0-25
Zm00001d042591_MADS_transcription_factor (interacts_with) Zm00001d021938	0.458774943636072	0-25
Zm00001d042591_MADS_transcription_factor (interacts_with) Zm00001d038989	0.458826642824054	0-25
Zm00001d042591_MADS_transcription_factor (interacts_with) Zm00001d009648	0.46105896120803	0-25
Zm00001d042591_MADS_transcription_factor (interacts_with) Zm00001d038151	0.461625885828091	0-25
Zm00001d042591_MADS_transcription_factor (interacts_with) Zm00001d053181	0.461701361509294	0-25
Zm00001d042591_MADS_transcription_factor (interacts_with) Zm00001d030098	0.462244694351257	0-25
Zm00001d042591_MADS_transcription_factor (interacts_with) Zm00001d015030	0.462699766571143	0-25
Zm00001d042591_MADS_transcription_factor (interacts_with) Zm00001d049632	0.462771709469378	0-25
Zm00001d042591_MADS_transcription_factor (interacts_with) Zm00001d053675	0.462868825096127	0-25
Zm00001d042591_MADS_transcription_factor (interacts_with) Zm00001d031985	0.463220343134472	0-25
Zm00001d042591_MADS_transcription_factor (interacts_with) Zm00001d029583	0.463687405651594	0-25
Zm00001d042591_MADS_transcription_factor (interacts_with) Zm00001d012881	0.465621685330918	0-25
Zm00001d042591_MADS_transcription_factor (interacts_with) Zm00001d029558	0.465809158907344	0-25
Zm00001d042591_MADS_transcription_factor (interacts_with) Zm00001d006527	0.465900625316312	0-25
Zm00001d042591_MADS_transcription_factor (interacts_with) Zm00001d006059	0.466093237840443	0-25
Zm00001d042591_MADS_transcription_factor (interacts_with) Zm00001d011461	0.46637328278313	0-25
Zm00001d042591_MADS_transcription_factor (interacts_with) Zm00001d043723	0.469010800709557	0-25
Zm00001d042591_MADS_transcription_factor (interacts_with) Zm00001d030361	0.469067776800456	0-25
Zm00001d042591_MADS_transcription_factor (interacts_with) Zm00001d053382	0.469519146636079	0-25
Zm00001d042591_MADS_transcription_factor (interacts_with) Zm00001d034003	0.469799319492851	0-25
Zm00001d042591_MADS_transcription_factor (interacts_with) Zm00001d046438	0.470399765487489	0-25
Zm00001d042591_MADS_transcription_factor (interacts_with) Zm00001d024414	0.471246184190216	0-25
Zm00001d042591_MADS_transcription_factor (interacts_with) Zm00001d043270	0.47149238550607	0-25
Zm00001d042591_MADS_transcription_factor (interacts_with) Zm00001d005790	0.471648456212909	0-25
Zm00001d042591_MADS_transcription_factor (interacts_with) Zm00001d042665	0.472273709883566	0-25
Zm00001d042591_MADS_transcription_factor (interacts_with) Zm00001d035051	0.472356799000186	0-25
Zm00001d042591_MADS_transcription_factor (interacts_with) Zm00001d006016	0.472373692347505	0-25
Zm00001d042591_MADS_transcription_factor (interacts_with) Zm00001d044640	0.472659377584965	0-25
Zm00001d042591_MADS_transcription_factor (interacts_with) Zm00001d010197	0.472723420915048	0-25
Zm00001d042591_MADS_transcription_factor (interacts_with) Zm00001d029529	0.472800850008158	0-25
Zm00001d042591_MADS_transcription_factor (interacts_with) Zm00001d034096	0.472863480003952	0-25
Zm00001d042591_MADS_transcription_factor (interacts_with) Zm00001d021245	0.474082633365775	0-25
Zm00001d042591_MADS_transcription_factor (interacts_with) Zm00001d033451	0.474694152998348	0-25
Zm00001d042591_MADS_transcription_factor (interacts_with) Zm00001d027550	0.476106678333357	0-25
Zm00001d042591_MADS_transcription_factor (interacts_with) Zm00001d033905	0.476248272130295	0-25
Zm00001d042591_MADS_transcription_factor (interacts_with) Zm00001d013383	0.476342849367104	0-25
Zm00001d042591_MADS_transcription_factor (interacts_with) Zm00001d015777	0.47740281294187	0-25
Zm00001d042591_MADS_transcription_factor (interacts_with) Zm00001d043514	0.478204862849804	0-25
Zm00001d042591_MADS_transcription_factor (interacts_with) Zm00001d018358	0.478250097677954	0-25
Zm00001d042591_MADS_transcription_factor (interacts_with) Zm00001d039053	0.478501038281639	0-25
Zm00001d042591_MADS_transcription_factor (interacts_with) Zm00001d041580	0.479523923632056	0-25
Zm00001d042591_MADS_transcription_factor (interacts_with) Zm00001d039110	0.479584021562783	0-25
Zm00001d042591_MADS_transcription_factor (interacts_with) Zm00001d038274	0.480142877078443	0-25
Zm00001d042591_MADS_transcription_factor (interacts_with) Zm00001d000399	0.481818626762027	0-25
Zm00001d042591_MADS_transcription_factor (interacts_with) Zm00001d050899	0.481914004775293	0-25
Zm00001d042591_MADS_transcription_factor (interacts_with) Zm00001d033700	0.482820011582739	0-25
Zm00001d042591_MADS_transcription_factor (interacts_with) Zm00001d031545	0.483075285964878	0-25
Zm00001d042591_MADS_transcription_factor (interacts_with) Zm00001d014733	0.483780382114711	0-25
Zm00001d042591_MADS_transcription_factor (interacts_with) Zm00001d042305	0.484097254451581	0-25
Zm00001d042591_MADS_transcription_factor (interacts_with) Zm00001d046634	0.485575005065501	0-25
Zm00001d042591_MADS_transcription_factor (interacts_with) Zm00001d051102	0.485594761087112	0-25
Zm00001d042591_MADS_transcription_factor (interacts_with) Zm00001d048949	0.486655501499721	0-25
Zm00001d042591_MADS_transcription_factor (interacts_with) Zm00001d004921	0.486977411233144	0-25
Zm00001d042591_MADS_transcription_factor (interacts_with) Zm00001d017621	0.487209100098588	0-25
Zm00001d042591_MADS_transcription_factor (interacts_with) Zm00001d000407	0.487797234933169	0-25
Zm00001d042591_MADS_transcription_factor (interacts_with) Zm00001d038585	0.487845525696845	0-25
Zm00001d042591_MADS_transcription_factor (interacts_with) Zm00001d012596	0.488149775927367	0-25
Zm00001d042591_MADS_transcription_factor (interacts_with) Zm00001d020631	0.489021262012182	0-25
Zm00001d042591_MADS_transcription_factor (interacts_with) Zm00001d017330	0.490145392113921	0-25
Zm00001d042591_MADS_transcription_factor (interacts_with) Zm00001d007143	0.49015747296733	0-25
Zm00001d042591_MADS_transcription_factor (interacts_with) Zm00001d004343	0.491149506199204	0-25
Zm00001d042591_MADS_transcription_factor (interacts_with) Zm00001d031666	0.492040553060223	0-25
Zm00001d042591_MADS_transcription_factor (interacts_with) Zm00001d039495	0.4931558529772	0-25
Zm00001d042591_MADS_transcription_factor (interacts_with) Zm00001d003645	0.493642222519314	0-25
Zm00001d042591_MADS_transcription_factor (interacts_with) Zm00001d049061	0.493822971849388	0-25
Zm00001d042591_MADS_transcription_factor (interacts_with) Zm00001d013551	0.493907654554088	0-25
Zm00001d042591_MADS_transcription_factor (interacts_with) Zm00001d005804	0.499737226677649	0-25
Zm00001d042591_MADS_transcription_factor (interacts_with) Zm00001d017789	0.500218943511768	0-25
Zm00001d042591_MADS_transcription_factor (interacts_with) Zm00001d005977	0.500599438853391	0-25
Zm00001d042591_MADS_transcription_factor (interacts_with) Zm00001d040292	0.504657149948949	0-25
Zm00001d042591_MADS_transcription_factor (interacts_with) Zm00001d042446	0.504874494222243	0-25
Zm00001d042591_MADS_transcription_factor (interacts_with) Zm00001d029662	0.505784290301794	0-25
Zm00001d042591_MADS_transcription_factor (interacts_with) Zm00001d040125	0.505844811390293	0-25
Zm00001d042591_MADS_transcription_factor (interacts_with) Zm00001d041067	0.507322175097462	0-25
Zm00001d042591_MADS_transcription_factor (interacts_with) Zm00001d020926	0.508139122695028	0-25
Zm00001d042591_MADS_transcription_factor (interacts_with) Zm00001d029388	0.509638897755521	0-25
Zm00001d042591_MADS_transcription_factor (interacts_with) Zm00001d017031	0.512800019990293	0-25
Zm00001d042591_MADS_transcription_factor (interacts_with) Zm00001d003823	0.514191124299812	0-25
Zm00001d042591_MADS_transcription_factor (interacts_with) Zm00001d031778	0.514677649844566	0-25
Zm00001d042591_MADS_transcription_factor (interacts_with) Zm00001d042022	0.517459393733014	0-25
Zm00001d042591_MADS_transcription_factor (interacts_with) Zm00001d043221	0.517494151292987	0-25
Zm00001d042591_MADS_transcription_factor (interacts_with) Zm00001d037487	0.519266626191901	0-25
Zm00001d042591_MADS_transcription_factor (interacts_with) Zm00001d031741	0.523124001153754	0-25
Zm00001d042591_MADS_transcription_factor (interacts_with) Zm00001d043988	0.524194435540821	0-25
Zm00001d042591_MADS_transcription_factor (interacts_with) Zm00001d019399	0.533597583805879	0-25
Zm00001d042591_MADS_transcription_factor (interacts_with) Zm00001d045935	0.535761485143329	0-25
Zm00001d042591_MADS_transcription_factor (interacts_with) Zm00001d012120	0.539459103514249	0-25
Zm00001d042591_MADS_transcription_factor (interacts_with) Zm00001d043752	0.542434272478672	0-25
Zm00001d042591_MADS_transcription_factor (interacts_with) Zm00001d007363	0.546574185380298	0-25
Zm00001d042591_MADS_transcription_factor (interacts_with) Zm00001d031158	0.547125862187804	0-25
Zm00001d042591_MADS_transcription_factor (interacts_with) Zm00001d017619	0.547133674206772	0-25
Zm00001d042591_MADS_transcription_factor (interacts_with) Zm00001d033517	0.547773651097633	0-25
Zm00001d042591_MADS_transcription_factor (interacts_with) Zm00001d033455	0.561204096637431	0-25
Zm00001d042591_MADS_transcription_factor (interacts_with) Zm00001d051440	0.572314275727091	0-25
Zm00001d042591_MADS_transcription_factor (interacts_with) Zm00001d018738	0.574177417455891	0-25
Zm00001d042591_MADS_transcription_factor (interacts_with) Zm00001d009296	0.595052882846693	0-25
Zm00001d042591_MADS_transcription_factor (interacts_with) Zm00001d044783	0.596445246867202	0-25
Zm00001d042591_MADS_transcription_factor (interacts_with) Zm00001d037550	0.630914014228737	0-25
Zm00001d030617_octopine_synthase_binding_factor (interacts_with) Zm00001d013306	0.297431153256	25-50
Zm00001d030617_octopine_synthase_binding_factor (interacts_with) Zm00001d042607	0.262340141125742	25-50
Zm00001d030617_octopine_synthase_binding_factor (interacts_with) Zm00001d012228	0.252893360970039	25-50
Zm00001d030617_octopine_synthase_binding_factor (interacts_with) Zm00001d033194	0.217863739125712	25-50
Zm00001d030617_octopine_synthase_binding_factor (interacts_with) Zm00001d053964	0.200321871363853	25-50
Zm00001d030617_octopine_synthase_binding_factor (interacts_with) Zm00001d012819	0.195249320424203	25-50
Zm00001d025339_SF1_binding_protein_candidate1 (interacts_with) Zm00001d016319	0.258616798673446	25-50
Zm00001d025339_SF1_binding_protein_candidate1 (interacts_with) Zm00001d049806	0.223188496306706	25-50
Zm00001d025339_SF1_binding_protein_candidate1 (interacts_with) Zm00001d003822	0.217124681784645	25-50
Zm00001d025339_SF1_binding_protein_candidate1 (interacts_with) Zm00001d034118	0.215155892806495	25-50
Zm00001d025339_SF1_binding_protein_candidate1 (interacts_with) Zm00001d016305	0.214612482739953	25-50
Zm00001d025339_SF1_binding_protein_candidate1 (interacts_with) Zm00001d002260	0.212279922503947	25-50
Zm00001d025339_SF1_binding_protein_candidate1 (interacts_with) Zm00001d020769	0.211134917333526	25-50
Zm00001d025339_SF1_binding_protein_candidate1 (interacts_with) Zm00001d009327	0.208859741095393	25-50
Zm00001d025339_SF1_binding_protein_candidate1 (interacts_with) Zm00001d047965	0.208690583640507	25-50
Zm00001d025339_SF1_binding_protein_candidate1 (interacts_with) Zm00001d035222	0.208662235085043	25-50
Zm00001d025339_SF1_binding_protein_candidate1 (interacts_with) Zm00001d011178	0.20852385072559	25-50
Zm00001d025339_SF1_binding_protein_candidate1 (interacts_with) Zm00001d010821	0.208021178586828	25-50
Zm00001d025339_SF1_binding_protein_candidate1 (interacts_with) Zm00001d042920	0.206559912024985	25-50
Zm00001d025339_SF1_binding_protein_candidate1 (interacts_with) Zm00001d047941	0.205333068979321	25-50
Zm00001d025339_SF1_binding_protein_candidate1 (interacts_with) Zm00001d027421	0.205035595940813	25-50
Zm00001d025339_SF1_binding_protein_candidate1 (interacts_with) Zm00001d037113	0.203057396689136	25-50
Zm00001d025339_SF1_binding_protein_candidate1 (interacts_with) Zm00001d051186	0.201820582892548	25-50
Zm00001d025339_SF1_binding_protein_candidate1 (interacts_with) Zm00001d051913	0.197075659469087	25-50
Zm00001d025339_SF1_binding_protein_candidate1 (interacts_with) Zm00001d032934	0.194739558336511	25-50
Zm00001d025339_SF1_binding_protein_candidate1 (interacts_with) Zm00001d042478	0.193379732612021	25-50
Zm00001d025339_SF1_binding_protein_candidate1 (interacts_with) Zm00001d009776	0.193068814588297	25-50
Zm00001d025339_SF1_binding_protein_candidate1 (interacts_with) Zm00001d051452	0.193032414742551	25-50
Zm00001d025339_SF1_binding_protein_candidate1 (interacts_with) Zm00001d034665	0.192313546785891	25-50
Zm00001d025339_SF1_binding_protein_candidate1 (interacts_with) Zm00001d021709	0.191494998770358	25-50
Zm00001d025339_SF1_binding_protein_candidate1 (interacts_with) Zm00001d044999	0.191210045760291	25-50
Zm00001d025339_SF1_binding_protein_candidate1 (interacts_with) Zm00001d011975	0.19056562844135	25-50
Zm00001d005888_HSF_transcription_factor (interacts_with) Zm00001d009557	0.257367018003431	25-50
Zm00001d005888_HSF_transcription_factor (interacts_with) Zm00001d002733	0.223962314396932	25-50
Zm00001d005888_HSF_transcription_factor (interacts_with) Zm00001d027673	0.216205625770155	25-50
Zm00001d005888_HSF_transcription_factor (interacts_with) Zm00001d043782	0.213278241670054	25-50
Zm00001d005888_HSF_transcription_factor (interacts_with) Zm00001d039011	0.206568553885159	25-50
Zm00001d005888_HSF_transcription_factor (interacts_with) Zm00001d041138	0.192108980982735	25-50
Zm00001d025861_NAC_transcription_factor (interacts_with) Zm00001d026552	0.249901052382406	25-50
Zm00001d025861_NAC_transcription_factor (interacts_with) Zm00001d039015	0.235128183782101	25-50
Zm00001d025861_NAC_transcription_factor (interacts_with) Zm00001d005666	0.210274494312644	25-50
Zm00001d025861_NAC_transcription_factor (interacts_with) Zm00001d047990	0.202216141383201	25-50
Zm00001d025861_NAC_transcription_factor (interacts_with) Zm00001d013941	0.199980772063962	25-50
Zm00001d025861_NAC_transcription_factor (interacts_with) Zm00001d027480	0.199834812843296	25-50
Zm00001d025861_NAC_transcription_factor (interacts_with) Zm00001d025707	0.197681667749432	25-50
Zm00001d025861_NAC_transcription_factor (interacts_with) Zm00001d005996	0.197618561362379	25-50
Zm00001d025861_NAC_transcription_factor (interacts_with) Zm00001d014455	0.196810618787051	25-50
Zm00001d025861_NAC_transcription_factor (interacts_with) Zm00001d003781	0.190180989308286	25-50
Zm00001d018971_opaque_endosperm2 (interacts_with) Zm00001d053377	0.24745998293546	25-50
Zm00001d018971_opaque_endosperm2 (interacts_with) Zm00001d014520	0.246147708616462	25-50
Zm00001d018971_opaque_endosperm2 (interacts_with) Zm00001d039004	0.23549017808206	25-50
Zm00001d018971_opaque_endosperm2 (interacts_with) Zm00001d045412	0.229438520765459	25-50
Zm00001d018971_opaque_endosperm2 (interacts_with) Zm00001d023537	0.22825779368041	25-50
Zm00001d018971_opaque_endosperm2 (interacts_with) Zm00001d041900	0.227279726846865	25-50
Zm00001d018971_opaque_endosperm2 (interacts_with) Zm00001d042011	0.223992093806886	25-50
Zm00001d018971_opaque_endosperm2 (interacts_with) Zm00001d005850	0.222871239491899	25-50
Zm00001d018971_opaque_endosperm2 (interacts_with) Zm00001d036608	0.222561818874598	25-50
Zm00001d018971_opaque_endosperm2 (interacts_with) Zm00001d045462	0.221974483816055	25-50
Zm00001d018971_opaque_endosperm2 (interacts_with) Zm00001d033420	0.220422335761352	25-50
Zm00001d018971_opaque_endosperm2 (interacts_with) Zm00001d043574	0.218660158977364	25-50
Zm00001d018971_opaque_endosperm2 (interacts_with) Zm00001d041305	0.216776519222162	25-50
Zm00001d018971_opaque_endosperm2 (interacts_with) Zm00001d043494	0.215787166479429	25-50
Zm00001d018971_opaque_endosperm2 (interacts_with) Zm00001d014674	0.215626854182165	25-50
Zm00001d018971_opaque_endosperm2 (interacts_with) Zm00001d048848	0.212980695860843	25-50
Zm00001d018971_opaque_endosperm2 (interacts_with) Zm00001d037565	0.212403975099934	25-50
Zm00001d018971_opaque_endosperm2 (interacts_with) Zm00001d003398	0.212288069732802	25-50
Zm00001d018971_opaque_endosperm2 (interacts_with) Zm00001d014508	0.212029470138871	25-50
Zm00001d018971_opaque_endosperm2 (interacts_with) Zm00001d048850	0.211306417705009	25-50
Zm00001d018971_opaque_endosperm2 (interacts_with) Zm00001d012447	0.211072688978411	25-50
Zm00001d018971_opaque_endosperm2 (interacts_with) Zm00001d045327	0.210715480607016	25-50
Zm00001d018971_opaque_endosperm2 (interacts_with) Zm00001d038144	0.210640579168719	25-50
Zm00001d018971_opaque_endosperm2 (interacts_with) Zm00001d016811	0.210175161443329	25-50
Zm00001d018971_opaque_endosperm2 (interacts_with) Zm00001d019155	0.210057231678857	25-50
Zm00001d018971_opaque_endosperm2 (interacts_with) Zm00001d040766	0.210003306876922	25-50
Zm00001d018971_opaque_endosperm2 (interacts_with) Zm00001d015200	0.209839777485463	25-50
Zm00001d018971_opaque_endosperm2 (interacts_with) Zm00001d040980	0.209772782067667	25-50
Zm00001d018971_opaque_endosperm2 (interacts_with) Zm00001d047124	0.209695006135001	25-50
Zm00001d018971_opaque_endosperm2 (interacts_with) Zm00001d010385	0.209340118299592	25-50
Zm00001d018971_opaque_endosperm2 (interacts_with) Zm00001d005831	0.209307459625022	25-50
Zm00001d018971_opaque_endosperm2 (interacts_with) Zm00001d039747	0.209144757348063	25-50
Zm00001d018971_opaque_endosperm2 (interacts_with) Zm00001d044497	0.208799932328305	25-50
Zm00001d018971_opaque_endosperm2 (interacts_with) Zm00001d048994	0.20860064285986	25-50
Zm00001d018971_opaque_endosperm2 (interacts_with) Zm00001d039046	0.208457426245487	25-50
Zm00001d018971_opaque_endosperm2 (interacts_with) Zm00001d014249	0.20810088467753	25-50
Zm00001d018971_opaque_endosperm2 (interacts_with) Zm00001d033937	0.207941351195972	25-50
Zm00001d018971_opaque_endosperm2 (interacts_with) Zm00001d025098	0.207874280832591	25-50
Zm00001d018971_opaque_endosperm2 (interacts_with) Zm00001d035558	0.207440909140412	25-50
Zm00001d018971_opaque_endosperm2 (interacts_with) Zm00001d022302	0.207120388090872	25-50
Zm00001d018971_opaque_endosperm2 (interacts_with) Zm00001d016081	0.207087078315606	25-50
Zm00001d018971_opaque_endosperm2 (interacts_with) Zm00001d025789	0.207047731592036	25-50
Zm00001d018971_opaque_endosperm2 (interacts_with) Zm00001d028227	0.206744666738877	25-50
Zm00001d018971_opaque_endosperm2 (interacts_with) Zm00001d023426	0.206359008402713	25-50
Zm00001d018971_opaque_endosperm2 (interacts_with) Zm00001d042166	0.206163788705376	25-50
Zm00001d018971_opaque_endosperm2 (interacts_with) Zm00001d038597	0.205515501498645	25-50
Zm00001d018971_opaque_endosperm2 (interacts_with) Zm00001d002089	0.205420667023303	25-50
Zm00001d018971_opaque_endosperm2 (interacts_with) Zm00001d006612	0.20539813284967	25-50
Zm00001d018971_opaque_endosperm2 (interacts_with) Zm00001d048809	0.204922909481736	25-50
Zm00001d018971_opaque_endosperm2 (interacts_with) Zm00001d013359	0.204811917486667	25-50
Zm00001d018971_opaque_endosperm2 (interacts_with) Zm00001d043615	0.204632129405207	25-50
Zm00001d018971_opaque_endosperm2 (interacts_with) Zm00001d036387	0.204588293602921	25-50
Zm00001d018971_opaque_endosperm2 (interacts_with) Zm00001d018989	0.204518905030829	25-50
Zm00001d018971_opaque_endosperm2 (interacts_with) Zm00001d005959	0.204449505064372	25-50
Zm00001d018971_opaque_endosperm2 (interacts_with) Zm00001d049476	0.204191546267481	25-50
Zm00001d018971_opaque_endosperm2 (interacts_with) Zm00001d047066	0.204100705021652	25-50
Zm00001d018971_opaque_endosperm2 (interacts_with) Zm00001d038240	0.204081301133782	25-50
Zm00001d018971_opaque_endosperm2 (interacts_with) Zm00001d027298	0.20338689547545	25-50
Zm00001d018971_opaque_endosperm2 (interacts_with) Zm00001d048080	0.202979640171372	25-50
Zm00001d018971_opaque_endosperm2 (interacts_with) Zm00001d020977	0.202810499088157	25-50
Zm00001d018971_opaque_endosperm2 (interacts_with) Zm00001d043619	0.202773296214412	25-50
Zm00001d018971_opaque_endosperm2 (interacts_with) Zm00001d052378	0.202750558239823	25-50
Zm00001d018971_opaque_endosperm2 (interacts_with) Zm00001d035601	0.202624712625662	25-50
Zm00001d018971_opaque_endosperm2 (interacts_with) Zm00001d048851	0.202471955069084	25-50
Zm00001d018971_opaque_endosperm2 (interacts_with) Zm00001d017691	0.202078873208331	25-50
Zm00001d018971_opaque_endosperm2 (interacts_with) Zm00001d049662	0.201967617801591	25-50
Zm00001d018971_opaque_endosperm2 (interacts_with) Zm00001d048307	0.201852010350976	25-50
Zm00001d018971_opaque_endosperm2 (interacts_with) Zm00001d046900	0.201798469270207	25-50
Zm00001d018971_opaque_endosperm2 (interacts_with) Zm00001d050947	0.201792346767968	25-50
Zm00001d018971_opaque_endosperm2 (interacts_with) Zm00001d046711	0.201652016134852	25-50
Zm00001d018971_opaque_endosperm2 (interacts_with) Zm00001d030131	0.201300058927885	25-50
Zm00001d018971_opaque_endosperm2 (interacts_with) Zm00001d012118	0.200920753195552	25-50
Zm00001d018971_opaque_endosperm2 (interacts_with) Zm00001d034970	0.20091243201839	25-50
Zm00001d018971_opaque_endosperm2 (interacts_with) Zm00001d018193	0.20053968973824	25-50
Zm00001d018971_opaque_endosperm2 (interacts_with) Zm00001d009210	0.200446210547732	25-50
Zm00001d018971_opaque_endosperm2 (interacts_with) Zm00001d001946	0.200161920323438	25-50
Zm00001d018971_opaque_endosperm2 (interacts_with) Zm00001d031115	0.200068933308242	25-50
Zm00001d018971_opaque_endosperm2 (interacts_with) Zm00001d025872	0.199731408635945	25-50
Zm00001d018971_opaque_endosperm2 (interacts_with) Zm00001d018694	0.199622601445842	25-50
Zm00001d018971_opaque_endosperm2 (interacts_with) Zm00001d048816	0.199583677278387	25-50
Zm00001d018971_opaque_endosperm2 (interacts_with) Zm00001d047265	0.199382008480407	25-50
Zm00001d018971_opaque_endosperm2 (interacts_with) Zm00001d033869	0.199189590863325	25-50
Zm00001d018971_opaque_endosperm2 (interacts_with) Zm00001d019108	0.199133886165144	25-50
Zm00001d018971_opaque_endosperm2 (interacts_with) Zm00001d017239	0.199037051156838	25-50
Zm00001d018971_opaque_endosperm2 (interacts_with) Zm00001d049409	0.198787421854137	25-50
Zm00001d018971_opaque_endosperm2 (interacts_with) Zm00001d048817	0.198476841320279	25-50
Zm00001d018971_opaque_endosperm2 (interacts_with) Zm00001d012656	0.198410850329262	25-50
Zm00001d018971_opaque_endosperm2 (interacts_with) Zm00001d035681	0.198353067105639	25-50
Zm00001d018971_opaque_endosperm2 (interacts_with) Zm00001d044555	0.198171341364384	25-50
Zm00001d018971_opaque_endosperm2 (interacts_with) Zm00001d010730	0.19806888455807	25-50
Zm00001d018971_opaque_endosperm2 (interacts_with) Zm00001d032095	0.197961507012942	25-50
Zm00001d018971_opaque_endosperm2 (interacts_with) Zm00001d028613	0.197827671324983	25-50
Zm00001d018971_opaque_endosperm2 (interacts_with) Zm00001d041698	0.197822296405435	25-50
Zm00001d018971_opaque_endosperm2 (interacts_with) Zm00001d023271	0.197750788697121	25-50
Zm00001d018971_opaque_endosperm2 (interacts_with) Zm00001d013532	0.197688087250882	25-50
Zm00001d018971_opaque_endosperm2 (interacts_with) Zm00001d011855	0.1976105301671	25-50
Zm00001d018971_opaque_endosperm2 (interacts_with) Zm00001d015612	0.197478829254014	25-50
Zm00001d018971_opaque_endosperm2 (interacts_with) Zm00001d007335	0.197417349962328	25-50
Zm00001d018971_opaque_endosperm2 (interacts_with) Zm00001d046595	0.197189678147566	25-50
Zm00001d018971_opaque_endosperm2 (interacts_with) Zm00001d013295	0.196994948714771	25-50
Zm00001d018971_opaque_endosperm2 (interacts_with) Zm00001d019156	0.196872807941243	25-50
Zm00001d018971_opaque_endosperm2 (interacts_with) Zm00001d025060	0.196805342647412	25-50
Zm00001d018971_opaque_endosperm2 (interacts_with) Zm00001d022210	0.196802226848905	25-50
Zm00001d018971_opaque_endosperm2 (interacts_with) Zm00001d025241	0.196588465616572	25-50
Zm00001d018971_opaque_endosperm2 (interacts_with) Zm00001d034486	0.196564737486729	25-50
Zm00001d018971_opaque_endosperm2 (interacts_with) Zm00001d018454	0.196557784187484	25-50
Zm00001d018971_opaque_endosperm2 (interacts_with) Zm00001d018970	0.196544414845926	25-50
Zm00001d018971_opaque_endosperm2 (interacts_with) Zm00001d034784	0.196208426462526	25-50
Zm00001d018971_opaque_endosperm2 (interacts_with) Zm00001d047476	0.196197694323656	25-50
Zm00001d018971_opaque_endosperm2 (interacts_with) Zm00001d034750	0.196109664289081	25-50
Zm00001d018971_opaque_endosperm2 (interacts_with) Zm00001d019192	0.195964743615052	25-50
Zm00001d018971_opaque_endosperm2 (interacts_with) Zm00001d013449	0.195933161737924	25-50
Zm00001d018971_opaque_endosperm2 (interacts_with) Zm00001d015968	0.195777019598365	25-50
Zm00001d018971_opaque_endosperm2 (interacts_with) Zm00001d036985	0.195690006158562	25-50
Zm00001d018971_opaque_endosperm2 (interacts_with) Zm00001d004070	0.195569297510239	25-50
Zm00001d018971_opaque_endosperm2 (interacts_with) Zm00001d016216	0.195520824652981	25-50
Zm00001d018971_opaque_endosperm2 (interacts_with) Zm00001d002708	0.195465624868787	25-50
Zm00001d018971_opaque_endosperm2 (interacts_with) Zm00001d043497	0.195419414868574	25-50
Zm00001d018971_opaque_endosperm2 (interacts_with) Zm00001d013786	0.195231126439205	25-50
Zm00001d018971_opaque_endosperm2 (interacts_with) Zm00001d031090	0.195175334322918	25-50
Zm00001d018971_opaque_endosperm2 (interacts_with) Zm00001d018443	0.195089153307225	25-50
Zm00001d018971_opaque_endosperm2 (interacts_with) Zm00001d015974	0.195078317964499	25-50
Zm00001d018971_opaque_endosperm2 (interacts_with) Zm00001d042464	0.195009343157619	25-50
Zm00001d018971_opaque_endosperm2 (interacts_with) Zm00001d053954	0.194739074253693	25-50
Zm00001d018971_opaque_endosperm2 (interacts_with) Zm00001d031223	0.194635888763372	25-50
Zm00001d018971_opaque_endosperm2 (interacts_with) Zm00001d011193	0.194492766467368	25-50
Zm00001d018971_opaque_endosperm2 (interacts_with) Zm00001d044102	0.194229732286733	25-50
Zm00001d018971_opaque_endosperm2 (interacts_with) Zm00001d048852	0.194163116957718	25-50
Zm00001d018971_opaque_endosperm2 (interacts_with) Zm00001d036196	0.194081254901123	25-50
Zm00001d018971_opaque_endosperm2 (interacts_with) Zm00001d000222	0.193995601051528	25-50
Zm00001d018971_opaque_endosperm2 (interacts_with) Zm00001d026439	0.193919924696926	25-50
Zm00001d018971_opaque_endosperm2 (interacts_with) Zm00001d040278	0.193814306702968	25-50
Zm00001d018971_opaque_endosperm2 (interacts_with) Zm00001d040448	0.193388611673242	25-50
Zm00001d018971_opaque_endosperm2 (interacts_with) Zm00001d010576	0.193312886933745	25-50
Zm00001d018971_opaque_endosperm2 (interacts_with) Zm00001d016912	0.19312856558808	25-50
Zm00001d018971_opaque_endosperm2 (interacts_with) Zm00001d048556	0.192777742417297	25-50
Zm00001d018971_opaque_endosperm2 (interacts_with) Zm00001d053591	0.192754365046624	25-50
Zm00001d018971_opaque_endosperm2 (interacts_with) Zm00001d052344	0.192705915837863	25-50
Zm00001d018971_opaque_endosperm2 (interacts_with) Zm00001d026647	0.192474540416992	25-50
Zm00001d018971_opaque_endosperm2 (interacts_with) Zm00001d003014	0.192269616523934	25-50
Zm00001d018971_opaque_endosperm2 (interacts_with) Zm00001d029555	0.192268309228283	25-50
Zm00001d018971_opaque_endosperm2 (interacts_with) Zm00001d045002	0.192174531285588	25-50
Zm00001d018971_opaque_endosperm2 (interacts_with) Zm00001d048813	0.192142545214195	25-50
Zm00001d018971_opaque_endosperm2 (interacts_with) Zm00001d043014	0.192005550916906	25-50
Zm00001d018971_opaque_endosperm2 (interacts_with) Zm00001d024373	0.191759738005065	25-50
Zm00001d018971_opaque_endosperm2 (interacts_with) Zm00001d011938	0.191755292540492	25-50
Zm00001d018971_opaque_endosperm2 (interacts_with) Zm00001d048812	0.191318800824841	25-50
Zm00001d018971_opaque_endosperm2 (interacts_with) Zm00001d015182	0.191258293154027	25-50
Zm00001d018971_opaque_endosperm2 (interacts_with) Zm00001d009116	0.191157372998896	25-50
Zm00001d018971_opaque_endosperm2 (interacts_with) Zm00001d015120	0.19110855563416	25-50
Zm00001d018971_opaque_endosperm2 (interacts_with) Zm00001d031674	0.191099025778744	25-50
Zm00001d018971_opaque_endosperm2 (interacts_with) Zm00001d005793	0.190959261761	25-50
Zm00001d018971_opaque_endosperm2 (interacts_with) Zm00001d023281	0.190940194706737	25-50
Zm00001d018971_opaque_endosperm2 (interacts_with) Zm00001d032056	0.190752293103352	25-50
Zm00001d018971_opaque_endosperm2 (interacts_with) Zm00001d016531	0.190648297075659	25-50
Zm00001d018971_opaque_endosperm2 (interacts_with) Zm00001d037616	0.1905688191472	25-50
Zm00001d018971_opaque_endosperm2 (interacts_with) Zm00001d031618	0.190509460458242	25-50
Zm00001d018971_opaque_endosperm2 (interacts_with) Zm00001d025180	0.190418323912692	25-50
Zm00001d018971_opaque_endosperm2 (interacts_with) Zm00001d036704	0.190316621998405	25-50
Zm00001d018971_opaque_endosperm2 (interacts_with) Zm00001d022179	0.190121015048213	25-50
Zm00001d018971_opaque_endosperm2 (interacts_with) Zm00001d006374	0.190091755437468	25-50
Zm00001d018971_opaque_endosperm2 (interacts_with) Zm00001d046591	0.190057603696954	25-50
Zm00001d034601_NAC_transcription_factor (interacts_with) Zm00001d045545	0.247419508912868	25-50
Zm00001d034601_NAC_transcription_factor (interacts_with) Zm00001d036340	0.236661969012462	25-50
Zm00001d034601_NAC_transcription_factor (interacts_with) Zm00001d017508	0.23525231710664	25-50
Zm00001d034601_NAC_transcription_factor (interacts_with) Zm00001d047419	0.225060264586073	25-50
Zm00001d034601_NAC_transcription_factor (interacts_with) Zm00001d017181	0.219170289396086	25-50
Zm00001d034601_NAC_transcription_factor (interacts_with) Zm00001d017812	0.20859664952855	25-50
Zm00001d034601_NAC_transcription_factor (interacts_with) Zm00001d029560	0.20781882734538	25-50
Zm00001d034601_NAC_transcription_factor (interacts_with) Zm00001d019525	0.19303228660365	25-50
Zm00001d034601_NAC_transcription_factor (interacts_with) Zm00001d016716	0.191624755839315	25-50
Zm00001d013003_NAC_transcription_factor (interacts_with) Zm00001d028808	0.230753682257708	25-50
Zm00001d013003_NAC_transcription_factor (interacts_with) Zm00001d021979	0.224416354327701	25-50
Zm00001d047563_ethylene_insensitive-like1 (interacts_with) Zm00001d023320	0.226564965750286	25-50
Zm00001d047563_ethylene_insensitive-like1 (interacts_with) Zm00001d048335	0.215916232004172	25-50
Zm00001d047563_ethylene_insensitive-like1 (interacts_with) Zm00001d047781	0.212071387216685	25-50
Zm00001d047563_ethylene_insensitive-like1 (interacts_with) Zm00001d013761	0.211227868952151	25-50
Zm00001d047563_ethylene_insensitive-like1 (interacts_with) Zm00001d044987	0.207537012603807	25-50
Zm00001d047563_ethylene_insensitive-like1 (interacts_with) Zm00001d047640	0.2073896625185	25-50
Zm00001d047563_ethylene_insensitive-like1 (interacts_with) Zm00001d019162	0.205026052538481	25-50
Zm00001d047563_ethylene_insensitive-like1 (interacts_with) zma-MIR167g	0.203811913068812	25-50
Zm00001d047563_ethylene_insensitive-like1 (interacts_with) Zm00001d038880	0.203777581561465	25-50
Zm00001d047563_ethylene_insensitive-like1 (interacts_with) Zm00001d017130	0.202307949922783	25-50
Zm00001d047563_ethylene_insensitive-like1 (interacts_with) Zm00001d005154	0.201666310490692	25-50
Zm00001d047563_ethylene_insensitive-like1 (interacts_with) Zm00001d002275	0.199393383055077	25-50
Zm00001d047563_ethylene_insensitive-like1 (interacts_with) Zm00001d022512	0.199070042988919	25-50
Zm00001d047563_ethylene_insensitive-like1 (interacts_with) Zm00001d014191	0.198996073716125	25-50
Zm00001d047563_ethylene_insensitive-like1 (interacts_with) Zm00001d017838	0.198695640764791	25-50
Zm00001d047563_ethylene_insensitive-like1 (interacts_with) Zm00001d037265	0.198118600427284	25-50
Zm00001d047563_ethylene_insensitive-like1 (interacts_with) Zm00001d038936	0.197660797156357	25-50
Zm00001d047563_ethylene_insensitive-like1 (interacts_with) Zm00001d045551	0.19750609596258	25-50
Zm00001d047563_ethylene_insensitive-like1 (interacts_with) Zm00001d053753	0.197053625600516	25-50
Zm00001d047563_ethylene_insensitive-like1 (interacts_with) Zm00001d042055	0.19680734522373	25-50
Zm00001d047563_ethylene_insensitive-like1 (interacts_with) Zm00001d003791	0.196531816813553	25-50
Zm00001d047563_ethylene_insensitive-like1 (interacts_with) Zm00001d027630	0.1962943045551	25-50
Zm00001d047563_ethylene_insensitive-like1 (interacts_with) Zm00001d004414	0.195548580647554	25-50
Zm00001d047563_ethylene_insensitive-like1 (interacts_with) Zm00001d020825	0.195330816043747	25-50
Zm00001d047563_ethylene_insensitive-like1 (interacts_with) Zm00001d042066	0.194380001684537	25-50
Zm00001d047563_ethylene_insensitive-like1 (interacts_with) Zm00001d043766	0.194317352964779	25-50
Zm00001d047563_ethylene_insensitive-like1 (interacts_with) Zm00001d029879	0.193573947444222	25-50
Zm00001d047563_ethylene_insensitive-like1 (interacts_with) Zm00001d002694	0.19289974069363	25-50
Zm00001d047563_ethylene_insensitive-like1 (interacts_with) Zm00001d048469	0.19289211684109	25-50
Zm00001d047563_ethylene_insensitive-like1 (interacts_with) Zm00001d008739	0.19273391746296	25-50
Zm00001d047563_ethylene_insensitive-like1 (interacts_with) Zm00001d016746	0.19264719248113	25-50
Zm00001d047563_ethylene_insensitive-like1 (interacts_with) Zm00001d008403	0.192349304730298	25-50
Zm00001d047563_ethylene_insensitive-like1 (interacts_with) Zm00001d053593	0.192141526221998	25-50
Zm00001d047563_ethylene_insensitive-like1 (interacts_with) Zm00001d052457	0.19209696663606	25-50
Zm00001d047563_ethylene_insensitive-like1 (interacts_with) Zm00001d002425	0.192053067581232	25-50
Zm00001d047563_ethylene_insensitive-like1 (interacts_with) Zm00001d041612	0.192014372446035	25-50
Zm00001d047563_ethylene_insensitive-like1 (interacts_with) Zm00001d005250	0.191641287396965	25-50
Zm00001d047563_ethylene_insensitive-like1 (interacts_with) Zm00001d021785	0.191528950389793	25-50
Zm00001d047563_ethylene_insensitive-like1 (interacts_with) Zm00001d019721	0.191492056491979	25-50
Zm00001d047563_ethylene_insensitive-like1 (interacts_with) Zm00001d052396	0.191477725404772	25-50
Zm00001d047563_ethylene_insensitive-like1 (interacts_with) Zm00001d014110	0.190546224941138	25-50
Zm00001d047563_ethylene_insensitive-like1 (interacts_with) Zm00001d024876	0.190415666657885	25-50
Zm00001d047563_ethylene_insensitive-like1 (interacts_with) Zm00001d032578	0.190296413483987	25-50
Zm00001d047563_ethylene_insensitive-like1 (interacts_with) Zm00001d019372	0.190181969757881	25-50
Zm00001d047563_ethylene_insensitive-like1 (interacts_with) Zm00001d007241	0.190056541869998	25-50
Zm00001d009103_AP2-EREBP_transcription_factor (interacts_with) Zm00001d023539	0.22439655744499	25-50
Zm00001d009103_AP2-EREBP_transcription_factor (interacts_with) Zm00001d050184	0.222588589553149	25-50
Zm00001d009103_AP2-EREBP_transcription_factor (interacts_with) Zm00001d010103	0.214004623721509	25-50
Zm00001d009103_AP2-EREBP_transcription_factor (interacts_with) Zm00001d045604	0.211213929344614	25-50
Zm00001d009103_AP2-EREBP_transcription_factor (interacts_with) Zm00001d031443	0.210939230812245	25-50
Zm00001d009103_AP2-EREBP_transcription_factor (interacts_with) Zm00001d014188	0.207307433717173	25-50
Zm00001d009103_AP2-EREBP_transcription_factor (interacts_with) Zm00001d036839	0.200980457511015	25-50
Zm00001d009103_AP2-EREBP_transcription_factor (interacts_with) Zm00001d033364	0.193928982706053	25-50
Zm00001d009103_AP2-EREBP_transcription_factor (interacts_with) Zm00001d029009	0.192923313863567	25-50
Zm00001d009103_AP2-EREBP_transcription_factor (interacts_with) Zm00001d012255	0.192664775733616	25-50
Zm00001d045162_MYB-related_transcription_factor (interacts_with) Zm00001d046499	0.224185981909828	25-50
Zm00001d045162_MYB-related_transcription_factor (interacts_with) Zm00001d038409	0.206816696901517	25-50
Zm00001d045162_MYB-related_transcription_factor (interacts_with) Zm00001d038106	0.204417314972929	25-50
Zm00001d045162_MYB-related_transcription_factor (interacts_with) Zm00001d050594	0.203945712814868	25-50
Zm00001d045162_MYB-related_transcription_factor (interacts_with) Zm00001d043264	0.202978351183714	25-50
Zm00001d045162_MYB-related_transcription_factor (interacts_with) Zm00001d047216	0.201474793574014	25-50
Zm00001d045162_MYB-related_transcription_factor (interacts_with) Zm00001d003052	0.201322922215493	25-50
Zm00001d045162_MYB-related_transcription_factor (interacts_with) Zm00001d018391	0.199372892711355	25-50
Zm00001d045162_MYB-related_transcription_factor (interacts_with) Zm00001d023825	0.198334955612094	25-50
Zm00001d045162_MYB-related_transcription_factor (interacts_with) Zm00001d041864	0.197097515099646	25-50
Zm00001d045162_MYB-related_transcription_factor (interacts_with) Zm00001d031670	0.193691274318213	25-50
Zm00001d045162_MYB-related_transcription_factor (interacts_with) Zm00001d045733	0.192200708944474	25-50
Zm00001d045162_MYB-related_transcription_factor (interacts_with) Zm00001d012954	0.191206269658525	25-50
Zm00001d045162_MYB-related_transcription_factor (interacts_with) Zm00001d044874	0.190491283623898	25-50
Zm00001d020938_bZIP_transcription_factor (interacts_with) Zm00001d020005	0.222742104762784	25-50
Zm00001d020938_bZIP_transcription_factor (interacts_with) Zm00001d042589	0.214248139572748	25-50
Zm00001d006791_MYB-related_transcription_factor (interacts_with) Zm00001d036802	0.211727483209508	25-50
Zm00001d006791_MYB-related_transcription_factor (interacts_with) Zm00001d010313	0.204559588171629	25-50
Zm00001d025141_bHLH_transcription_factor (interacts_with) Zm00001d048349	0.208379407314569	25-50
Zm00001d053988_bZIP_transcription_factor (interacts_with) Zm00001d030577	0.206551497648834	25-50
Zm00001d053988_bZIP_transcription_factor (interacts_with) Zm00001d033469	0.198968361978112	25-50
Zm00001d010889_Myb_related_protein (interacts_with) Zm00001d045546	0.199136627162139	25-50
Zm00001d010889_Myb_related_protein (interacts_with) Zm00001d006791_MYB-related_transcription_factor	0.193222707271785	25-50
Zm00001d014814_bHLH_transcription_factor (interacts_with) Zm00001d018377	0.197838123285843	25-50
Zm00001d014814_bHLH_transcription_factor (interacts_with) Zm00001d038005	0.195807891113383	25-50
Zm00001d037737_Zea_AGAMOUS_homolog1 (interacts_with) Zm00001d003544	0.194354585291653	25-50
Zm00001d037737_Zea_AGAMOUS_homolog1 (interacts_with) Zm00001d002421	0.191328051575011	25-50
Zm00001d036648_CCAAT-HAP5_transcription_factor (interacts_with) Zm00001d053557	0.19389248554711	25-50
Zm00001d005888_HSF_transcription_factor (interacts_with) Zm00001d009557	0.365760158232034	50-75
Zm00001d005888_HSF_transcription_factor (interacts_with) Zm00001d002733	0.323424766924552	50-75
Zm00001d005888_HSF_transcription_factor (interacts_with) Zm00001d039011	0.306156733799441	50-75
Zm00001d005888_HSF_transcription_factor (interacts_with) Zm00001d039942	0.306079435552399	50-75
Zm00001d005888_HSF_transcription_factor (interacts_with) Zm00001d002364	0.291170786757277	50-75
Zm00001d005888_HSF_transcription_factor (interacts_with) Zm00001d053843	0.286175418674256	50-75
Zm00001d005888_HSF_transcription_factor (interacts_with) Zm00001d026271	0.282457180266695	50-75
Zm00001d005888_HSF_transcription_factor (interacts_with) Zm00001d047841	0.280608099177813	50-75
Zm00001d005888_HSF_transcription_factor (interacts_with) Zm00001d043782	0.276054107068148	50-75
Zm00001d005888_HSF_transcription_factor (interacts_with) Zm00001d043935	0.275118517687038	50-75
Zm00001d005888_HSF_transcription_factor (interacts_with) Zm00001d023859	0.266784466992323	50-75
Zm00001d005888_HSF_transcription_factor (interacts_with) Zm00001d009309	0.262799172270308	50-75
Zm00001d005888_HSF_transcription_factor (interacts_with) Zm00001d052252	0.255335701784068	50-75
Zm00001d024809_MYB-related_transcription_factor (interacts_with) Zm00001d024619	0.35601639818468	50-75
Zm00001d024809_MYB-related_transcription_factor (interacts_with) Zm00001d045546	0.347052747606511	50-75
Zm00001d024809_MYB-related_transcription_factor (interacts_with) Zm00001d033061	0.340539286267737	50-75
Zm00001d024809_MYB-related_transcription_factor (interacts_with) Zm00001d042229	0.338859383003246	50-75
Zm00001d024809_MYB-related_transcription_factor (interacts_with) Zm00001d049576	0.335158859445646	50-75
Zm00001d024809_MYB-related_transcription_factor (interacts_with) Zm00001d053112	0.325502963196504	50-75
Zm00001d024809_MYB-related_transcription_factor (interacts_with) Zm00001d053785	0.324658965685403	50-75
Zm00001d024809_MYB-related_transcription_factor (interacts_with) Zm00001d049034	0.324266283801416	50-75
Zm00001d024809_MYB-related_transcription_factor (interacts_with) Zm00001d006036	0.319005227786568	50-75
Zm00001d024809_MYB-related_transcription_factor (interacts_with) Zm00001d007443	0.317494081509823	50-75
Zm00001d024809_MYB-related_transcription_factor (interacts_with) Zm00001d037089	0.316661980579338	50-75
Zm00001d024809_MYB-related_transcription_factor (interacts_with) Zm00001d023290	0.314662428045606	50-75
Zm00001d024809_MYB-related_transcription_factor (interacts_with) Zm00001d029437	0.314659682836713	50-75
Zm00001d024809_MYB-related_transcription_factor (interacts_with) Zm00001d053098	0.314637567304789	50-75
Zm00001d024809_MYB-related_transcription_factor (interacts_with) Zm00001d042226	0.314521116079392	50-75
Zm00001d024809_MYB-related_transcription_factor (interacts_with) Zm00001d026556	0.313921579674088	50-75
Zm00001d024809_MYB-related_transcription_factor (interacts_with) Zm00001d049185	0.313211809853349	50-75
Zm00001d024809_MYB-related_transcription_factor (interacts_with) Zm00001d053108	0.312816806950218	50-75
Zm00001d024809_MYB-related_transcription_factor (interacts_with) Zm00001d023964	0.312620989798747	50-75
Zm00001d024809_MYB-related_transcription_factor (interacts_with) Zm00001d010592	0.3121944637827	50-75
Zm00001d024809_MYB-related_transcription_factor (interacts_with) Zm00001d053113	0.311903707678018	50-75
Zm00001d024809_MYB-related_transcription_factor (interacts_with) Zm00001d007471	0.310797649094957	50-75
Zm00001d024809_MYB-related_transcription_factor (interacts_with) Zm00001d010889_Myb_related_protein	0.310666612085808	50-75
Zm00001d024809_MYB-related_transcription_factor (interacts_with) Zm00001d019027	0.308776692066111	50-75
Zm00001d024809_MYB-related_transcription_factor (interacts_with) Zm00001d053114	0.307335383629769	50-75
Zm00001d024809_MYB-related_transcription_factor (interacts_with) Zm00001d039892	0.306570038960157	50-75
Zm00001d024809_MYB-related_transcription_factor (interacts_with) Zm00001d019030	0.306407578076737	50-75
Zm00001d024809_MYB-related_transcription_factor (interacts_with) Zm00001d037802	0.305959981903931	50-75
Zm00001d024809_MYB-related_transcription_factor (interacts_with) Zm00001d024610	0.305935194769768	50-75
Zm00001d024809_MYB-related_transcription_factor (interacts_with) Zm00001d048896	0.305898460647511	50-75
Zm00001d024809_MYB-related_transcription_factor (interacts_with) Zm00001d047534	0.305020213653444	50-75
Zm00001d024809_MYB-related_transcription_factor (interacts_with) Zm00001d024814	0.304937980617651	50-75
Zm00001d024809_MYB-related_transcription_factor (interacts_with) Zm00001d050594	0.30387927863325	50-75
Zm00001d024809_MYB-related_transcription_factor (interacts_with) Zm00001d024617	0.301808664928579	50-75
Zm00001d024809_MYB-related_transcription_factor (interacts_with) Zm00001d050200	0.301155648259224	50-75
Zm00001d024809_MYB-related_transcription_factor (interacts_with) Zm00001d017288	0.30061630225484	50-75
Zm00001d024809_MYB-related_transcription_factor (interacts_with) Zm00001d048630	0.299391040904518	50-75
Zm00001d024809_MYB-related_transcription_factor (interacts_with) Zm00001d052759	0.295745767050745	50-75
Zm00001d024809_MYB-related_transcription_factor (interacts_with) Zm00001d007470	0.294525257107888	50-75
Zm00001d024809_MYB-related_transcription_factor (interacts_with) Zm00001d032381	0.294418647787248	50-75
Zm00001d024809_MYB-related_transcription_factor (interacts_with) Zm00001d019019	0.294165665425722	50-75
Zm00001d024809_MYB-related_transcription_factor (interacts_with) Zm00001d026520	0.293673031278289	50-75
Zm00001d024809_MYB-related_transcription_factor (interacts_with) Zm00001d018401	0.29236233762953	50-75
Zm00001d024809_MYB-related_transcription_factor (interacts_with) Zm00001d024274	0.290761414179549	50-75
Zm00001d024809_MYB-related_transcription_factor (interacts_with) Zm00001d013697	0.290722011952441	50-75
Zm00001d024809_MYB-related_transcription_factor (interacts_with) Zm00001d005620	0.29064600654361	50-75
Zm00001d024809_MYB-related_transcription_factor (interacts_with) Zm00001d002276	0.290612271774878	50-75
Zm00001d024809_MYB-related_transcription_factor (interacts_with) Zm00001d027819	0.289502799719103	50-75
Zm00001d024809_MYB-related_transcription_factor (interacts_with) Zm00001d017620	0.288931093630063	50-75
Zm00001d024809_MYB-related_transcription_factor (interacts_with) Zm00001d018951	0.288872919810937	50-75
Zm00001d024809_MYB-related_transcription_factor (interacts_with) Zm00001d024659	0.288543206144673	50-75
Zm00001d024809_MYB-related_transcription_factor (interacts_with) Zm00001d037091	0.287843113903207	50-75
Zm00001d024809_MYB-related_transcription_factor (interacts_with) Zm00001d048826	0.287415979361206	50-75
Zm00001d024809_MYB-related_transcription_factor (interacts_with) Zm00001d033147	0.287389402378367	50-75
Zm00001d024809_MYB-related_transcription_factor (interacts_with) Zm00001d049143	0.287212783091968	50-75
Zm00001d024809_MYB-related_transcription_factor (interacts_with) Zm00001d019453	0.286772513592831	50-75
Zm00001d024809_MYB-related_transcription_factor (interacts_with) Zm00001d048920	0.286711158936342	50-75
Zm00001d024809_MYB-related_transcription_factor (interacts_with) Zm00001d036802	0.28641499590324	50-75
Zm00001d024809_MYB-related_transcription_factor (interacts_with) Zm00001d048622	0.286321710705013	50-75
Zm00001d024809_MYB-related_transcription_factor (interacts_with) Zm00001d041794	0.286069041493202	50-75
Zm00001d024809_MYB-related_transcription_factor (interacts_with) Zm00001d042231	0.285606996384095	50-75
Zm00001d024809_MYB-related_transcription_factor (interacts_with) Zm00001d003923	0.285185005721643	50-75
Zm00001d024809_MYB-related_transcription_factor (interacts_with) Zm00001d046449	0.284839297831563	50-75
Zm00001d024809_MYB-related_transcription_factor (interacts_with) Zm00001d040100	0.284748908973088	50-75
Zm00001d024809_MYB-related_transcription_factor (interacts_with) Zm00001d010313	0.284306078307029	50-75
Zm00001d024809_MYB-related_transcription_factor (interacts_with) Zm00001d000161	0.284167866748898	50-75
Zm00001d024809_MYB-related_transcription_factor (interacts_with) Zm00001d007447	0.284067498177315	50-75
Zm00001d024809_MYB-related_transcription_factor (interacts_with) Zm00001d024611	0.283670019197089	50-75
Zm00001d024809_MYB-related_transcription_factor (interacts_with) Zm00001d044619	0.281970393001604	50-75
Zm00001d024809_MYB-related_transcription_factor (interacts_with) Zm00001d006791_MYB-related_transcription_factor	0.281263505930526	50-75
Zm00001d024809_MYB-related_transcription_factor (interacts_with) Zm00001d037499	0.280634401583611	50-75
Zm00001d024809_MYB-related_transcription_factor (interacts_with) Zm00001d007504	0.280090644555002	50-75
Zm00001d024809_MYB-related_transcription_factor (interacts_with) Zm00001d052689	0.279175171351554	50-75
Zm00001d024809_MYB-related_transcription_factor (interacts_with) Zm00001d048633	0.279127640806677	50-75
Zm00001d024809_MYB-related_transcription_factor (interacts_with) Zm00001d021880	0.277146906055419	50-75
Zm00001d024809_MYB-related_transcription_factor (interacts_with) Zm00001d033650	0.27713974499301	50-75
Zm00001d024809_MYB-related_transcription_factor (interacts_with) Zm00001d029106	0.276998557785702	50-75
Zm00001d024809_MYB-related_transcription_factor (interacts_with) Zm00001d012652	0.276864757315478	50-75
Zm00001d024809_MYB-related_transcription_factor (interacts_with) Zm00001d030678	0.276780046983997	50-75
Zm00001d024809_MYB-related_transcription_factor (interacts_with) Zm00001d025037	0.276494273192767	50-75
Zm00001d024809_MYB-related_transcription_factor (interacts_with) Zm00001d053331	0.27646314277399	50-75
Zm00001d024809_MYB-related_transcription_factor (interacts_with) Zm00001d037926	0.27614601030797	50-75
Zm00001d024809_MYB-related_transcription_factor (interacts_with) Zm00001d011026	0.275502025451399	50-75
Zm00001d024809_MYB-related_transcription_factor (interacts_with) Zm00001d024549	0.274947770084966	50-75
Zm00001d024809_MYB-related_transcription_factor (interacts_with) Zm00001d039089	0.274922225984659	50-75
Zm00001d024809_MYB-related_transcription_factor (interacts_with) Zm00001d041267	0.274684777458966	50-75
Zm00001d024809_MYB-related_transcription_factor (interacts_with) Zm00001d021401	0.274622133332849	50-75
Zm00001d024809_MYB-related_transcription_factor (interacts_with) Zm00001d007444	0.2744409900973	50-75
Zm00001d024809_MYB-related_transcription_factor (interacts_with) Zm00001d003539	0.274262525850401	50-75
Zm00001d024809_MYB-related_transcription_factor (interacts_with) Zm00001d023478	0.274204479256241	50-75
Zm00001d024809_MYB-related_transcription_factor (interacts_with) Zm00001d030305	0.273656002455961	50-75
Zm00001d024809_MYB-related_transcription_factor (interacts_with) Zm00001d008245	0.273282705453485	50-75
Zm00001d024809_MYB-related_transcription_factor (interacts_with) Zm00001d019029	0.27237003400704	50-75
Zm00001d024809_MYB-related_transcription_factor (interacts_with) Zm00001d030690	0.272352068577347	50-75
Zm00001d024809_MYB-related_transcription_factor (interacts_with) Zm00001d026312	0.2702938281819	50-75
Zm00001d024809_MYB-related_transcription_factor (interacts_with) Zm00001d042569	0.270209015047269	50-75
Zm00001d024809_MYB-related_transcription_factor (interacts_with) Zm00001d024624	0.269049574655855	50-75
Zm00001d024809_MYB-related_transcription_factor (interacts_with) Zm00001d024120	0.268872559895269	50-75
Zm00001d024809_MYB-related_transcription_factor (interacts_with) Zm00001d053042	0.267035933737895	50-75
Zm00001d024809_MYB-related_transcription_factor (interacts_with) Zm00001d024265	0.266306997781145	50-75
Zm00001d024809_MYB-related_transcription_factor (interacts_with) Zm00001d007633	0.266142067728936	50-75
Zm00001d024809_MYB-related_transcription_factor (interacts_with) Zm00001d025361	0.266004974026264	50-75
Zm00001d024809_MYB-related_transcription_factor (interacts_with) Zm00001d027399	0.265783834332112	50-75
Zm00001d024809_MYB-related_transcription_factor (interacts_with) Zm00001d029631	0.265716705747233	50-75
Zm00001d024809_MYB-related_transcription_factor (interacts_with) Zm00001d042869	0.265706718167623	50-75
Zm00001d024809_MYB-related_transcription_factor (interacts_with) Zm00001d024520	0.265545102720138	50-75
Zm00001d024809_MYB-related_transcription_factor (interacts_with) Zm00001d010500	0.265491359043246	50-75
Zm00001d024809_MYB-related_transcription_factor (interacts_with) Zm00001d030191	0.265386173376515	50-75
Zm00001d024809_MYB-related_transcription_factor (interacts_with) Zm00001d026132	0.264786925274387	50-75
Zm00001d024809_MYB-related_transcription_factor (interacts_with) Zm00001d000120	0.264142505781631	50-75
Zm00001d024809_MYB-related_transcription_factor (interacts_with) Zm00001d023578	0.26413329839096	50-75
Zm00001d024809_MYB-related_transcription_factor (interacts_with) Zm00001d045193	0.264065394736179	50-75
Zm00001d024809_MYB-related_transcription_factor (interacts_with) Zm00001d012518	0.263147704070165	50-75
Zm00001d024809_MYB-related_transcription_factor (interacts_with) Zm00001d047250	0.263054005484844	50-75
Zm00001d024809_MYB-related_transcription_factor (interacts_with) Zm00001d028782	0.263036580715191	50-75
Zm00001d024809_MYB-related_transcription_factor (interacts_with) Zm00001d008674	0.262884650763775	50-75
Zm00001d024809_MYB-related_transcription_factor (interacts_with) Zm00001d035948	0.261934852053769	50-75
Zm00001d024809_MYB-related_transcription_factor (interacts_with) Zm00001d007187	0.26144426114669	50-75
Zm00001d024809_MYB-related_transcription_factor (interacts_with) Zm00001d015449	0.260635355359998	50-75
Zm00001d024809_MYB-related_transcription_factor (interacts_with) Zm00001d041671	0.259983548960122	50-75
Zm00001d024809_MYB-related_transcription_factor (interacts_with) Zm00001d050440	0.259661447061177	50-75
Zm00001d024809_MYB-related_transcription_factor (interacts_with) Zm00001d053600	0.259588127830664	50-75
Zm00001d024809_MYB-related_transcription_factor (interacts_with) Zm00001d040721	0.259582652555875	50-75
Zm00001d024809_MYB-related_transcription_factor (interacts_with) Zm00001d047349	0.25935223023761	50-75
Zm00001d024809_MYB-related_transcription_factor (interacts_with) Zm00001d025784	0.258631259426602	50-75
Zm00001d024809_MYB-related_transcription_factor (interacts_with) Zm00001d025399	0.258574842950261	50-75
Zm00001d024809_MYB-related_transcription_factor (interacts_with) Zm00001d023684	0.258096381392484	50-75
Zm00001d024809_MYB-related_transcription_factor (interacts_with) Zm00001d035462	0.258076949074796	50-75
Zm00001d024809_MYB-related_transcription_factor (interacts_with) Zm00001d027618	0.257350369028727	50-75
Zm00001d024809_MYB-related_transcription_factor (interacts_with) Zm00001d007688	0.257103456062922	50-75
Zm00001d024809_MYB-related_transcription_factor (interacts_with) Zm00001d015918	0.256979813047712	50-75
Zm00001d024809_MYB-related_transcription_factor (interacts_with) Zm00001d019263	0.256840478583826	50-75
Zm00001d024809_MYB-related_transcription_factor (interacts_with) Zm00001d025258	0.25680522746318	50-75
Zm00001d024809_MYB-related_transcription_factor (interacts_with) Zm00001d042306	0.256677519798339	50-75
Zm00001d024809_MYB-related_transcription_factor (interacts_with) Zm00001d021815	0.25597155829806	50-75
Zm00001d024809_MYB-related_transcription_factor (interacts_with) Zm00001d005188	0.255121084172575	50-75
Zm00001d027874_nuclear_ion_factor_y_subunit_a1 (interacts_with) Zm00001d017508	0.342521539061694	50-75
Zm00001d027874_nuclear_ion_factor_y_subunit_a1 (interacts_with) Zm00001d051627	0.33379899603283	50-75
Zm00001d027874_nuclear_ion_factor_y_subunit_a1 (interacts_with) Zm00001d033019	0.328551792638356	50-75
Zm00001d027874_nuclear_ion_factor_y_subunit_a1 (interacts_with) Zm00001d018029	0.325297393056638	50-75
Zm00001d027874_nuclear_ion_factor_y_subunit_a1 (interacts_with) Zm00001d002729	0.313784563510845	50-75
Zm00001d027874_nuclear_ion_factor_y_subunit_a1 (interacts_with) Zm00001d011563	0.308934756964635	50-75
Zm00001d027874_nuclear_ion_factor_y_subunit_a1 (interacts_with) Zm00001d024477	0.303887677220793	50-75
Zm00001d027874_nuclear_ion_factor_y_subunit_a1 (interacts_with) Zm00001d051048	0.286360035411513	50-75
Zm00001d027874_nuclear_ion_factor_y_subunit_a1 (interacts_with) Zm00001d005231	0.285583775942669	50-75
Zm00001d027874_nuclear_ion_factor_y_subunit_a1 (interacts_with) Zm00001d023544	0.275876706795324	50-75
Zm00001d027874_nuclear_ion_factor_y_subunit_a1 (interacts_with) Zm00001d012818	0.274296562682921	50-75
Zm00001d027874_nuclear_ion_factor_y_subunit_a1 (interacts_with) Zm00001d017292	0.273025431354177	50-75
Zm00001d027874_nuclear_ion_factor_y_subunit_a1 (interacts_with) Zm00001d008749	0.267898956643119	50-75
Zm00001d027874_nuclear_ion_factor_y_subunit_a1 (interacts_with) Zm00001d004702	0.263444365413907	50-75
Zm00001d027874_nuclear_ion_factor_y_subunit_a1 (interacts_with) Zm00001d046909	0.263359507581687	50-75
Zm00001d027874_nuclear_ion_factor_y_subunit_a1 (interacts_with) Zm00001d009669	0.263030484994556	50-75
Zm00001d027874_nuclear_ion_factor_y_subunit_a1 (interacts_with) Zm00001d040766	0.261427780700986	50-75
Zm00001d027874_nuclear_ion_factor_y_subunit_a1 (interacts_with) Zm00001d009532	0.258702614443484	50-75
Zm00001d027874_nuclear_ion_factor_y_subunit_a1 (interacts_with) Zm00001d026438	0.256140890938037	50-75
Zm00001d027874_nuclear_ion_factor_y_subunit_a1 (interacts_with) Zm00001d041962	0.255739338739115	50-75
Zm00001d025339_SF1_binding_protein_candidate1 (interacts_with) Zm00001d016319	0.318907802409168	50-75
Zm00001d025339_SF1_binding_protein_candidate1 (interacts_with) Zm00001d050093	0.301366832073373	50-75
Zm00001d025339_SF1_binding_protein_candidate1 (interacts_with) Zm00001d023833	0.286851196929935	50-75
Zm00001d025339_SF1_binding_protein_candidate1 (interacts_with) Zm00001d014785	0.283926779573483	50-75
Zm00001d025339_SF1_binding_protein_candidate1 (interacts_with) Zm00001d003822	0.282911596344674	50-75
Zm00001d025339_SF1_binding_protein_candidate1 (interacts_with) Zm00001d011104	0.281723401933756	50-75
Zm00001d025339_SF1_binding_protein_candidate1 (interacts_with) Zm00001d011734	0.277589803929613	50-75
Zm00001d025339_SF1_binding_protein_candidate1 (interacts_with) Zm00001d045965	0.277414234444733	50-75
Zm00001d025339_SF1_binding_protein_candidate1 (interacts_with) Zm00001d044541	0.276432600958356	50-75
Zm00001d025339_SF1_binding_protein_candidate1 (interacts_with) Zm00001d049806	0.274666629554129	50-75
Zm00001d025339_SF1_binding_protein_candidate1 (interacts_with) Zm00001d051913	0.270972664855491	50-75
Zm00001d025339_SF1_binding_protein_candidate1 (interacts_with) Zm00001d023888	0.2707625776129	50-75
Zm00001d025339_SF1_binding_protein_candidate1 (interacts_with) Zm00001d027421	0.27070494333025	50-75
Zm00001d025339_SF1_binding_protein_candidate1 (interacts_with) Zm00001d032934	0.270639716069829	50-75
Zm00001d025339_SF1_binding_protein_candidate1 (interacts_with) Zm00001d010459	0.270600037476085	50-75
Zm00001d025339_SF1_binding_protein_candidate1 (interacts_with) Zm00001d028231	0.269304788692714	50-75
Zm00001d025339_SF1_binding_protein_candidate1 (interacts_with) Zm00001d045509	0.269114243846992	50-75
Zm00001d025339_SF1_binding_protein_candidate1 (interacts_with) Zm00001d035222	0.268552076884413	50-75
Zm00001d025339_SF1_binding_protein_candidate1 (interacts_with) Zm00001d044386	0.265414304938557	50-75
Zm00001d025339_SF1_binding_protein_candidate1 (interacts_with) Zm00001d003663	0.265350722611503	50-75
Zm00001d025339_SF1_binding_protein_candidate1 (interacts_with) Zm00001d044999	0.265283050261399	50-75
Zm00001d025339_SF1_binding_protein_candidate1 (interacts_with) Zm00001d006182	0.265027031437475	50-75
Zm00001d025339_SF1_binding_protein_candidate1 (interacts_with) Zm00001d020769	0.263699325507814	50-75
Zm00001d025339_SF1_binding_protein_candidate1 (interacts_with) Zm00001d009327	0.260823730879948	50-75
Zm00001d025339_SF1_binding_protein_candidate1 (interacts_with) Zm00001d038326	0.259107917476806	50-75
Zm00001d025339_SF1_binding_protein_candidate1 (interacts_with) Zm00001d034665	0.257104817005275	50-75
Zm00001d025339_SF1_binding_protein_candidate1 (interacts_with) Zm00001d013135	0.256990570040014	50-75
Zm00001d025339_SF1_binding_protein_candidate1 (interacts_with) Zm00001d021469	0.256634547496436	50-75
Zm00001d025339_SF1_binding_protein_candidate1 (interacts_with) Zm00001d045538	0.256363471269307	50-75
Zm00001d025339_SF1_binding_protein_candidate1 (interacts_with) Zm00001d019483	0.256349929603333	50-75
Zm00001d025339_SF1_binding_protein_candidate1 (interacts_with) zma-MIR167h	0.256157610079203	50-75
Zm00001d025339_SF1_binding_protein_candidate1 (interacts_with) Zm00001d029027	0.256119343970306	50-75
Zm00001d025339_SF1_binding_protein_candidate1 (interacts_with) Zm00001d002260	0.255638640015277	50-75
Zm00001d025339_SF1_binding_protein_candidate1 (interacts_with) Zm00001d034118	0.255449269955325	50-75
Zm00001d041935_MYB_transcription_factor (interacts_with) Zm00001d049561	0.311214467479276	50-75
Zm00001d041935_MYB_transcription_factor (interacts_with) Zm00001d053969	0.301289539619388	50-75
Zm00001d041935_MYB_transcription_factor (interacts_with) Zm00001d000346	0.299231091684564	50-75
Zm00001d041935_MYB_transcription_factor (interacts_with) Zm00001d012221	0.294877504957605	50-75
Zm00001d041935_MYB_transcription_factor (interacts_with) Zm00001d008417	0.294598181335652	50-75
Zm00001d041935_MYB_transcription_factor (interacts_with) Zm00001d029923	0.292375583949524	50-75
Zm00001d041935_MYB_transcription_factor (interacts_with) Zm00001d025108	0.292124193877666	50-75
Zm00001d041935_MYB_transcription_factor (interacts_with) Zm00001d010851	0.290980237983617	50-75
Zm00001d041935_MYB_transcription_factor (interacts_with) Zm00001d041083	0.290479551337494	50-75
Zm00001d041935_MYB_transcription_factor (interacts_with) Zm00001d016732	0.290295937942646	50-75
Zm00001d041935_MYB_transcription_factor (interacts_with) Zm00001d013828	0.287912045186178	50-75
Zm00001d041935_MYB_transcription_factor (interacts_with) Zm00001d003515	0.287269292682239	50-75
Zm00001d041935_MYB_transcription_factor (interacts_with) Zm00001d014489	0.286184441019159	50-75
Zm00001d041935_MYB_transcription_factor (interacts_with) Zm00001d006401	0.285297486002605	50-75
Zm00001d041935_MYB_transcription_factor (interacts_with) Zm00001d038071	0.283468624607761	50-75
Zm00001d041935_MYB_transcription_factor (interacts_with) Zm00001d002836	0.28286765551124	50-75
Zm00001d041935_MYB_transcription_factor (interacts_with) Zm00001d021314	0.281937099129057	50-75
Zm00001d041935_MYB_transcription_factor (interacts_with) Zm00001d047300	0.281286517527392	50-75
Zm00001d041935_MYB_transcription_factor (interacts_with) Zm00001d051674	0.280478932882115	50-75
Zm00001d041935_MYB_transcription_factor (interacts_with) Zm00001d042670	0.278928515771777	50-75
Zm00001d041935_MYB_transcription_factor (interacts_with) Zm00001d004088	0.278546717087149	50-75
Zm00001d041935_MYB_transcription_factor (interacts_with) Zm00001d043295	0.278402445006064	50-75
Zm00001d041935_MYB_transcription_factor (interacts_with) Zm00001d019217	0.278035628359868	50-75
Zm00001d041935_MYB_transcription_factor (interacts_with) Zm00001d003677	0.278035386893432	50-75
Zm00001d041935_MYB_transcription_factor (interacts_with) Zm00001d016741	0.27764859371389	50-75
Zm00001d041935_MYB_transcription_factor (interacts_with) Zm00001d035093	0.277255355844846	50-75
Zm00001d041935_MYB_transcription_factor (interacts_with) Zm00001d033511	0.276078910064367	50-75
Zm00001d041935_MYB_transcription_factor (interacts_with) Zm00001d035008	0.276026370169958	50-75
Zm00001d041935_MYB_transcription_factor (interacts_with) Zm00001d016832	0.275950373558699	50-75
Zm00001d041935_MYB_transcription_factor (interacts_with) Zm00001d005530	0.275780704783937	50-75
Zm00001d041935_MYB_transcription_factor (interacts_with) Zm00001d051635	0.275205028315061	50-75
Zm00001d041935_MYB_transcription_factor (interacts_with) Zm00001d043280	0.274519661729461	50-75
Zm00001d041935_MYB_transcription_factor (interacts_with) Zm00001d034004	0.274261511429501	50-75
Zm00001d041935_MYB_transcription_factor (interacts_with) Zm00001d001837	0.274224551586488	50-75
Zm00001d041935_MYB_transcription_factor (interacts_with) Zm00001d007227	0.273340895178281	50-75
Zm00001d041935_MYB_transcription_factor (interacts_with) Zm00001d007630	0.273329806099536	50-75
Zm00001d041935_MYB_transcription_factor (interacts_with) Zm00001d014186	0.273052407577974	50-75
Zm00001d041935_MYB_transcription_factor (interacts_with) Zm00001d027842	0.272858726988986	50-75
Zm00001d041935_MYB_transcription_factor (interacts_with) Zm00001d036266	0.272617424516221	50-75
Zm00001d041935_MYB_transcription_factor (interacts_with) Zm00001d050456	0.272507009535233	50-75
Zm00001d041935_MYB_transcription_factor (interacts_with) Zm00001d000191	0.27199256124737	50-75
Zm00001d041935_MYB_transcription_factor (interacts_with) Zm00001d007485	0.271935722648252	50-75
Zm00001d041935_MYB_transcription_factor (interacts_with) Zm00001d006453	0.271559945563931	50-75
Zm00001d041935_MYB_transcription_factor (interacts_with) Zm00001d033366	0.271076510419157	50-75
Zm00001d041935_MYB_transcription_factor (interacts_with) Zm00001d016280	0.270981691547738	50-75
Zm00001d041935_MYB_transcription_factor (interacts_with) Zm00001d018787	0.27093035334896	50-75
Zm00001d041935_MYB_transcription_factor (interacts_with) Zm00001d014084	0.27092589120569	50-75
Zm00001d041935_MYB_transcription_factor (interacts_with) Zm00001d012213	0.270895067924867	50-75
Zm00001d041935_MYB_transcription_factor (interacts_with) Zm00001d035024	0.270815483212076	50-75
Zm00001d041935_MYB_transcription_factor (interacts_with) Zm00001d048734	0.270685226616905	50-75
Zm00001d041935_MYB_transcription_factor (interacts_with) Zm00001d040712	0.270669347980649	50-75
Zm00001d041935_MYB_transcription_factor (interacts_with) Zm00001d023541	0.27045206143181	50-75
Zm00001d041935_MYB_transcription_factor (interacts_with) Zm00001d032578	0.269935311972769	50-75
Zm00001d041935_MYB_transcription_factor (interacts_with) Zm00001d021845	0.2697074642141	50-75
Zm00001d041935_MYB_transcription_factor (interacts_with) Zm00001d027505	0.268431109853018	50-75
Zm00001d041935_MYB_transcription_factor (interacts_with) Zm00001d045084	0.268253285076109	50-75
Zm00001d041935_MYB_transcription_factor (interacts_with) Zm00001d017935	0.268136912825936	50-75
Zm00001d041935_MYB_transcription_factor (interacts_with) Zm00001d026523	0.268015451780604	50-75
Zm00001d041935_MYB_transcription_factor (interacts_with) Zm00001d014876	0.26797760490659	50-75
Zm00001d041935_MYB_transcription_factor (interacts_with) Zm00001d039203	0.267741599922983	50-75
Zm00001d041935_MYB_transcription_factor (interacts_with) Zm00001d011351	0.26748942770236	50-75
Zm00001d041935_MYB_transcription_factor (interacts_with) Zm00001d010546	0.267301051872597	50-75
Zm00001d041935_MYB_transcription_factor (interacts_with) Zm00001d046381	0.267233514783709	50-75
Zm00001d041935_MYB_transcription_factor (interacts_with) Zm00001d007102	0.266816462389643	50-75
Zm00001d041935_MYB_transcription_factor (interacts_with) Zm00001d019834	0.266687976660966	50-75
Zm00001d041935_MYB_transcription_factor (interacts_with) Zm00001d024612	0.266370925786358	50-75
Zm00001d041935_MYB_transcription_factor (interacts_with) Zm00001d021384	0.266208718342391	50-75
Zm00001d041935_MYB_transcription_factor (interacts_with) Zm00001d005063	0.266154575786217	50-75
Zm00001d041935_MYB_transcription_factor (interacts_with) Zm00001d038734	0.265893451663409	50-75
Zm00001d041935_MYB_transcription_factor (interacts_with) Zm00001d017863	0.265760632740016	50-75
Zm00001d041935_MYB_transcription_factor (interacts_with) Zm00001d013985	0.265228082905132	50-75
Zm00001d041935_MYB_transcription_factor (interacts_with) Zm00001d024712	0.265067639875819	50-75
Zm00001d041935_MYB_transcription_factor (interacts_with) Zm00001d047781	0.264918010654462	50-75
Zm00001d041935_MYB_transcription_factor (interacts_with) Zm00001d006322	0.264380500077087	50-75
Zm00001d041935_MYB_transcription_factor (interacts_with) Zm00001d051017	0.264120102642696	50-75
Zm00001d041935_MYB_transcription_factor (interacts_with) Zm00001d031502	0.263622571806515	50-75
Zm00001d041935_MYB_transcription_factor (interacts_with) Zm00001d047426	0.263158621205848	50-75
Zm00001d041935_MYB_transcription_factor (interacts_with) Zm00001d003179	0.263157351749112	50-75
Zm00001d041935_MYB_transcription_factor (interacts_with) Zm00001d051193	0.263136130091417	50-75
Zm00001d041935_MYB_transcription_factor (interacts_with) Zm00001d007959	0.262810413678603	50-75
Zm00001d041935_MYB_transcription_factor (interacts_with) Zm00001d007434	0.262603374249535	50-75
Zm00001d041935_MYB_transcription_factor (interacts_with) Zm00001d048732	0.262537324761435	50-75
Zm00001d041935_MYB_transcription_factor (interacts_with) Zm00001d049469	0.262505955672735	50-75
Zm00001d041935_MYB_transcription_factor (interacts_with) Zm00001d004481	0.26244739641485	50-75
Zm00001d041935_MYB_transcription_factor (interacts_with) Zm00001d031231	0.262373601067583	50-75
Zm00001d041935_MYB_transcription_factor (interacts_with) Zm00001d003044	0.262035403771792	50-75
Zm00001d041935_MYB_transcription_factor (interacts_with) Zm00001d025118	0.261945887874384	50-75
Zm00001d041935_MYB_transcription_factor (interacts_with) Zm00001d014423	0.261575613661922	50-75
Zm00001d041935_MYB_transcription_factor (interacts_with) Zm00001d053928	0.261559169001998	50-75
Zm00001d041935_MYB_transcription_factor (interacts_with) Zm00001d029750	0.261408624005541	50-75
Zm00001d041935_MYB_transcription_factor (interacts_with) Zm00001d020501	0.261082743030404	50-75
Zm00001d041935_MYB_transcription_factor (interacts_with) Zm00001d034810	0.260325755949195	50-75
Zm00001d041935_MYB_transcription_factor (interacts_with) Zm00001d003847	0.25973645517996	50-75
Zm00001d041935_MYB_transcription_factor (interacts_with) Zm00001d013272	0.259169598745519	50-75
Zm00001d041935_MYB_transcription_factor (interacts_with) Zm00001d044704	0.259158011653429	50-75
Zm00001d041935_MYB_transcription_factor (interacts_with) Zm00001d011851	0.25862897746393	50-75
Zm00001d041935_MYB_transcription_factor (interacts_with) Zm00001d005154	0.258423705605562	50-75
Zm00001d041935_MYB_transcription_factor (interacts_with) Zm00001d029705	0.258218594726926	50-75
Zm00001d041935_MYB_transcription_factor (interacts_with) Zm00001d007121	0.257702359418248	50-75
Zm00001d041935_MYB_transcription_factor (interacts_with) Zm00001d037265	0.257632170465338	50-75
Zm00001d041935_MYB_transcription_factor (interacts_with) Zm00001d030471	0.257454529143624	50-75
Zm00001d041935_MYB_transcription_factor (interacts_with) Zm00001d010037	0.257411939852372	50-75
Zm00001d041935_MYB_transcription_factor (interacts_with) Zm00001d032210	0.257128636182143	50-75
Zm00001d041935_MYB_transcription_factor (interacts_with) Zm00001d004716	0.257019538417969	50-75
Zm00001d041935_MYB_transcription_factor (interacts_with) Zm00001d022436	0.256854780957441	50-75
Zm00001d041935_MYB_transcription_factor (interacts_with) Zm00001d017487	0.256764371539353	50-75
Zm00001d041935_MYB_transcription_factor (interacts_with) Zm00001d031706	0.256684612512149	50-75
Zm00001d041935_MYB_transcription_factor (interacts_with) Zm00001d023317	0.256245468855291	50-75
Zm00001d041935_MYB_transcription_factor (interacts_with) Zm00001d038720	0.256114813367468	50-75
Zm00001d041935_MYB_transcription_factor (interacts_with) Zm00001d051796	0.256051781358656	50-75
Zm00001d041935_MYB_transcription_factor (interacts_with) Zm00001d026030	0.256031830706213	50-75
Zm00001d041935_MYB_transcription_factor (interacts_with) Zm00001d051900	0.255901119159984	50-75
Zm00001d041935_MYB_transcription_factor (interacts_with) Zm00001d009118	0.255697667917061	50-75
Zm00001d041935_MYB_transcription_factor (interacts_with) Zm00001d006046	0.255689629907056	50-75
Zm00001d041935_MYB_transcription_factor (interacts_with) Zm00001d005429	0.25560783018105	50-75
Zm00001d041935_MYB_transcription_factor (interacts_with) Zm00001d033481	0.255551938357114	50-75
Zm00001d041935_MYB_transcription_factor (interacts_with) Zm00001d031028	0.255502387720786	50-75
Zm00001d041935_MYB_transcription_factor (interacts_with) Zm00001d014797	0.25549812013511	50-75
Zm00001d041935_MYB_transcription_factor (interacts_with) Zm00001d041305	0.255473524726834	50-75
Zm00001d041935_MYB_transcription_factor (interacts_with) Zm00001d038104	0.255415482397262	50-75
Zm00001d041935_MYB_transcription_factor (interacts_with) Zm00001d037576	0.255277060587152	50-75
Zm00001d041935_MYB_transcription_factor (interacts_with) Zm00001d053427	0.255077934792105	50-75
Zm00001d041935_MYB_transcription_factor (interacts_with) Zm00001d020432	0.255073753288867	50-75
Zm00001d042315_MADS_transcription_factor (interacts_with) Zm00001d053798	0.294758840605329	50-75
Zm00001d042315_MADS_transcription_factor (interacts_with) Zm00001d040213	0.27392588947872	50-75
Zm00001d042315_MADS_transcription_factor (interacts_with) Zm00001d012433	0.258080232739104	50-75
Zm00001d049543_circadian_clock_associated1 (interacts_with) Zm00001d014416	0.28957263508694	50-75
Zm00001d049543_circadian_clock_associated1 (interacts_with) Zm00001d010368	0.281766868507166	50-75
Zm00001d049543_circadian_clock_associated1 (interacts_with) Zm00001d010974	0.280468528677286	50-75
Zm00001d049543_circadian_clock_associated1 (interacts_with) Zm00001d041603	0.270967189265702	50-75
Zm00001d049543_circadian_clock_associated1 (interacts_with) Zm00001d037557	0.270721537938858	50-75
Zm00001d049543_circadian_clock_associated1 (interacts_with) Zm00001d038730	0.266604816685552	50-75
Zm00001d049543_circadian_clock_associated1 (interacts_with) Zm00001d032099	0.263444650975119	50-75
Zm00001d046937_bZIP_transcription_factor (interacts_with) Zm00001d023791	0.275993451034744	50-75
Zm00001d046937_bZIP_transcription_factor (interacts_with) Zm00001d031115	0.263395403039845	50-75
Zm00001d046937_bZIP_transcription_factor (interacts_with) Zm00001d024764	0.260567620062417	50-75
Zm00001d046937_bZIP_transcription_factor (interacts_with) Zm00001d042763	0.259909086362793	50-75
Zm00001d046937_bZIP_transcription_factor (interacts_with) Zm00001d048852	0.259277307564765	50-75
Zm00001d046937_bZIP_transcription_factor (interacts_with) Zm00001d031674	0.259051477996566	50-75
Zm00001d046937_bZIP_transcription_factor (interacts_with) Zm00001d011763	0.258535524931727	50-75
Zm00001d046937_bZIP_transcription_factor (interacts_with) Zm00001d002705	0.256536535954554	50-75
Zm00001d046937_bZIP_transcription_factor (interacts_with) Zm00001d010884	0.256036676208934	50-75
Zm00001d046937_bZIP_transcription_factor (interacts_with) Zm00001d053026	0.255024751076949	50-75
Zm00001d017908_bHLH_transcription_factor (interacts_with) Zm00001d040879	0.266614329903528	50-75
Zm00001d017908_bHLH_transcription_factor (interacts_with) Zm00001d018564	0.265814213596523	50-75
Zm00001d023294_NAC_transcription_factor (interacts_with) Zm00001d013313	0.265839190099713	50-75
Zm00001d023294_NAC_transcription_factor (interacts_with) Zm00001d051753	0.261318383842274	50-75
Zm00001d023294_NAC_transcription_factor (interacts_with) Zm00001d016379	0.257415806158169	50-75
Zm00001d039913_MADS_transcription_factor (interacts_with) Zm00001d025422	0.263176429870882	50-75
Zm00001d021386_Zinc_finger_protein (interacts_with) Zm00001d038878	0.262615871528577	50-75
Zm00001d021386_Zinc_finger_protein (interacts_with) Zm00001d008785	0.259737287456693	50-75
Zm00001d025339_SF1_binding_protein_candidate1 (interacts_with) Zm00001d037550	0.499706335471848	75-100
Zm00001d025339_SF1_binding_protein_candidate1 (interacts_with) Zm00001d042446	0.467272138942967	75-100
Zm00001d025339_SF1_binding_protein_candidate1 (interacts_with) Zm00001d012120	0.45107152872049	75-100
Zm00001d025339_SF1_binding_protein_candidate1 (interacts_with) Zm00001d033455	0.443333225281461	75-100
Zm00001d025339_SF1_binding_protein_candidate1 (interacts_with) Zm00001d009296	0.429698456967737	75-100
Zm00001d025339_SF1_binding_protein_candidate1 (interacts_with) Zm00001d019399	0.425967141948956	75-100
Zm00001d025339_SF1_binding_protein_candidate1 (interacts_with) Zm00001d018738	0.403446601929188	75-100
Zm00001d025339_SF1_binding_protein_candidate1 (interacts_with) Zm00001d007363	0.387094396148689	75-100
Zm00001d025339_SF1_binding_protein_candidate1 (interacts_with) Zm00001d031158	0.380809841711466	75-100
Zm00001d025339_SF1_binding_protein_candidate1 (interacts_with) Zm00001d017031	0.3797028810861	75-100
Zm00001d025339_SF1_binding_protein_candidate1 (interacts_with) Zm00001d034096	0.373832288774324	75-100
Zm00001d025339_SF1_binding_protein_candidate1 (interacts_with) Zm00001d051440	0.373434699289283	75-100
Zm00001d025339_SF1_binding_protein_candidate1 (interacts_with) Zm00001d033517	0.360310518077266	75-100
Zm00001d025339_SF1_binding_protein_candidate1 (interacts_with) Zm00001d036164	0.357366139689594	75-100
Zm00001d025339_SF1_binding_protein_candidate1 (interacts_with) Zm00001d043988	0.357232260689353	75-100
Zm00001d025339_SF1_binding_protein_candidate1 (interacts_with) Zm00001d014785	0.35539440616214	75-100
Zm00001d025339_SF1_binding_protein_candidate1 (interacts_with) Zm00001d044541	0.353211079264355	75-100
Zm00001d025339_SF1_binding_protein_candidate1 (interacts_with) Zm00001d010459	0.352902195978045	75-100
Zm00001d025339_SF1_binding_protein_candidate1 (interacts_with) zma-MIR167h	0.345265213268345	75-100
Zm00001d025339_SF1_binding_protein_candidate1 (interacts_with) Zm00001d005804	0.340885090680366	75-100
Zm00001d025339_SF1_binding_protein_candidate1 (interacts_with) Zm00001d020769	0.335708200341823	75-100
Zm00001d025339_SF1_binding_protein_candidate1 (interacts_with) Zm00001d003822	0.334213829128453	75-100
Zm00001d025339_SF1_binding_protein_candidate1 (interacts_with) Zm00001d004362	0.333460691781311	75-100
Zm00001d025339_SF1_binding_protein_candidate1 (interacts_with) Zm00001d045509	0.331140201446319	75-100
Zm00001d025339_SF1_binding_protein_candidate1 (interacts_with) Zm00001d031345	0.330845075389387	75-100
Zm00001d025339_SF1_binding_protein_candidate1 (interacts_with) Zm00001d049061	0.330108188650042	75-100
Zm00001d025339_SF1_binding_protein_candidate1 (interacts_with) Zm00001d048950	0.328422115620078	75-100
Zm00001d025339_SF1_binding_protein_candidate1 (interacts_with) Zm00001d023833	0.327897037058026	75-100
Zm00001d025339_SF1_binding_protein_candidate1 (interacts_with) Zm00001d011178	0.327893024989392	75-100
Zm00001d025339_SF1_binding_protein_candidate1 (interacts_with) Zm00001d042633	0.327108867522936	75-100
Zm00001d025339_SF1_binding_protein_candidate1 (interacts_with) Zm00001d050093	0.326726892526249	75-100
Zm00001d025339_SF1_binding_protein_candidate1 (interacts_with) Zm00001d042519	0.325247038739447	75-100
Zm00001d025339_SF1_binding_protein_candidate1 (interacts_with) Zm00001d031535	0.324449152733412	75-100
Zm00001d025339_SF1_binding_protein_candidate1 (interacts_with) Zm00001d019483	0.322451590743982	75-100
Zm00001d025339_SF1_binding_protein_candidate1 (interacts_with) Zm00001d045538	0.322211389901953	75-100
Zm00001d025339_SF1_binding_protein_candidate1 (interacts_with) Zm00001d048949	0.321483520475636	75-100
Zm00001d025339_SF1_binding_protein_candidate1 (interacts_with) Zm00001d037487	0.320714161124623	75-100
Zm00001d025339_SF1_binding_protein_candidate1 (interacts_with) Zm00001d026358	0.320574311117647	75-100
Zm00001d025339_SF1_binding_protein_candidate1 (interacts_with) Zm00001d003663	0.320170835651796	75-100
Zm00001d025339_SF1_binding_protein_candidate1 (interacts_with) Zm00001d031741	0.319205135113119	75-100
Zm00001d025339_SF1_binding_protein_candidate1 (interacts_with) Zm00001d049016	0.317421843922479	75-100
Zm00001d025339_SF1_binding_protein_candidate1 (interacts_with) Zm00001d031157	0.316340629432265	75-100
Zm00001d025339_SF1_binding_protein_candidate1 (interacts_with) Zm00001d019573	0.315983435881798	75-100
Zm00001d025339_SF1_binding_protein_candidate1 (interacts_with) Zm00001d039900	0.315304297668887	75-100
Zm00001d025339_SF1_binding_protein_candidate1 (interacts_with) Zm00001d009760	0.31441518471982	75-100
Zm00001d025339_SF1_binding_protein_candidate1 (interacts_with) Zm00001d017178	0.31369215623055	75-100
Zm00001d025339_SF1_binding_protein_candidate1 (interacts_with) Zm00001d024530	0.31278354082259	75-100
Zm00001d025339_SF1_binding_protein_candidate1 (interacts_with) Zm00001d039155	0.31063824575502	75-100
Zm00001d025339_SF1_binding_protein_candidate1 (interacts_with) Zm00001d028589	0.309549313815226	75-100
Zm00001d025339_SF1_binding_protein_candidate1 (interacts_with) Zm00001d017619	0.308547010432438	75-100
Zm00001d025339_SF1_binding_protein_candidate1 (interacts_with) Zm00001d051186	0.308479022019802	75-100
Zm00001d025339_SF1_binding_protein_candidate1 (interacts_with) Zm00001d020292	0.308373988606402	75-100
Zm00001d044662_ZF-HD_transcription_factor (interacts_with) Zm00001d047841	0.39785110675812	75-100
Zm00001d044662_ZF-HD_transcription_factor (interacts_with) Zm00001d032560	0.358479346248224	75-100
Zm00001d044662_ZF-HD_transcription_factor (interacts_with) Zm00001d053843	0.351819939901073	75-100
Zm00001d044662_ZF-HD_transcription_factor (interacts_with) Zm00001d014613	0.351739005274756	75-100
Zm00001d044662_ZF-HD_transcription_factor (interacts_with) Zm00001d013163	0.351455853929683	75-100
Zm00001d044662_ZF-HD_transcription_factor (interacts_with) Zm00001d039942	0.344566902548537	75-100
Zm00001d044662_ZF-HD_transcription_factor (interacts_with) Zm00001d017592	0.343478162158307	75-100
Zm00001d044662_ZF-HD_transcription_factor (interacts_with) Zm00001d034221	0.338702500468849	75-100
Zm00001d044662_ZF-HD_transcription_factor (interacts_with) Zm00001d000179	0.322020531368205	75-100
Zm00001d044662_ZF-HD_transcription_factor (interacts_with) Zm00001d027338	0.317006639420159	75-100
Zm00001d044662_ZF-HD_transcription_factor (interacts_with) Zm00001d009309	0.316670493277898	75-100
Zm00001d044662_ZF-HD_transcription_factor (interacts_with) Zm00001d019688	0.313722670448647	75-100
Zm00001d044662_ZF-HD_transcription_factor (interacts_with) Zm00001d018756	0.30822248124446	75-100
Zm00001d020938_bZIP_transcription_factor (interacts_with) Zm00001d020005	0.397612994697495	75-100
Zm00001d020938_bZIP_transcription_factor (interacts_with) Zm00001d003823	0.386852004853227	75-100
Zm00001d020938_bZIP_transcription_factor (interacts_with) Zm00001d051754	0.383591673619582	75-100
Zm00001d020938_bZIP_transcription_factor (interacts_with) Zm00001d015777	0.374828047158847	75-100
Zm00001d020938_bZIP_transcription_factor (interacts_with) Zm00001d013551	0.363469363151913	75-100
Zm00001d020938_bZIP_transcription_factor (interacts_with) Zm00001d037943	0.363072708863901	75-100
Zm00001d020938_bZIP_transcription_factor (interacts_with) Zm00001d017330	0.362041669695778	75-100
Zm00001d020938_bZIP_transcription_factor (interacts_with) Zm00001d020744	0.361276362538316	75-100
Zm00001d020938_bZIP_transcription_factor (interacts_with) Zm00001d005998	0.360425011271102	75-100
Zm00001d020938_bZIP_transcription_factor (interacts_with) Zm00001d012972	0.357892787943632	75-100
Zm00001d020938_bZIP_transcription_factor (interacts_with) Zm00001d005457	0.355973533535892	75-100
Zm00001d020938_bZIP_transcription_factor (interacts_with) Zm00001d017022	0.355226828166526	75-100
Zm00001d020938_bZIP_transcription_factor (interacts_with) Zm00001d028391	0.350933429078823	75-100
Zm00001d020938_bZIP_transcription_factor (interacts_with) Zm00001d004198	0.350002856080001	75-100
Zm00001d020938_bZIP_transcription_factor (interacts_with) Zm00001d006013	0.347031863691507	75-100
Zm00001d020938_bZIP_transcription_factor (interacts_with) Zm00001d050623	0.346464867778073	75-100
Zm00001d020938_bZIP_transcription_factor (interacts_with) Zm00001d029704	0.344951376627535	75-100
Zm00001d020938_bZIP_transcription_factor (interacts_with) Zm00001d053887	0.344778648610528	75-100
Zm00001d020938_bZIP_transcription_factor (interacts_with) Zm00001d019925	0.343609656379616	75-100
Zm00001d020938_bZIP_transcription_factor (interacts_with) Zm00001d022376	0.342935826624956	75-100
Zm00001d020938_bZIP_transcription_factor (interacts_with) Zm00001d018725	0.34283765708	75-100
Zm00001d020938_bZIP_transcription_factor (interacts_with) Zm00001d047185	0.342634579623449	75-100
Zm00001d020938_bZIP_transcription_factor (interacts_with) Zm00001d039148	0.342083547609598	75-100
Zm00001d020938_bZIP_transcription_factor (interacts_with) Zm00001d008594	0.338902826529444	75-100
Zm00001d020938_bZIP_transcription_factor (interacts_with) Zm00001d047820	0.338750162465887	75-100
Zm00001d020938_bZIP_transcription_factor (interacts_with) Zm00001d029397	0.338717051392833	75-100
Zm00001d020938_bZIP_transcription_factor (interacts_with) Zm00001d051359	0.337202302493525	75-100
Zm00001d020938_bZIP_transcription_factor (interacts_with) Zm00001d038211	0.335267385685693	75-100
Zm00001d020938_bZIP_transcription_factor (interacts_with) Zm00001d015310	0.334169351213322	75-100
Zm00001d020938_bZIP_transcription_factor (interacts_with) Zm00001d025509	0.333584998870043	75-100
Zm00001d020938_bZIP_transcription_factor (interacts_with) Zm00001d027809	0.332556495811673	75-100
Zm00001d020938_bZIP_transcription_factor (interacts_with) Zm00001d010197	0.331936406094398	75-100
Zm00001d020938_bZIP_transcription_factor (interacts_with) Zm00001d012881	0.331082194925103	75-100
Zm00001d020938_bZIP_transcription_factor (interacts_with) Zm00001d025920	0.330700084622993	75-100
Zm00001d020938_bZIP_transcription_factor (interacts_with) Zm00001d029052	0.330385015934205	75-100
Zm00001d020938_bZIP_transcription_factor (interacts_with) Zm00001d000237	0.329444583263815	75-100
Zm00001d020938_bZIP_transcription_factor (interacts_with) Zm00001d007143	0.329059446752694	75-100
Zm00001d020938_bZIP_transcription_factor (interacts_with) Zm00001d032035	0.32904511461027	75-100
Zm00001d020938_bZIP_transcription_factor (interacts_with) Zm00001d007753	0.32862492578972	75-100
Zm00001d020938_bZIP_transcription_factor (interacts_with) Zm00001d018822	0.32703154605126	75-100
Zm00001d020938_bZIP_transcription_factor (interacts_with) Zm00001d030915	0.325579452421694	75-100
Zm00001d020938_bZIP_transcription_factor (interacts_with) Zm00001d029778	0.324916202416466	75-100
Zm00001d020938_bZIP_transcription_factor (interacts_with) Zm00001d011679	0.322279317943752	75-100
Zm00001d020938_bZIP_transcription_factor (interacts_with) Zm00001d002768	0.32051313100137	75-100
Zm00001d020938_bZIP_transcription_factor (interacts_with) Zm00001d041236	0.320197903890744	75-100
Zm00001d020938_bZIP_transcription_factor (interacts_with) Zm00001d034844	0.318623242242675	75-100
Zm00001d020938_bZIP_transcription_factor (interacts_with) Zm00001d021006	0.318362373101781	75-100
Zm00001d020938_bZIP_transcription_factor (interacts_with) Zm00001d035443	0.31831043843337	75-100
Zm00001d020938_bZIP_transcription_factor (interacts_with) Zm00001d017557	0.317929734685032	75-100
Zm00001d020938_bZIP_transcription_factor (interacts_with) Zm00001d027258	0.317836997139947	75-100
Zm00001d020938_bZIP_transcription_factor (interacts_with) Zm00001d043453	0.317494331909277	75-100
Zm00001d020938_bZIP_transcription_factor (interacts_with) Zm00001d051896	0.317292633798144	75-100
Zm00001d020938_bZIP_transcription_factor (interacts_with) Zm00001d027652	0.316965865439345	75-100
Zm00001d020938_bZIP_transcription_factor (interacts_with) Zm00001d037111	0.315756289582326	75-100
Zm00001d020938_bZIP_transcription_factor (interacts_with) Zm00001d036951	0.315655675789332	75-100
Zm00001d020938_bZIP_transcription_factor (interacts_with) Zm00001d005663	0.314866339708782	75-100
Zm00001d020938_bZIP_transcription_factor (interacts_with) Zm00001d042717	0.314582351163768	75-100
Zm00001d020938_bZIP_transcription_factor (interacts_with) Zm00001d044065	0.314241832800798	75-100
Zm00001d020938_bZIP_transcription_factor (interacts_with) Zm00001d031423	0.314074746241172	75-100
Zm00001d020938_bZIP_transcription_factor (interacts_with) Zm00001d047685	0.31401075262495	75-100
Zm00001d020938_bZIP_transcription_factor (interacts_with) Zm00001d014611	0.313809229743821	75-100
Zm00001d020938_bZIP_transcription_factor (interacts_with) Zm00001d052003	0.313569708570339	75-100
Zm00001d020938_bZIP_transcription_factor (interacts_with) Zm00001d052518	0.312897504839661	75-100
Zm00001d020938_bZIP_transcription_factor (interacts_with) Zm00001d050323	0.312091596282217	75-100
Zm00001d020938_bZIP_transcription_factor (interacts_with) Zm00001d049889	0.311856207786214	75-100
Zm00001d020938_bZIP_transcription_factor (interacts_with) Zm00001d012337	0.311191009801143	75-100
Zm00001d020938_bZIP_transcription_factor (interacts_with) Zm00001d005351	0.310679898663579	75-100
Zm00001d020938_bZIP_transcription_factor (interacts_with) Zm00001d011838	0.310551322435782	75-100
Zm00001d020938_bZIP_transcription_factor (interacts_with) Zm00001d042096	0.309728551503655	75-100
Zm00001d020938_bZIP_transcription_factor (interacts_with) Zm00001d015877	0.309287432492003	75-100
Zm00001d020938_bZIP_transcription_factor (interacts_with) Zm00001d038064	0.308210618342091	75-100
Zm00001d020938_bZIP_transcription_factor (interacts_with) Zm00001d024414	0.308142749562733	75-100
Zm00001d020938_bZIP_transcription_factor (interacts_with) Zm00001d040201	0.308057021810391	75-100
Zm00001d020938_bZIP_transcription_factor (interacts_with) Zm00001d022089	0.308055137987471	75-100
Zm00001d027874_nuclear_ion_factor_y_subunit_a1 (interacts_with) Zm00001d002729	0.395035849907844	75-100
Zm00001d027874_nuclear_ion_factor_y_subunit_a1 (interacts_with) Zm00001d017508	0.383122235685104	75-100
Zm00001d027874_nuclear_ion_factor_y_subunit_a1 (interacts_with) Zm00001d011563	0.382633538216074	75-100
Zm00001d027874_nuclear_ion_factor_y_subunit_a1 (interacts_with) Zm00001d024477	0.367871804354309	75-100
Zm00001d027874_nuclear_ion_factor_y_subunit_a1 (interacts_with) Zm00001d051627	0.365748681984887	75-100
Zm00001d027874_nuclear_ion_factor_y_subunit_a1 (interacts_with) Zm00001d033019	0.363987718569779	75-100
Zm00001d027874_nuclear_ion_factor_y_subunit_a1 (interacts_with) Zm00001d021826	0.358403243445024	75-100
Zm00001d027874_nuclear_ion_factor_y_subunit_a1 (interacts_with) Zm00001d009532	0.357283690747041	75-100
Zm00001d027874_nuclear_ion_factor_y_subunit_a1 (interacts_with) Zm00001d018029	0.356296562358978	75-100
Zm00001d027874_nuclear_ion_factor_y_subunit_a1 (interacts_with) Zm00001d005231	0.354346970581552	75-100
Zm00001d027874_nuclear_ion_factor_y_subunit_a1 (interacts_with) Zm00001d026438	0.353426453800124	75-100
Zm00001d027874_nuclear_ion_factor_y_subunit_a1 (interacts_with) Zm00001d008749	0.34701833729715	75-100
Zm00001d027874_nuclear_ion_factor_y_subunit_a1 (interacts_with) Zm00001d051048	0.346487296856944	75-100
Zm00001d027874_nuclear_ion_factor_y_subunit_a1 (interacts_with) Zm00001d021615	0.343127480899505	75-100
Zm00001d027874_nuclear_ion_factor_y_subunit_a1 (interacts_with) Zm00001d050277	0.340804415354506	75-100
Zm00001d027874_nuclear_ion_factor_y_subunit_a1 (interacts_with) Zm00001d021949	0.338112389461072	75-100
Zm00001d027874_nuclear_ion_factor_y_subunit_a1 (interacts_with) Zm00001d004702	0.336482239872423	75-100
Zm00001d027874_nuclear_ion_factor_y_subunit_a1 (interacts_with) Zm00001d028542	0.336323869564768	75-100
Zm00001d027874_nuclear_ion_factor_y_subunit_a1 (interacts_with) Zm00001d049954	0.335692493260497	75-100
Zm00001d027874_nuclear_ion_factor_y_subunit_a1 (interacts_with) Zm00001d017292	0.334856332831841	75-100
Zm00001d027874_nuclear_ion_factor_y_subunit_a1 (interacts_with) Zm00001d023272	0.333663826114623	75-100
Zm00001d027874_nuclear_ion_factor_y_subunit_a1 (interacts_with) Zm00001d012633	0.333153102265285	75-100
Zm00001d027874_nuclear_ion_factor_y_subunit_a1 (interacts_with) Zm00001d038873	0.333137709513158	75-100
Zm00001d027874_nuclear_ion_factor_y_subunit_a1 (interacts_with) Zm00001d023544	0.332418798691249	75-100
Zm00001d027874_nuclear_ion_factor_y_subunit_a1 (interacts_with) Zm00001d021180	0.331781257806112	75-100
Zm00001d027874_nuclear_ion_factor_y_subunit_a1 (interacts_with) Zm00001d033858	0.32729317689427	75-100
Zm00001d027874_nuclear_ion_factor_y_subunit_a1 (interacts_with) Zm00001d041962	0.327163317781441	75-100
Zm00001d027874_nuclear_ion_factor_y_subunit_a1 (interacts_with) Zm00001d009669	0.326908819081298	75-100
Zm00001d027874_nuclear_ion_factor_y_subunit_a1 (interacts_with) Zm00001d031178	0.326217651104251	75-100
Zm00001d027874_nuclear_ion_factor_y_subunit_a1 (interacts_with) Zm00001d017574	0.323981698333853	75-100
Zm00001d027874_nuclear_ion_factor_y_subunit_a1 (interacts_with) Zm00001d040766	0.323060441476502	75-100
Zm00001d027874_nuclear_ion_factor_y_subunit_a1 (interacts_with) Zm00001d051360	0.321777449589878	75-100
Zm00001d027874_nuclear_ion_factor_y_subunit_a1 (interacts_with) Zm00001d045937	0.320037383488832	75-100
Zm00001d027874_nuclear_ion_factor_y_subunit_a1 (interacts_with) Zm00001d046591	0.319861090526041	75-100
Zm00001d027874_nuclear_ion_factor_y_subunit_a1 (interacts_with) Zm00001d046909	0.318654815873036	75-100
Zm00001d027874_nuclear_ion_factor_y_subunit_a1 (interacts_with) Zm00001d043619	0.318544235686241	75-100
Zm00001d027874_nuclear_ion_factor_y_subunit_a1 (interacts_with) Zm00001d018016	0.314781399928758	75-100
Zm00001d027874_nuclear_ion_factor_y_subunit_a1 (interacts_with) Zm00001d028414	0.313951135178021	75-100
Zm00001d027874_nuclear_ion_factor_y_subunit_a1 (interacts_with) Zm00001d052378	0.313812103627391	75-100
Zm00001d027874_nuclear_ion_factor_y_subunit_a1 (interacts_with) Zm00001d016892	0.312459765537609	75-100
Zm00001d027874_nuclear_ion_factor_y_subunit_a1 (interacts_with) Zm00001d011418	0.311630228913361	75-100
Zm00001d027874_nuclear_ion_factor_y_subunit_a1 (interacts_with) Zm00001d012818	0.311078626620198	75-100
Zm00001d027874_nuclear_ion_factor_y_subunit_a1 (interacts_with) Zm00001d048807	0.309523093038784	75-100
Zm00001d027874_nuclear_ion_factor_y_subunit_a1 (interacts_with) Zm00001d051441	0.309324778519573	75-100
Zm00001d027874_nuclear_ion_factor_y_subunit_a1 (interacts_with) Zm00001d003861	0.309307283456849	75-100
Zm00001d027874_nuclear_ion_factor_y_subunit_a1 (interacts_with) Zm00001d011965	0.309132401513338	75-100
Zm00001d017908_bHLH_transcription_factor (interacts_with) Zm00001d018564	0.376111838389492	75-100
Zm00001d017908_bHLH_transcription_factor (interacts_with) Zm00001d046453	0.339789288072278	75-100
Zm00001d017908_bHLH_transcription_factor (interacts_with) Zm00001d040879	0.334797179369633	75-100
Zm00001d017908_bHLH_transcription_factor (interacts_with) Zm00001d050684	0.324013813104956	75-100
Zm00001d017908_bHLH_transcription_factor (interacts_with) Zm00001d040880	0.321861585835673	75-100
Zm00001d017908_bHLH_transcription_factor (interacts_with) Zm00001d046083	0.320614369666767	75-100
Zm00001d017908_bHLH_transcription_factor (interacts_with) Zm00001d046451	0.318235945337684	75-100
Zm00001d017908_bHLH_transcription_factor (interacts_with) Zm00001d004058	0.308403307542923	75-100
Zm00001d022099_CCAAT-HAP3_transcription_factor (interacts_with) Zm00001d021960	0.356470396962519	75-100
Zm00001d022099_CCAAT-HAP3_transcription_factor (interacts_with) Zm00001d039818	0.350324178486962	75-100
Zm00001d022099_CCAAT-HAP3_transcription_factor (interacts_with) Zm00001d009724	0.344861575299861	75-100
Zm00001d022099_CCAAT-HAP3_transcription_factor (interacts_with) Zm00001d005666	0.337600504900838	75-100
Zm00001d022099_CCAAT-HAP3_transcription_factor (interacts_with) Zm00001d047478	0.335573139696142	75-100
Zm00001d022099_CCAAT-HAP3_transcription_factor (interacts_with) Zm00001d042479	0.334582674880245	75-100
Zm00001d022099_CCAAT-HAP3_transcription_factor (interacts_with) Zm00001d028452	0.331642362417123	75-100
Zm00001d022099_CCAAT-HAP3_transcription_factor (interacts_with) Zm00001d037631	0.331566261767479	75-100
Zm00001d022099_CCAAT-HAP3_transcription_factor (interacts_with) Zm00001d049243	0.322465030665577	75-100
Zm00001d022099_CCAAT-HAP3_transcription_factor (interacts_with) Zm00001d020571	0.322240248987878	75-100
Zm00001d022099_CCAAT-HAP3_transcription_factor (interacts_with) Zm00001d023671	0.321205961642593	75-100
Zm00001d022099_CCAAT-HAP3_transcription_factor (interacts_with) Zm00001d033849	0.320683497131727	75-100
Zm00001d022099_CCAAT-HAP3_transcription_factor (interacts_with) Zm00001d013203	0.320332446988945	75-100
Zm00001d022099_CCAAT-HAP3_transcription_factor (interacts_with) Zm00001d029044	0.319787904516272	75-100
Zm00001d022099_CCAAT-HAP3_transcription_factor (interacts_with) Zm00001d021221	0.318251293769213	75-100
Zm00001d022099_CCAAT-HAP3_transcription_factor (interacts_with) Zm00001d027447	0.31754154440603	75-100
Zm00001d022099_CCAAT-HAP3_transcription_factor (interacts_with) Zm00001d017177	0.316512824369955	75-100
Zm00001d022099_CCAAT-HAP3_transcription_factor (interacts_with) Zm00001d045501	0.316222351966559	75-100
Zm00001d022099_CCAAT-HAP3_transcription_factor (interacts_with) Zm00001d038128	0.314683615222244	75-100
Zm00001d022099_CCAAT-HAP3_transcription_factor (interacts_with) Zm00001d033228	0.312407198982671	75-100
Zm00001d022099_CCAAT-HAP3_transcription_factor (interacts_with) Zm00001d022637	0.312260255806189	75-100
Zm00001d022099_CCAAT-HAP3_transcription_factor (interacts_with) Zm00001d020826	0.312213356023437	75-100
Zm00001d022099_CCAAT-HAP3_transcription_factor (interacts_with) Zm00001d050284	0.311888181683619	75-100
Zm00001d022099_CCAAT-HAP3_transcription_factor (interacts_with) Zm00001d024646	0.310659421138087	75-100
Zm00001d022099_CCAAT-HAP3_transcription_factor (interacts_with) Zm00001d033109	0.310447352299145	75-100
Zm00001d022099_CCAAT-HAP3_transcription_factor (interacts_with) Zm00001d038779	0.309715077774959	75-100
Zm00001d022099_CCAAT-HAP3_transcription_factor (interacts_with) Zm00001d021473	0.309315559939405	75-100
Zm00001d022099_CCAAT-HAP3_transcription_factor (interacts_with) Zm00001d010371	0.308852010269036	75-100
Zm00001d022099_CCAAT-HAP3_transcription_factor (interacts_with) Zm00001d021199	0.308095190602924	75-100
Zm00001d022099_CCAAT-HAP3_transcription_factor (interacts_with) Zm00001d015182	0.308006392785736	75-100
Zm00001d029512_C2C2-Dof_transcription_factor (interacts_with) Zm00001d041794	0.352364068821114	75-100
Zm00001d029512_C2C2-Dof_transcription_factor (interacts_with) Zm00001d017899	0.350060435335202	75-100
Zm00001d029512_C2C2-Dof_transcription_factor (interacts_with) Zm00001d033061	0.349496494429579	75-100
Zm00001d029512_C2C2-Dof_transcription_factor (interacts_with) Zm00001d042229	0.344747205932271	75-100
Zm00001d029512_C2C2-Dof_transcription_factor (interacts_with) Zm00001d017288	0.342796175068409	75-100
Zm00001d029512_C2C2-Dof_transcription_factor (interacts_with) Zm00001d029437	0.341681750237255	75-100
Zm00001d029512_C2C2-Dof_transcription_factor (interacts_with) Zm00001d024619	0.339866736611523	75-100
Zm00001d029512_C2C2-Dof_transcription_factor (interacts_with) Zm00001d037297	0.339103778794676	75-100
Zm00001d029512_C2C2-Dof_transcription_factor (interacts_with) Zm00001d006344	0.339098496631256	75-100
Zm00001d029512_C2C2-Dof_transcription_factor (interacts_with) Zm00001d017308	0.337032509328859	75-100
Zm00001d029512_C2C2-Dof_transcription_factor (interacts_with) Zm00001d024710	0.335740925597729	75-100
Zm00001d029512_C2C2-Dof_transcription_factor (interacts_with) Zm00001d007470	0.334516247829511	75-100
Zm00001d029512_C2C2-Dof_transcription_factor (interacts_with) Zm00001d019294	0.334514330639074	75-100
Zm00001d029512_C2C2-Dof_transcription_factor (interacts_with) Zm00001d040888	0.332423738606509	75-100
Zm00001d029512_C2C2-Dof_transcription_factor (interacts_with) Zm00001d006036	0.330914724312015	75-100
Zm00001d029512_C2C2-Dof_transcription_factor (interacts_with) Zm00001d018047	0.330907353061958	75-100
Zm00001d029512_C2C2-Dof_transcription_factor (interacts_with) Zm00001d053113	0.330479547682796	75-100
Zm00001d029512_C2C2-Dof_transcription_factor (interacts_with) Zm00001d027242	0.329515979213521	75-100
Zm00001d029512_C2C2-Dof_transcription_factor (interacts_with) Zm00001d014165	0.329327825279756	75-100
Zm00001d029512_C2C2-Dof_transcription_factor (interacts_with) Zm00001d021191	0.327833309890192	75-100
Zm00001d029512_C2C2-Dof_transcription_factor (interacts_with) Zm00001d005620	0.327292429212155	75-100
Zm00001d029512_C2C2-Dof_transcription_factor (interacts_with) Zm00001d049346	0.327121800229321	75-100
Zm00001d029512_C2C2-Dof_transcription_factor (interacts_with) Zm00001d007092	0.326210580890723	75-100
Zm00001d029512_C2C2-Dof_transcription_factor (interacts_with) Zm00001d021844	0.325946404624206	75-100
Zm00001d029512_C2C2-Dof_transcription_factor (interacts_with) Zm00001d025931	0.325925435417886	75-100
Zm00001d029512_C2C2-Dof_transcription_factor (interacts_with) Zm00001d042312	0.325818943280728	75-100
Zm00001d029512_C2C2-Dof_transcription_factor (interacts_with) Zm00001d001913	0.325004080715509	75-100
Zm00001d029512_C2C2-Dof_transcription_factor (interacts_with) Zm00001d024648	0.324870169633377	75-100
Zm00001d029512_C2C2-Dof_transcription_factor (interacts_with) Zm00001d031231	0.324574828237163	75-100
Zm00001d029512_C2C2-Dof_transcription_factor (interacts_with) Zm00001d028615	0.324269092071302	75-100
Zm00001d029512_C2C2-Dof_transcription_factor (interacts_with) Zm00001d015853	0.323320860840452	75-100
Zm00001d029512_C2C2-Dof_transcription_factor (interacts_with) Zm00001d014580	0.322714255291347	75-100
Zm00001d029512_C2C2-Dof_transcription_factor (interacts_with) Zm00001d048028	0.322448813201851	75-100
Zm00001d029512_C2C2-Dof_transcription_factor (interacts_with) Zm00001d032306	0.322181022994846	75-100
Zm00001d029512_C2C2-Dof_transcription_factor (interacts_with) Zm00001d024488	0.321647128433184	75-100
Zm00001d029512_C2C2-Dof_transcription_factor (interacts_with) Zm00001d025361	0.321538501401623	75-100
Zm00001d029512_C2C2-Dof_transcription_factor (interacts_with) Zm00001d037089	0.321112696877772	75-100
Zm00001d029512_C2C2-Dof_transcription_factor (interacts_with) Zm00001d052881	0.320860530176587	75-100
Zm00001d029512_C2C2-Dof_transcription_factor (interacts_with) Zm00001d049766	0.320787062179539	75-100
Zm00001d029512_C2C2-Dof_transcription_factor (interacts_with) Zm00001d032689	0.320741380416469	75-100
Zm00001d029512_C2C2-Dof_transcription_factor (interacts_with) Zm00001d043511	0.320424011256209	75-100
Zm00001d029512_C2C2-Dof_transcription_factor (interacts_with) Zm00001d050081	0.320415248929147	75-100
Zm00001d029512_C2C2-Dof_transcription_factor (interacts_with) Zm00001d041954	0.320316252973214	75-100
Zm00001d029512_C2C2-Dof_transcription_factor (interacts_with) Zm00001d021407	0.320095488734426	75-100
Zm00001d029512_C2C2-Dof_transcription_factor (interacts_with) Zm00001d050383	0.319976628966989	75-100
Zm00001d029512_C2C2-Dof_transcription_factor (interacts_with) Zm00001d039369	0.319516968495273	75-100
Zm00001d029512_C2C2-Dof_transcription_factor (interacts_with) Zm00001d031784	0.319280328982576	75-100
Zm00001d029512_C2C2-Dof_transcription_factor (interacts_with) Zm00001d037393	0.318756521991414	75-100
Zm00001d029512_C2C2-Dof_transcription_factor (interacts_with) Zm00001d006552	0.318626178254226	75-100
Zm00001d029512_C2C2-Dof_transcription_factor (interacts_with) Zm00001d020395	0.318279751085269	75-100
Zm00001d029512_C2C2-Dof_transcription_factor (interacts_with) Zm00001d042226	0.318167354286017	75-100
Zm00001d029512_C2C2-Dof_transcription_factor (interacts_with) Zm00001d017303	0.31801114406689	75-100
Zm00001d029512_C2C2-Dof_transcription_factor (interacts_with) Zm00001d033889	0.316894969887453	75-100
Zm00001d029512_C2C2-Dof_transcription_factor (interacts_with) Zm00001d010482	0.31675306998377	75-100
Zm00001d029512_C2C2-Dof_transcription_factor (interacts_with) Zm00001d048532	0.315772605185736	75-100
Zm00001d029512_C2C2-Dof_transcription_factor (interacts_with) Zm00001d038644	0.31571868476538	75-100
Zm00001d029512_C2C2-Dof_transcription_factor (interacts_with) Zm00001d021081	0.315649797485148	75-100
Zm00001d029512_C2C2-Dof_transcription_factor (interacts_with) Zm00001d048868	0.31548826644749	75-100
Zm00001d029512_C2C2-Dof_transcription_factor (interacts_with) Zm00001d008953	0.315482966838758	75-100
Zm00001d029512_C2C2-Dof_transcription_factor (interacts_with) Zm00001d013320	0.314894333574385	75-100
Zm00001d029512_C2C2-Dof_transcription_factor (interacts_with) Zm00001d033225	0.314679037763177	75-100
Zm00001d029512_C2C2-Dof_transcription_factor (interacts_with) Zm00001d002827	0.314647858560234	75-100
Zm00001d029512_C2C2-Dof_transcription_factor (interacts_with) Zm00001d036609	0.314631507464254	75-100
Zm00001d029512_C2C2-Dof_transcription_factor (interacts_with) Zm00001d023964	0.31439663570528	75-100
Zm00001d029512_C2C2-Dof_transcription_factor (interacts_with) Zm00001d003284	0.313870332937751	75-100
Zm00001d029512_C2C2-Dof_transcription_factor (interacts_with) Zm00001d023541	0.313771750804013	75-100
Zm00001d029512_C2C2-Dof_transcription_factor (interacts_with) Zm00001d052185	0.313584069362751	75-100
Zm00001d029512_C2C2-Dof_transcription_factor (interacts_with) Zm00001d015918	0.313509050972749	75-100
Zm00001d029512_C2C2-Dof_transcription_factor (interacts_with) Zm00001d010889_Myb_related_protein	0.313452379472878	75-100
Zm00001d029512_C2C2-Dof_transcription_factor (interacts_with) Zm00001d016394	0.313066411704086	75-100
Zm00001d029512_C2C2-Dof_transcription_factor (interacts_with) Zm00001d013503	0.312929080627672	75-100
Zm00001d029512_C2C2-Dof_transcription_factor (interacts_with) Zm00001d007567	0.312864709355152	75-100
Zm00001d029512_C2C2-Dof_transcription_factor (interacts_with) Zm00001d035462	0.312304792403005	75-100
Zm00001d029512_C2C2-Dof_transcription_factor (interacts_with) Zm00001d023478	0.311963556759443	75-100
Zm00001d029512_C2C2-Dof_transcription_factor (interacts_with) Zm00001d047349	0.311800662936718	75-100
Zm00001d029512_C2C2-Dof_transcription_factor (interacts_with) Zm00001d010732	0.311655993857851	75-100
Zm00001d029512_C2C2-Dof_transcription_factor (interacts_with) Zm00001d050200	0.31159283696227	75-100
Zm00001d029512_C2C2-Dof_transcription_factor (interacts_with) Zm00001d029137	0.311454984252594	75-100
Zm00001d029512_C2C2-Dof_transcription_factor (interacts_with) Zm00001d032331	0.311393390120318	75-100
Zm00001d029512_C2C2-Dof_transcription_factor (interacts_with) Zm00001d053114	0.311190510045187	75-100
Zm00001d029512_C2C2-Dof_transcription_factor (interacts_with) Zm00001d015769	0.31116605427289	75-100
Zm00001d029512_C2C2-Dof_transcription_factor (interacts_with) Zm00001d021880	0.311117521923991	75-100
Zm00001d029512_C2C2-Dof_transcription_factor (interacts_with) Zm00001d021376	0.31044443625221	75-100
Zm00001d029512_C2C2-Dof_transcription_factor (interacts_with) Zm00001d045546	0.309882001942511	75-100
Zm00001d029512_C2C2-Dof_transcription_factor (interacts_with) Zm00001d003646	0.309643506913171	75-100
Zm00001d029512_C2C2-Dof_transcription_factor (interacts_with) Zm00001d037642	0.309523569818443	75-100
Zm00001d029512_C2C2-Dof_transcription_factor (interacts_with) Zm00001d025847	0.309076281656154	75-100
Zm00001d029512_C2C2-Dof_transcription_factor (interacts_with) Zm00001d049034	0.309070590977595	75-100
Zm00001d029512_C2C2-Dof_transcription_factor (interacts_with) Zm00001d039771	0.308773557060473	75-100
Zm00001d029512_C2C2-Dof_transcription_factor (interacts_with) Zm00001d051452	0.308731071162592	75-100
Zm00001d029512_C2C2-Dof_transcription_factor (interacts_with) Zm00001d008390	0.308540750558815	75-100
Zm00001d029512_C2C2-Dof_transcription_factor (interacts_with) Zm00001d051830	0.308433859317478	75-100
Zm00001d029512_C2C2-Dof_transcription_factor (interacts_with) Zm00001d021272	0.308426916513078	75-100
Zm00001d029512_C2C2-Dof_transcription_factor (interacts_with) Zm00001d007424	0.308373619331144	75-100
Zm00001d029512_C2C2-Dof_transcription_factor (interacts_with) Zm00001d039160	0.308332729532542	75-100
Zm00001d029512_C2C2-Dof_transcription_factor (interacts_with) Zm00001d002125	0.30821572909424	75-100
Zm00001d029512_C2C2-Dof_transcription_factor (interacts_with) Zm00001d043110	0.308124340026294	75-100
Zm00001d049543_circadian_clock_associated1 (interacts_with) Zm00001d010974	0.347895539313554	75-100
Zm00001d049543_circadian_clock_associated1 (interacts_with) Zm00001d032099	0.325876742518489	75-100
Zm00001d049543_circadian_clock_associated1 (interacts_with) Zm00001d037557	0.323437053998671	75-100
Zm00001d049543_circadian_clock_associated1 (interacts_with) Zm00001d038730	0.315193781081084	75-100
Zm00001d049543_circadian_clock_associated1 (interacts_with) Zm00001d014416	0.314491470515807	75-100
Zm00001d049543_circadian_clock_associated1 (interacts_with) Zm00001d028966	0.312802196312608	75-100
Zm00001d049543_circadian_clock_associated1 (interacts_with) Zm00001d039825	0.312161016217944	75-100
Zm00001d010232_Zea_mays_MADS29 (interacts_with) Zm00001d014455	0.329298396345561	75-100
Zm00001d010232_Zea_mays_MADS29 (interacts_with) Zm00001d003781	0.313864119221486	75-100
